# Supplementary material for: Elucidation of the molecular responses of a cucumber segment substitution line carrying Pm5.1 and its recurrent parent triggered by powdery mildew by comparative transcriptome profiling
Source: BMC Genomics. 2017 Jan 5;18:21. doi: 10.1186/s12864-016-3438-z (PMC5217421; doi:10.1186/s12864-016-3438-z)
Supplement: Additional file 1: Table S1. — Detailed information of genes with non-synonymous mutations between SSL508-28 and D8. (XLS 16 kb) [file 12864_2016_3438_MOESM1_ESM.xls]

## Sheet: Sheet1
Table S2 Detailed information of genes with non-synonymous mutations between SSL508-28 and D8.
Gene name	Types	Description
Csa2G055560	SNP	Choline dehydrogenase
Csa2G418340	InDel	Unknown protein
Csa3G144130	InDel	CBL-INTERACTING PROTEIN KINASE 7
Csa4G418520	SNP	No hits
Csa5G485190	SNP	Leucine-rich repeat receptor protein kinase
Csa5G487190	SNP	No hits
Csa5G493870	SNP	Taxilin
Csa5G493870	SNP	Taxilin
Csa5G494390	SNP	Disease resistance protein
Csa5G494400	SNP/InDel	No hits
Csa5G495930	SNP/InDel	disease resistance protein
Csa5G495950	SNP	Elongation factor 1-alpha
Csa5G496470	SNP	LOB DOMAIN-CONTAINING PROTEIN 1
Csa5G505220	SNP	Plant-specific domain TIGR01589 family protein
Csa5G523110	SNP	Unknown protein
Csa5G524810	InDel	50S ribosomal protein L2
Csa5G524850	SNP	L-aspartate oxidase, putative
Csa5G527890	SNP	ATP-dependent clp protease ATP-binding subunit clpx
Csa5G579010	SNP/InDel	Nematode resistance-like protein
Csa5G579020	SNP	GEM-like protein
Csa5G585430	SNP	Protein transport protein SEC23
Csa5G585440	SNP	Unknown protein
Csa5G585450	SNP	Putative receptor-like protein kinase family protein
Csa5G587100	SNP	No hits
Csa5G587110	SNP	Transcription factor
Csa5G587130	SNP	Zinc finger protein
Csa5G587160	SNP	BZIP transcription factor family protein
Csa5G587170	SNP	Cleavage and polyadenylation specificity factor subunit 3-I
Csa5G587220	SNP	DAG protein
Csa5G587730	SNP	DAG protein
Csa5G589960	SNP	Signal peptidase complex subunit, putative
Csa5G591740	SNP	Putative receptor protein kinase
Csa5G591760	SNP	Myosin-like protein
Csa5G591790	SNP	Very-long-chain 3-oxoacyl-CoA reductase-like protein
Csa5G597480	SNP	Late embryogenesis abundant (LEA) hydroxyproline-rich glycoprotein family member
Csa5G598100	SNP	BTB/POZ domain-containing protein
Csa5G599830	SNP	Alpha-glucan water dikinase
Csa5G600900	SNP	F-box/kelch-repeat protein
Csa5G600920	SNP	CRS2-associated factor 2
Csa5G600930	InDel	Protein YABBY
Csa5G600950	SNP	Pyrrolidone-carboxylate peptidase
Csa5G601470	SNP	Polygalacturonase
Csa5G601480	SNP	Naphthoate synthase
Csa5G601500	SNP	Galactinol synthase
Csa5G601520	InDel	Unknown protein
Csa5G601530	SNP	Transcription facto
Csa5G601540	InDel	Receptor-like-kinase
Csa5G601570	SNP	Alcohol dehydrogenase
Csa5G601590	SNP	Sentrin-specific protease
Csa5G601600	SNP	RNA-binding protein; contains IPR002483 (PWI domain)
Csa5G601610	SNP	Equilibrative nucleoside transporter 1
Csa5G601620	SNP	U-box domain containing protein
Csa5G602120	SNP	Xyloglucan endotransglucosylase/hydrolase 5
Csa5G602140	SNP	Unknown protein
Csa5G602160	SNP/InDel	Arginine/serine-rich splicing factor
Csa5G602230	SNP	Basic helix-loop-helix protein
Csa5G603300	SNP	Pentatricopeptide repeat-containing protein
Csa5G603320	SNP	Cyclin d, putative
Csa5G603400	SNP	Zinc finger MYND domain-containing protein 15
Csa5G603900	SNP	Unknown protein
Csa5G603920	SNP	Formin-like protein
Csa5G603930	SNP	TPX2 (Targeting protein for Xklp2) protein family
Csa5G603960	SNP	Paired amphipathic helix protein Sin3
Csa5G603970	SNP	UPF0392 protein RCOM_0530710
Csa5G603980	SNP	Protein of unknown function DUF2930
Csa5G604200	SNP	5'-AMP-activated protein kinase subunit beta-2
Csa5G606430	SNP	No hits
Note: SNP (single-nucleotide polymorphisms); InDels (insertions and deletions)
