# Supplementary material for: Elucidation of the molecular responses of a cucumber segment substitution line carrying Pm5.1 and its recurrent parent triggered by powdery mildew by comparative transcriptome profiling
Source: BMC Genomics. 2017 Jan 5;18:21. doi: 10.1186/s12864-016-3438-z (PMC5217421; doi:10.1186/s12864-016-3438-z)
Supplement: Additional file 2: Table S2. — Genotype percentages of SNPs and InDels in SSL508-28 from donor parent Jin5-508. (XLS 1263 kb) [file 12864_2016_3438_MOESM2_ESM.xls]

## Sheet: Sheet1
Supplementary Table S2. Genotype percentages of SNPs (single-nucleotide polymorphisms) and InDels (insertions and deletions) in SSL508-28 from donor parent Jin5-508.
SNP percentage						InDel percentage
#CHR	Start	End	Total SNP	Donator	Percentage	#CHR	Start	END	Total InDel	Donator	Percentage
Chr1	0	1000000	1067	0	0	Chr1	0	1000000	160	0	0
Chr1	20000	1020000	1124	0	0	Chr1	20000	1020000	166	0	0
Chr1	40000	1040000	1179	0	0	Chr1	40000	1040000	173	0	0
Chr1	60000	1060000	1218	0	0	Chr1	60000	1060000	181	0	0
Chr1	80000	1080000	1218	0	0	Chr1	80000	1080000	181	0	0
Chr1	100000	1100000	1264	0	0	Chr1	100000	1100000	187	0	0
Chr1	120000	1120000	1350	0	0	Chr1	120000	1120000	203	0	0
Chr1	140000	1140000	1403	0	0	Chr1	140000	1140000	209	0	0
Chr1	160000	1160000	1465	0	0	Chr1	160000	1160000	220	0	0
Chr1	180000	1180000	1491	0	0	Chr1	180000	1180000	223	0	0
Chr1	200000	1200000	1452	0	0	Chr1	200000	1200000	215	0	0
Chr1	220000	1220000	1447	0	0	Chr1	220000	1220000	222	0	0
Chr1	240000	1240000	1439	0	0	Chr1	240000	1240000	206	0	0
Chr1	260000	1260000	1447	0	0	Chr1	260000	1260000	209	0	0
Chr1	280000	1280000	1465	0	0	Chr1	280000	1280000	210	0	0
Chr1	300000	1300000	1512	0	0	Chr1	300000	1300000	219	0	0
Chr1	320000	1320000	1545	0	0	Chr1	320000	1320000	221	0	0
Chr1	340000	1340000	1579	0	0	Chr1	340000	1340000	229	0	0
Chr1	360000	1360000	1579	0	0	Chr1	360000	1360000	229	0	0
Chr1	380000	1380000	1578	0	0	Chr1	380000	1380000	229	0	0
Chr1	400000	1400000	1577	0	0	Chr1	400000	1400000	229	0	0
Chr1	420000	1420000	1577	0	0	Chr1	420000	1420000	230	0	0
Chr1	440000	1440000	1577	0	0	Chr1	440000	1440000	230	0	0
Chr1	460000	1460000	1579	0	0	Chr1	460000	1460000	230	0	0
Chr1	480000	1480000	1604	0	0	Chr1	480000	1480000	232	0	0
Chr1	500000	1500000	1684	0	0	Chr1	500000	1500000	244	0	0
Chr1	520000	1520000	1788	0	0	Chr1	520000	1520000	256	0	0
Chr1	540000	1540000	1806	0	0	Chr1	540000	1540000	256	0	0
Chr1	560000	1560000	1806	0	0	Chr1	560000	1560000	256	0	0
Chr1	580000	1580000	1813	0	0	Chr1	580000	1580000	256	0	0
Chr1	600000	1600000	1836	0	0	Chr1	600000	1600000	261	0	0
Chr1	620000	1620000	1850	0	0	Chr1	620000	1620000	263	0	0
Chr1	640000	1640000	1898	0	0	Chr1	640000	1640000	274	0	0
Chr1	660000	1660000	1944	0	0	Chr1	660000	1660000	276	0	0
Chr1	680000	1680000	1914	0	0	Chr1	680000	1680000	273	0	0
Chr1	700000	1700000	1905	0	0	Chr1	700000	1700000	274	0	0
Chr1	720000	1720000	1933	0	0	Chr1	720000	1720000	277	0	0
Chr1	740000	1740000	2017	0	0	Chr1	740000	1740000	290	0	0
Chr1	760000	1760000	2095	0	0	Chr1	760000	1760000	300	0	0
Chr1	780000	1780000	2159	0	0	Chr1	780000	1780000	309	0	0
Chr1	800000	1800000	2208	0	0	Chr1	800000	1800000	312	0	0
Chr1	820000	1820000	2208	0	0	Chr1	820000	1820000	312	0	0
Chr1	840000	1840000	2206	0	0	Chr1	840000	1840000	312	0	0
Chr1	860000	1860000	2185	0	0	Chr1	860000	1860000	310	0	0
Chr1	880000	1880000	2119	0	0	Chr1	880000	1880000	297	0	0
Chr1	900000	1900000	2048	0	0	Chr1	900000	1900000	286	0	0
Chr1	920000	1920000	1973	0	0	Chr1	920000	1920000	274	0	0
Chr1	940000	1940000	1896	0	0	Chr1	940000	1940000	265	0	0
Chr1	960000	1960000	1888	0	0	Chr1	960000	1960000	269	0	0
Chr1	980000	1980000	1882	0	0	Chr1	980000	1980000	281	0	0
Chr1	1000000	2000000	1891	0	0	Chr1	1000000	2000000	277	0	0
Chr1	1020000	2020000	1832	0	0	Chr1	1020000	2020000	270	0	0
Chr1	1040000	2040000	1777	0	0	Chr1	1040000	2040000	263	0	0
Chr1	1060000	2060000	1737	0	0	Chr1	1060000	2060000	255	0	0
Chr1	1080000	2080000	1737	0	0	Chr1	1080000	2080000	255	0	0
Chr1	1100000	2100000	1690	0	0	Chr1	1100000	2100000	249	0	0
Chr1	1120000	2120000	1604	0	0	Chr1	1120000	2120000	233	0	0
Chr1	1140000	2140000	1586	0	0	Chr1	1140000	2140000	231	0	0
Chr1	1160000	2160000	1575	0	0	Chr1	1160000	2160000	229	0	0
Chr1	1180000	2180000	1553	0	0	Chr1	1180000	2180000	225	0	0
Chr1	1200000	2200000	1523	0	0	Chr1	1200000	2200000	222	0	0
Chr1	1220000	2220000	1429	0	0	Chr1	1220000	2220000	206	0	0
Chr1	1240000	2240000	1381	0	0	Chr1	1240000	2240000	200	0	0
Chr1	1260000	2260000	1290	0	0	Chr1	1260000	2260000	185	0	0
Chr1	1280000	2280000	1204	0	0	Chr1	1280000	2280000	175	0	0
Chr1	1300000	2300000	1162	0	0	Chr1	1300000	2300000	166	0	0
Chr1	1320000	2320000	1178	0	0	Chr1	1320000	2320000	167	0	0
Chr1	1340000	2340000	1149	0	0	Chr1	1340000	2340000	159	0	0
Chr1	1360000	2360000	1150	0	0	Chr1	1360000	2360000	159	0	0
Chr1	1380000	2380000	1150	0	0	Chr1	1380000	2380000	159	0	0
Chr1	1400000	2400000	1151	0	0	Chr1	1400000	2400000	159	0	0
Chr1	1420000	2420000	1154	0	0	Chr1	1420000	2420000	159	0	0
Chr1	1440000	2440000	1194	0	0	Chr1	1440000	2440000	166	0	0
Chr1	1460000	2460000	1199	0	0	Chr1	1460000	2460000	166	0	0
Chr1	1480000	2480000	1250	0	0	Chr1	1480000	2480000	171	0	0
Chr1	1500000	2500000	1243	0	0	Chr1	1500000	2500000	174	0	0
Chr1	1520000	2520000	1185	0	0	Chr1	1520000	2520000	169	0	0
Chr1	1540000	2540000	1269	0	0	Chr1	1540000	2540000	179	0	0
Chr1	1560000	2560000	1372	0	0	Chr1	1560000	2560000	185	0	0
Chr1	1580000	2580000	1468	0	0	Chr1	1580000	2580000	195	0	0
Chr1	1600000	2600000	1517	0	0	Chr1	1600000	2600000	202	0	0
Chr1	1620000	2620000	1563	0	0	Chr1	1620000	2620000	208	0	0
Chr1	1640000	2640000	1529	0	0	Chr1	1640000	2640000	198	0	0
Chr1	1660000	2660000	1501	0	0	Chr1	1660000	2660000	198	0	0
Chr1	1680000	2680000	1554	0	0	Chr1	1680000	2680000	203	0	0
Chr1	1700000	2700000	1558	0	0	Chr1	1700000	2700000	201	0	0
Chr1	1720000	2720000	1615	0	0	Chr1	1720000	2720000	210	0	0
Chr1	1740000	2740000	1642	0	0	Chr1	1740000	2740000	211	0	0
Chr1	1760000	2760000	1634	0	0	Chr1	1760000	2760000	211	0	0
Chr1	1780000	2780000	1611	0	0	Chr1	1780000	2780000	204	0	0
Chr1	1800000	2800000	1564	0	0	Chr1	1800000	2800000	201	0	0
Chr1	1820000	2820000	1564	0	0	Chr1	1820000	2820000	201	0	0
Chr1	1840000	2840000	1590	0	0	Chr1	1840000	2840000	206	0	0
Chr1	1860000	2860000	1643	0	0	Chr1	1860000	2860000	223	0	0
Chr1	1880000	2880000	1684	0	0	Chr1	1880000	2880000	228	0	0
Chr1	1900000	2900000	1703	0	0	Chr1	1900000	2900000	233	0	0
Chr1	1920000	2920000	1703	0	0	Chr1	1920000	2920000	232	0	0
Chr1	1940000	2940000	1702	0	0	Chr1	1940000	2940000	232	0	0
Chr1	1960000	2960000	1664	0	0	Chr1	1960000	2960000	225	0	0
Chr1	1980000	2980000	1585	0	0	Chr1	1980000	2980000	206	0	0
Chr1	2000000	3000000	1510	0	0	Chr1	2000000	3000000	203	0	0
Chr1	2020000	3020000	1511	0	0	Chr1	2020000	3020000	203	0	0
Chr1	2040000	3040000	1512	0	0	Chr1	2040000	3040000	203	0	0
Chr1	2060000	3060000	1512	0	0	Chr1	2060000	3060000	203	0	0
Chr1	2080000	3080000	1512	0	0	Chr1	2080000	3080000	203	0	0
Chr1	2100000	3100000	1512	0	0	Chr1	2100000	3100000	203	0	0
Chr1	2120000	3120000	1533	0	0	Chr1	2120000	3120000	210	0	0
Chr1	2140000	3140000	1592	0	0	Chr1	2140000	3140000	215	0	0
Chr1	2160000	3160000	1557	0	0	Chr1	2160000	3160000	210	0	0
Chr1	2180000	3180000	1496	0	0	Chr1	2180000	3180000	201	0	0
Chr1	2200000	3200000	1457	0	0	Chr1	2200000	3200000	196	0	0
Chr1	2220000	3220000	1459	0	0	Chr1	2220000	3220000	195	0	0
Chr1	2240000	3240000	1466	0	0	Chr1	2240000	3240000	195	0	0
Chr1	2260000	3260000	1485	0	0	Chr1	2260000	3260000	199	0	0
Chr1	2280000	3280000	1559	0	0	Chr1	2280000	3280000	206	0	0
Chr1	2300000	3300000	1652	0	0	Chr1	2300000	3300000	219	0	0
Chr1	2320000	3320000	1639	0	0	Chr1	2320000	3320000	216	0	0
Chr1	2340000	3340000	1635	0	0	Chr1	2340000	3340000	217	0	0
Chr1	2360000	3360000	1635	0	0	Chr1	2360000	3360000	217	0	0
Chr1	2380000	3380000	1635	0	0	Chr1	2380000	3380000	217	0	0
Chr1	2400000	3400000	1635	0	0	Chr1	2400000	3400000	217	0	0
Chr1	2420000	3420000	1632	0	0	Chr1	2420000	3420000	216	0	0
Chr1	2440000	3440000	1592	0	0	Chr1	2440000	3440000	209	0	0
Chr1	2460000	3460000	1585	0	0	Chr1	2460000	3460000	209	0	0
Chr1	2480000	3480000	1536	0	0	Chr1	2480000	3480000	208	0	0
Chr1	2500000	3500000	1486	0	0	Chr1	2500000	3500000	200	0	0
Chr1	2520000	3520000	1503	0	0	Chr1	2520000	3520000	202	0	0
Chr1	2540000	3540000	1501	0	0	Chr1	2540000	3540000	199	0	0
Chr1	2560000	3560000	1469	0	0	Chr1	2560000	3560000	203	0	0
Chr1	2580000	3580000	1390	0	0	Chr1	2580000	3580000	194	0	0
Chr1	2600000	3600000	1348	0	0	Chr1	2600000	3600000	190	0	0
Chr1	2620000	3620000	1296	0	0	Chr1	2620000	3620000	189	0	0
Chr1	2640000	3640000	1353	0	0	Chr1	2640000	3640000	198	0	0
Chr1	2660000	3660000	1423	0	0	Chr1	2660000	3660000	210	0	0
Chr1	2680000	3680000	1449	0	0	Chr1	2680000	3680000	215	0	0
Chr1	2700000	3700000	1470	0	0	Chr1	2700000	3700000	224	0	0
Chr1	2720000	3720000	1385	0	0	Chr1	2720000	3720000	212	0	0
Chr1	2740000	3740000	1274	0	0	Chr1	2740000	3740000	198	0	0
Chr1	2760000	3760000	1205	0	0	Chr1	2760000	3760000	188	0	0
Chr1	2780000	3780000	1164	0	0	Chr1	2780000	3780000	185	0	0
Chr1	2800000	3800000	1162	0	0	Chr1	2800000	3800000	185	0	0
Chr1	2820000	3820000	1162	0	0	Chr1	2820000	3820000	185	0	0
Chr1	2840000	3840000	1137	0	0	Chr1	2840000	3840000	180	0	0
Chr1	2860000	3860000	1084	0	0	Chr1	2860000	3860000	163	0	0
Chr1	2880000	3880000	1044	0	0	Chr1	2880000	3880000	158	0	0
Chr1	2900000	3900000	1024	0	0	Chr1	2900000	3900000	153	0	0
Chr1	2920000	3920000	1024	0	0	Chr1	2920000	3920000	153	0	0
Chr1	2940000	3940000	1024	0	0	Chr1	2940000	3940000	153	0	0
Chr1	2960000	3960000	1038	0	0	Chr1	2960000	3960000	154	0	0
Chr1	2980000	3980000	1040	0	0	Chr1	2980000	3980000	154	0	0
Chr1	3000000	4000000	1039	0	0	Chr1	3000000	4000000	154	0	0
Chr1	3020000	4020000	1038	0	0	Chr1	3020000	4020000	154	0	0
Chr1	3040000	4040000	1037	0	0	Chr1	3040000	4040000	154	0	0
Chr1	3060000	4060000	1038	0	0	Chr1	3060000	4060000	154	0	0
Chr1	3080000	4080000	1038	0	0	Chr1	3080000	4080000	154	0	0
Chr1	3100000	4100000	1051	0	0	Chr1	3100000	4100000	157	0	0
Chr1	3120000	4120000	1126	0	0	Chr1	3120000	4120000	159	0	0
Chr1	3140000	4140000	1057	0	0	Chr1	3140000	4140000	154	0	0
Chr1	3160000	4160000	1086	0	0	Chr1	3160000	4160000	150	0	0
Chr1	3180000	4180000	1173	0	0	Chr1	3180000	4180000	166	0	0
Chr1	3200000	4200000	1281	0	0	Chr1	3200000	4200000	180	0	0
Chr1	3220000	4220000	1346	0	0	Chr1	3220000	4220000	196	0	0
Chr1	3240000	4240000	1425	0	0	Chr1	3240000	4240000	208	0	0
Chr1	3260000	4260000	1476	0	0	Chr1	3260000	4260000	217	0	0
Chr1	3280000	4280000	1469	0	0	Chr1	3280000	4280000	218	0	0
Chr1	3300000	4300000	1419	0	0	Chr1	3300000	4300000	212	0	0
Chr1	3320000	4320000	1398	0	0	Chr1	3320000	4320000	217	0	0
Chr1	3340000	4340000	1406	0	0	Chr1	3340000	4340000	219	0	0
Chr1	3360000	4360000	1463	0	0	Chr1	3360000	4360000	224	0	0
Chr1	3380000	4380000	1465	0	0	Chr1	3380000	4380000	225	0	0
Chr1	3400000	4400000	1508	0	0	Chr1	3400000	4400000	239	0	0
Chr1	3420000	4420000	1616	0	0	Chr1	3420000	4420000	256	0	0
Chr1	3440000	4440000	1747	0	0	Chr1	3440000	4440000	273	0	0
Chr1	3460000	4460000	1820	0	0	Chr1	3460000	4460000	282	0	0
Chr1	3480000	4480000	1824	0	0	Chr1	3480000	4480000	278	0	0
Chr1	3500000	4500000	1840	0	0	Chr1	3500000	4500000	279	0	0
Chr1	3520000	4520000	1825	0	0	Chr1	3520000	4520000	283	0	0
Chr1	3540000	4540000	1766	0	0	Chr1	3540000	4540000	281	0	0
Chr1	3560000	4560000	1694	0	0	Chr1	3560000	4560000	271	0	0
Chr1	3580000	4580000	1670	0	0	Chr1	3580000	4580000	270	0	0
Chr1	3600000	4600000	1654	0	0	Chr1	3600000	4600000	262	0	0
Chr1	3620000	4620000	1741	0	0	Chr1	3620000	4620000	267	0	0
Chr1	3640000	4640000	1672	0	0	Chr1	3640000	4640000	258	0	0
Chr1	3660000	4660000	1665	0	0	Chr1	3660000	4660000	256	0	0
Chr1	3680000	4680000	1593	0	0	Chr1	3680000	4680000	247	0	0
Chr1	3700000	4700000	1554	0	0	Chr1	3700000	4700000	235	0	0
Chr1	3720000	4720000	1554	0	0	Chr1	3720000	4720000	235	0	0
Chr1	3740000	4740000	1554	0	0	Chr1	3740000	4740000	235	0	0
Chr1	3760000	4760000	1553	0	0	Chr1	3760000	4760000	235	0	0
Chr1	3780000	4780000	1611	0	0	Chr1	3780000	4780000	236	0	0
Chr1	3800000	4800000	1679	0	0	Chr1	3800000	4800000	247	0	0
Chr1	3820000	4820000	1724	0	0	Chr1	3820000	4820000	254	0	0
Chr1	3840000	4840000	1723	0	0	Chr1	3840000	4840000	254	0	0
Chr1	3860000	4860000	1723	0	0	Chr1	3860000	4860000	254	0	0
Chr1	3880000	4880000	1722	0	0	Chr1	3880000	4880000	253	0	0
Chr1	3900000	4900000	1766	0	0	Chr1	3900000	4900000	257	0	0
Chr1	3920000	4920000	1879	0	0	Chr1	3920000	4920000	267	0	0
Chr1	3940000	4940000	1944	0	0	Chr1	3940000	4940000	273	0	0
Chr1	3960000	4960000	1943	0	0	Chr1	3960000	4960000	275	0	0
Chr1	3980000	4980000	1993	0	0	Chr1	3980000	4980000	281	0	0
Chr1	4000000	5000000	2027	0	0	Chr1	4000000	5000000	291	0	0
Chr1	4020000	5020000	2029	0	0	Chr1	4020000	5020000	291	0	0
Chr1	4040000	5040000	2046	0	0	Chr1	4040000	5040000	293	0	0
Chr1	4060000	5060000	2075	0	0	Chr1	4060000	5060000	296	0	0
Chr1	4080000	5080000	2075	0	0	Chr1	4080000	5080000	296	0	0
Chr1	4100000	5100000	2062	0	0	Chr1	4100000	5100000	293	0	0
Chr1	4120000	5120000	1967	0	0	Chr1	4120000	5120000	284	0	0
Chr1	4140000	5140000	1939	0	0	Chr1	4140000	5140000	278	0	0
Chr1	4160000	5160000	1892	0	0	Chr1	4160000	5160000	277	0	0
Chr1	4180000	5180000	1804	0	0	Chr1	4180000	5180000	261	0	0
Chr1	4200000	5200000	1692	0	0	Chr1	4200000	5200000	246	0	0
Chr1	4220000	5220000	1624	0	0	Chr1	4220000	5220000	230	0	0
Chr1	4240000	5240000	1538	0	0	Chr1	4240000	5240000	218	0	0
Chr1	4260000	5260000	1469	0	0	Chr1	4260000	5260000	205	0	0
Chr1	4280000	5280000	1401	0	0	Chr1	4280000	5280000	197	0	0
Chr1	4300000	5300000	1384	0	0	Chr1	4300000	5300000	197	0	0
Chr1	4320000	5320000	1369	0	0	Chr1	4320000	5320000	192	0	0
Chr1	4340000	5340000	1363	0	0	Chr1	4340000	5340000	189	0	0
Chr1	4360000	5360000	1340	0	0	Chr1	4360000	5360000	184	0	0
Chr1	4380000	5380000	1396	0	0	Chr1	4380000	5380000	191	0	0
Chr1	4400000	5400000	1378	0	0	Chr1	4400000	5400000	182	0	0
Chr1	4420000	5420000	1273	0	0	Chr1	4420000	5420000	165	0	0
Chr1	4440000	5440000	1142	0	0	Chr1	4440000	5440000	148	0	0
Chr1	4460000	5460000	1070	0	0	Chr1	4460000	5460000	140	0	0
Chr1	4480000	5480000	1038	0	0	Chr1	4480000	5480000	138	0	0
Chr1	4500000	5500000	1020	0	0	Chr1	4500000	5500000	132	0	0
Chr1	4520000	5520000	1042	0	0	Chr1	4520000	5520000	127	0	0
Chr1	4540000	5540000	1063	0	0	Chr1	4540000	5540000	130	0	0
Chr1	4560000	5560000	1122	0	0	Chr1	4560000	5560000	135	0	0
Chr1	4580000	5580000	1175	0	0	Chr1	4580000	5580000	140	0	0
Chr1	4600000	5600000	1198	0	0	Chr1	4600000	5600000	142	0	0
Chr1	4620000	5620000	1102	0	0	Chr1	4620000	5620000	130	0	0
Chr1	4640000	5640000	1097	0	0	Chr1	4640000	5640000	128	0	0
Chr1	4660000	5660000	1022	0	0	Chr1	4660000	5660000	115	0	0
Chr1	4680000	5680000	1041	0	0	Chr1	4680000	5680000	114	0	0
Chr1	4700000	5700000	1063	0	0	Chr1	4700000	5700000	119	0	0
Chr1	4720000	5720000	1068	0	0	Chr1	4720000	5720000	119	0	0
Chr1	4740000	5740000	1084	0	0	Chr1	4740000	5740000	120	0	0
Chr1	4760000	5760000	1089	0	0	Chr1	4760000	5760000	120	0	0
Chr1	4780000	5780000	1032	0	0	Chr1	4780000	5780000	119	0	0
Chr1	4800000	5800000	964	0	0	Chr1	4800000	5800000	108	0	0
Chr1	4820000	5820000	1039	0	0	Chr1	4820000	5820000	119	0	0
Chr1	4840000	5840000	1090	0	0	Chr1	4840000	5840000	124	0	0
Chr1	4860000	5860000	1093	0	0	Chr1	4860000	5860000	124	0	0
Chr1	4880000	5880000	1093	0	0	Chr1	4880000	5880000	124	0	0
Chr1	4900000	5900000	1049	0	0	Chr1	4900000	5900000	120	0	0
Chr1	4920000	5920000	936	0	0	Chr1	4920000	5920000	110	0	0
Chr1	4940000	5940000	873	0	0	Chr1	4940000	5940000	104	0	0
Chr1	4960000	5960000	861	0	0	Chr1	4960000	5960000	101	0	0
Chr1	4980000	5980000	809	0	0	Chr1	4980000	5980000	95	0	0
Chr1	5000000	6000000	788	0	0	Chr1	5000000	6000000	91	0	0
Chr1	5020000	6020000	838	0	0	Chr1	5020000	6020000	96	0	0
Chr1	5040000	6040000	893	0	0	Chr1	5040000	6040000	111	0	0
Chr1	5060000	6060000	961	0	0	Chr1	5060000	6060000	124	0	0
Chr1	5080000	6080000	988	0	0	Chr1	5080000	6080000	129	0	0
Chr1	5100000	6100000	988	0	0	Chr1	5100000	6100000	129	0	0
Chr1	5120000	6120000	988	0	0	Chr1	5120000	6120000	131	0	0
Chr1	5140000	6140000	996	0	0	Chr1	5140000	6140000	132	0	0
Chr1	5160000	6160000	1017	0	0	Chr1	5160000	6160000	135	0	0
Chr1	5180000	6180000	1086	0	0	Chr1	5180000	6180000	142	0	0
Chr1	5200000	6200000	1168	0	0	Chr1	5200000	6200000	152	0	0
Chr1	5220000	6220000	1253	0	0	Chr1	5220000	6220000	159	0	0
Chr1	5240000	6240000	1296	0	0	Chr1	5240000	6240000	168	0	0
Chr1	5260000	6260000	1345	0	0	Chr1	5260000	6260000	176	0	0
Chr1	5280000	6280000	1344	0	0	Chr1	5280000	6280000	176	0	0
Chr1	5300000	6300000	1312	0	0	Chr1	5300000	6300000	169	0	0
Chr1	5320000	6320000	1312	0	0	Chr1	5320000	6320000	169	0	0
Chr1	5340000	6340000	1309	0	0	Chr1	5340000	6340000	169	0	0
Chr1	5360000	6360000	1274	0	0	Chr1	5360000	6360000	169	0	0
Chr1	5380000	6380000	1220	0	0	Chr1	5380000	6380000	161	0	0
Chr1	5400000	6400000	1220	0	0	Chr1	5400000	6400000	162	0	0
Chr1	5420000	6420000	1253	0	0	Chr1	5420000	6420000	165	0	0
Chr1	5440000	6440000	1313	0	0	Chr1	5440000	6440000	180	0	0
Chr1	5460000	6460000	1382	0	0	Chr1	5460000	6460000	185	0	0
Chr1	5480000	6480000	1399	0	0	Chr1	5480000	6480000	191	0	0
Chr1	5500000	6500000	1387	0	0	Chr1	5500000	6500000	191	0	0
Chr1	5520000	6520000	1334	0	0	Chr1	5520000	6520000	184	0	0
Chr1	5540000	6540000	1299	0	0	Chr1	5540000	6540000	179	0	0
Chr1	5560000	6560000	1246	0	0	Chr1	5560000	6560000	175	0	0
Chr1	5580000	6580000	1220	0	0	Chr1	5580000	6580000	172	0	0
Chr1	5600000	6600000	1200	0	0	Chr1	5600000	6600000	174	0	0
Chr1	5620000	6620000	1261	0	0	Chr1	5620000	6620000	179	0	0
Chr1	5640000	6640000	1280	0	0	Chr1	5640000	6640000	182	0	0
Chr1	5660000	6660000	1288	0	0	Chr1	5660000	6660000	185	0	0
Chr1	5680000	6680000	1318	0	0	Chr1	5680000	6680000	189	0	0
Chr1	5700000	6700000	1296	0	0	Chr1	5700000	6700000	186	0	0
Chr1	5720000	6720000	1293	0	0	Chr1	5720000	6720000	186	0	0
Chr1	5740000	6740000	1291	0	0	Chr1	5740000	6740000	191	0	0
Chr1	5760000	6760000	1339	0	0	Chr1	5760000	6760000	196	0	0
Chr1	5780000	6780000	1361	0	0	Chr1	5780000	6780000	200	0	0
Chr1	5800000	6800000	1368	0	0	Chr1	5800000	6800000	200	0	0
Chr1	5820000	6820000	1248	0	0	Chr1	5820000	6820000	182	0	0
Chr1	5840000	6840000	1201	0	0	Chr1	5840000	6840000	179	0	0
Chr1	5860000	6860000	1261	0	0	Chr1	5860000	6860000	186	0	0
Chr1	5880000	6880000	1373	0	0	Chr1	5880000	6880000	201	0	0
Chr1	5900000	6900000	1373	0	0	Chr1	5900000	6900000	202	0	0
Chr1	5920000	6920000	1394	0	0	Chr1	5920000	6920000	205	0	0
Chr1	5940000	6940000	1475	0	0	Chr1	5940000	6940000	218	0	0
Chr1	5960000	6960000	1555	0	0	Chr1	5960000	6960000	229	0	0
Chr1	5980000	6980000	1645	0	0	Chr1	5980000	6980000	239	0	0
Chr1	6000000	7000000	1811	0	0	Chr1	6000000	7000000	256	0	0
Chr1	6020000	7020000	1828	0	0	Chr1	6020000	7020000	266	0	0
Chr1	6040000	7040000	1840	0	0	Chr1	6040000	7040000	258	0	0
Chr1	6060000	7060000	1803	0	0	Chr1	6060000	7060000	248	0	0
Chr1	6080000	7080000	1831	0	0	Chr1	6080000	7080000	248	0	0
Chr1	6100000	7100000	1880	0	0	Chr1	6100000	7100000	258	0	0
Chr1	6120000	7120000	1905	0	0	Chr1	6120000	7120000	258	0	0
Chr1	6140000	7140000	1967	0	0	Chr1	6140000	7140000	266	0	0
Chr1	6160000	7160000	1991	0	0	Chr1	6160000	7160000	267	0	0
Chr1	6180000	7180000	1921	0	0	Chr1	6180000	7180000	260	0	0
Chr1	6200000	7200000	1850	0	0	Chr1	6200000	7200000	251	0	0
Chr1	6220000	7220000	1786	0	0	Chr1	6220000	7220000	248	0	0
Chr1	6240000	7240000	1781	0	0	Chr1	6240000	7240000	251	0	0
Chr1	6260000	7260000	1753	0	0	Chr1	6260000	7260000	248	0	0
Chr1	6280000	7280000	1852	0	0	Chr1	6280000	7280000	266	0	0
Chr1	6300000	7300000	1936	0	0	Chr1	6300000	7300000	276	0	0
Chr1	6320000	7320000	2035	0	0	Chr1	6320000	7320000	295	0	0
Chr1	6340000	7340000	2037	0	0	Chr1	6340000	7340000	296	0	0
Chr1	6360000	7360000	2037	0	0	Chr1	6360000	7360000	296	0	0
Chr1	6380000	7380000	2034	0	0	Chr1	6380000	7380000	296	0	0
Chr1	6400000	7400000	2008	0	0	Chr1	6400000	7400000	290	0	0
Chr1	6420000	7420000	1990	0	0	Chr1	6420000	7420000	291	0	0
Chr1	6440000	7440000	1954	0	0	Chr1	6440000	7440000	285	0	0
Chr1	6460000	7460000	1945	0	0	Chr1	6460000	7460000	285	0	0
Chr1	6480000	7480000	2005	0	0	Chr1	6480000	7480000	292	0	0
Chr1	6500000	7500000	2001	0	0	Chr1	6500000	7500000	290	0	0
Chr1	6520000	7520000	1985	0	0	Chr1	6520000	7520000	289	0	0
Chr1	6540000	7540000	1958	0	0	Chr1	6540000	7540000	286	0	0
Chr1	6560000	7560000	1953	0	0	Chr1	6560000	7560000	285	0	0
Chr1	6580000	7580000	1926	0	0	Chr1	6580000	7580000	283	0	0
Chr1	6600000	7600000	1909	0	0	Chr1	6600000	7600000	279	0	0
Chr1	6620000	7620000	1848	0	0	Chr1	6620000	7620000	274	0	0
Chr1	6640000	7640000	1860	0	0	Chr1	6640000	7640000	279	0	0
Chr1	6660000	7660000	1870	0	0	Chr1	6660000	7660000	281	0	0
Chr1	6680000	7680000	1815	0	0	Chr1	6680000	7680000	279	0	0
Chr1	6700000	7700000	1844	0	0	Chr1	6700000	7700000	281	1	0
Chr1	6720000	7720000	1865	0	0	Chr1	6720000	7720000	282	1	0
Chr1	6740000	7740000	1860	0	0	Chr1	6740000	7740000	279	1	0
Chr1	6760000	7760000	1862	0	0	Chr1	6760000	7760000	278	1	0
Chr1	6780000	7780000	1849	0	0	Chr1	6780000	7780000	277	1	0
Chr1	6800000	7800000	1842	0	0	Chr1	6800000	7800000	278	1	0
Chr1	6820000	7820000	1842	0	0	Chr1	6820000	7820000	278	1	0
Chr1	6840000	7840000	1838	0	0	Chr1	6840000	7840000	276	1	0
Chr1	6860000	7860000	1775	0	0	Chr1	6860000	7860000	269	1	0
Chr1	6880000	7880000	1664	0	0	Chr1	6880000	7880000	254	1	0
Chr1	6900000	7900000	1665	0	0	Chr1	6900000	7900000	253	1	0
Chr1	6920000	7920000	1652	0	0	Chr1	6920000	7920000	251	1	0
Chr1	6940000	7940000	1569	0	0	Chr1	6940000	7940000	239	1	0
Chr1	6960000	7960000	1488	0	0	Chr1	6960000	7960000	228	1	0
Chr1	6980000	7980000	1399	0	0	Chr1	6980000	7980000	218	1	0
Chr1	7000000	8000000	1220	0	0	Chr1	7000000	8000000	195	1	0.01
Chr1	7020000	8020000	1151	0	0	Chr1	7020000	8020000	180	1	0.01
Chr1	7040000	8040000	1067	0	0	Chr1	7040000	8040000	171	1	0.01
Chr1	7060000	8060000	1006	0	0	Chr1	7060000	8060000	165	1	0.01
Chr1	7080000	8080000	972	0	0	Chr1	7080000	8080000	166	1	0.01
Chr1	7100000	8100000	923	0	0	Chr1	7100000	8100000	156	1	0.01
Chr1	7120000	8120000	897	0	0	Chr1	7120000	8120000	154	1	0.01
Chr1	7140000	8140000	827	0	0	Chr1	7140000	8140000	145	1	0.01
Chr1	7160000	8160000	832	0	0	Chr1	7160000	8160000	150	1	0.01
Chr1	7180000	8180000	833	0	0	Chr1	7180000	8180000	150	1	0.01
Chr1	7200000	8200000	823	0	0	Chr1	7200000	8200000	149	1	0.01
Chr1	7220000	8220000	803	0	0	Chr1	7220000	8220000	145	1	0.01
Chr1	7240000	8240000	765	0	0	Chr1	7240000	8240000	133	1	0.01
Chr1	7260000	8260000	748	0	0	Chr1	7260000	8260000	131	1	0.01
Chr1	7280000	8280000	651	0	0	Chr1	7280000	8280000	113	1	0.01
Chr1	7300000	8300000	578	0	0	Chr1	7300000	8300000	105	1	0.01
Chr1	7320000	8320000	481	0	0	Chr1	7320000	8320000	86	1	0.01
Chr1	7340000	8340000	482	0	0	Chr1	7340000	8340000	85	1	0.01
Chr1	7360000	8360000	482	0	0	Chr1	7360000	8360000	85	1	0.01
Chr1	7380000	8380000	482	0	0	Chr1	7380000	8380000	85	1	0.01
Chr1	7400000	8400000	582	0	0	Chr1	7400000	8400000	103	1	0.01
Chr1	7420000	8420000	586	0	0	Chr1	7420000	8420000	101	1	0.01
Chr1	7440000	8440000	672	0	0	Chr1	7440000	8440000	105	1	0.01
Chr1	7460000	8460000	725	0	0	Chr1	7460000	8460000	110	1	0.01
Chr1	7480000	8480000	764	0	0	Chr1	7480000	8480000	108	1	0.01
Chr1	7500000	8500000	808	0	0	Chr1	7500000	8500000	114	1	0.01
Chr1	7520000	8520000	986	0	0	Chr1	7520000	8520000	128	1	0.01
Chr1	7540000	8540000	1146	0	0	Chr1	7540000	8540000	142	1	0.01
Chr1	7560000	8560000	1232	0	0	Chr1	7560000	8560000	148	1	0.01
Chr1	7580000	8580000	1265	0	0	Chr1	7580000	8580000	152	2	0.01
Chr1	7600000	8600000	1303	0	0	Chr1	7600000	8600000	155	2	0.01
Chr1	7620000	8620000	1410	0	0	Chr1	7620000	8620000	169	2	0.01
Chr1	7640000	8640000	1432	0	0	Chr1	7640000	8640000	170	2	0.01
Chr1	7660000	8660000	1449	0	0	Chr1	7660000	8660000	170	2	0.01
Chr1	7680000	8680000	1448	0	0	Chr1	7680000	8680000	168	2	0.01
Chr1	7700000	8700000	1518	0	0	Chr1	7700000	8700000	171	1	0.01
Chr1	7720000	8720000	1575	0	0	Chr1	7720000	8720000	182	1	0.01
Chr1	7740000	8740000	1672	0	0	Chr1	7740000	8740000	195	1	0.01
Chr1	7760000	8760000	1624	0	0	Chr1	7760000	8760000	193	1	0.01
Chr1	7780000	8780000	1642	0	0	Chr1	7780000	8780000	196	1	0.01
Chr1	7800000	8800000	1756	0	0	Chr1	7800000	8800000	208	1	0
Chr1	7820000	8820000	1872	0	0	Chr1	7820000	8820000	223	1	0
Chr1	7840000	8840000	1940	0	0	Chr1	7840000	8840000	237	1	0
Chr1	7860000	8860000	1968	0	0	Chr1	7860000	8860000	246	1	0
Chr1	7880000	8880000	2072	0	0	Chr1	7880000	8880000	253	1	0
Chr1	7900000	8900000	2094	0	0	Chr1	7900000	8900000	258	1	0
Chr1	7920000	8920000	2087	0	0	Chr1	7920000	8920000	257	1	0
Chr1	7940000	8940000	2087	0	0	Chr1	7940000	8940000	256	1	0
Chr1	7960000	8960000	2086	0	0	Chr1	7960000	8960000	256	1	0
Chr1	7980000	8980000	2092	0	0	Chr1	7980000	8980000	256	1	0
Chr1	8000000	9000000	2146	0	0	Chr1	8000000	9000000	262	1	0
Chr1	8020000	9020000	2185	0	0	Chr1	8020000	9020000	265	1	0
Chr1	8040000	9040000	2185	0	0	Chr1	8040000	9040000	265	1	0
Chr1	8060000	9060000	2187	0	0	Chr1	8060000	9060000	265	1	0
Chr1	8080000	9080000	2169	0	0	Chr1	8080000	9080000	259	1	0
Chr1	8100000	9100000	2227	0	0	Chr1	8100000	9100000	268	1	0
Chr1	8120000	9120000	2373	0	0	Chr1	8120000	9120000	283	1	0
Chr1	8140000	9140000	2396	0	0	Chr1	8140000	9140000	287	1	0
Chr1	8160000	9160000	2434	0	0	Chr1	8160000	9160000	284	1	0
Chr1	8180000	9180000	2475	0	0	Chr1	8180000	9180000	292	1	0
Chr1	8200000	9200000	2569	0	0	Chr1	8200000	9200000	309	1	0
Chr1	8220000	9220000	2621	0	0	Chr1	8220000	9220000	316	1	0
Chr1	8240000	9240000	2690	0	0	Chr1	8240000	9240000	331	1	0
Chr1	8260000	9260000	2752	0	0	Chr1	8260000	9260000	335	1	0
Chr1	8280000	9280000	2874	0	0	Chr1	8280000	9280000	349	1	0
Chr1	8300000	9300000	2958	0	0	Chr1	8300000	9300000	365	1	0
Chr1	8320000	9320000	3223	0	0	Chr1	8320000	9320000	400	1	0
Chr1	8340000	9340000	3295	0	0	Chr1	8340000	9340000	408	1	0
Chr1	8360000	9360000	3381	0	0	Chr1	8360000	9360000	426	1	0
Chr1	8380000	9380000	3528	0	0	Chr1	8380000	9380000	446	1	0
Chr1	8400000	9400000	3578	0	0	Chr1	8400000	9400000	442	1	0
Chr1	8420000	9420000	3643	0	0	Chr1	8420000	9420000	454	1	0
Chr1	8440000	9440000	3675	0	0	Chr1	8440000	9440000	457	1	0
Chr1	8460000	9460000	3707	0	0	Chr1	8460000	9460000	464	1	0
Chr1	8480000	9480000	3706	0	0	Chr1	8480000	9480000	467	1	0
Chr1	8500000	9500000	3793	0	0	Chr1	8500000	9500000	484	1	0
Chr1	8520000	9520000	3668	0	0	Chr1	8520000	9520000	474	1	0
Chr1	8540000	9540000	3508	0	0	Chr1	8540000	9540000	462	1	0
Chr1	8560000	9560000	3460	0	0	Chr1	8560000	9560000	457	1	0
Chr1	8580000	9580000	3529	0	0	Chr1	8580000	9580000	467	0	0
Chr1	8600000	9600000	3541	0	0	Chr1	8600000	9600000	467	0	0
Chr1	8620000	9620000	3484	0	0	Chr1	8620000	9620000	455	0	0
Chr1	8640000	9640000	3522	0	0	Chr1	8640000	9640000	455	0	0
Chr1	8660000	9660000	3607	0	0	Chr1	8660000	9660000	465	0	0
Chr1	8680000	9680000	3672	0	0	Chr1	8680000	9680000	470	0	0
Chr1	8700000	9700000	3678	0	0	Chr1	8700000	9700000	472	0	0
Chr1	8720000	9720000	3602	0	0	Chr1	8720000	9720000	460	0	0
Chr1	8740000	9740000	3497	0	0	Chr1	8740000	9740000	444	0	0
Chr1	8760000	9760000	3536	0	0	Chr1	8760000	9760000	444	0	0
Chr1	8780000	9780000	3564	0	0	Chr1	8780000	9780000	447	0	0
Chr1	8800000	9800000	3537	0	0	Chr1	8800000	9800000	438	0	0
Chr1	8820000	9820000	3467	0	0	Chr1	8820000	9820000	428	0	0
Chr1	8840000	9840000	3515	0	0	Chr1	8840000	9840000	428	0	0
Chr1	8860000	9860000	3772	0	0	Chr1	8860000	9860000	434	0	0
Chr1	8880000	9880000	3795	0	0	Chr1	8880000	9880000	437	0	0
Chr1	8900000	9900000	3818	0	0	Chr1	8900000	9900000	437	0	0
Chr1	8920000	9920000	3884	0	0	Chr1	8920000	9920000	440	0	0
Chr1	8940000	9940000	4034	0	0	Chr1	8940000	9940000	450	0	0
Chr1	8960000	9960000	4154	0	0	Chr1	8960000	9960000	474	0	0
Chr1	8980000	9980000	4265	0	0	Chr1	8980000	9980000	489	0	0
Chr1	9000000	10000000	4268	0	0	Chr1	9000000	10000000	491	0	0
Chr1	9020000	10020000	4616	0	0	Chr1	9020000	10020000	507	0	0
Chr1	9040000	10040000	4722	0	0	Chr1	9040000	10040000	524	0	0
Chr1	9060000	10060000	4817	0	0	Chr1	9060000	10060000	533	0	0
Chr1	9080000	10080000	4922	0	0	Chr1	9080000	10080000	549	0	0
Chr1	9100000	10100000	4984	0	0	Chr1	9100000	10100000	545	0	0
Chr1	9120000	10120000	4998	0	0	Chr1	9120000	10120000	539	0	0
Chr1	9140000	10140000	5129	0	0	Chr1	9140000	10140000	546	0	0
Chr1	9160000	10160000	5111	0	0	Chr1	9160000	10160000	546	0	0
Chr1	9180000	10180000	5077	0	0	Chr1	9180000	10180000	540	0	0
Chr1	9200000	10200000	4982	0	0	Chr1	9200000	10200000	523	0	0
Chr1	9220000	10220000	4929	0	0	Chr1	9220000	10220000	516	0	0
Chr1	9240000	10240000	4860	0	0	Chr1	9240000	10240000	501	0	0
Chr1	9260000	10260000	4793	0	0	Chr1	9260000	10260000	494	0	0
Chr1	9280000	10280000	4669	0	0	Chr1	9280000	10280000	480	0	0
Chr1	9300000	10300000	4574	0	0	Chr1	9300000	10300000	462	0	0
Chr1	9320000	10320000	4307	0	0	Chr1	9320000	10320000	427	0	0
Chr1	9340000	10340000	4232	0	0	Chr1	9340000	10340000	419	0	0
Chr1	9360000	10360000	4146	0	0	Chr1	9360000	10360000	401	0	0
Chr1	9380000	10380000	3999	0	0	Chr1	9380000	10380000	382	0	0
Chr1	9400000	10400000	3850	0	0	Chr1	9400000	10400000	368	0	0
Chr1	9420000	10420000	3763	0	0	Chr1	9420000	10420000	354	0	0
Chr1	9440000	10440000	3621	0	0	Chr1	9440000	10440000	338	0	0
Chr1	9460000	10460000	3475	0	0	Chr1	9460000	10460000	320	0	0
Chr1	9480000	10480000	3360	0	0	Chr1	9480000	10480000	306	0	0
Chr1	9500000	10500000	3308	0	0	Chr1	9500000	10500000	294	0	0
Chr1	9520000	10520000	3254	0	0	Chr1	9520000	10520000	290	0	0
Chr1	9540000	10540000	3255	0	0	Chr1	9540000	10540000	288	0	0
Chr1	9560000	10560000	3217	0	0	Chr1	9560000	10560000	287	0	0
Chr1	9580000	10580000	3115	0	0	Chr1	9580000	10580000	273	0	0
Chr1	9600000	10600000	3065	0	0	Chr1	9600000	10600000	270	0	0
Chr1	9620000	10620000	3015	0	0	Chr1	9620000	10620000	268	0	0
Chr1	9640000	10640000	2925	0	0	Chr1	9640000	10640000	259	0	0
Chr1	9660000	10660000	2799	0	0	Chr1	9660000	10660000	244	0	0
Chr1	9680000	10680000	2734	0	0	Chr1	9680000	10680000	239	0	0
Chr1	9700000	10700000	2627	0	0	Chr1	9700000	10700000	230	0	0
Chr1	9720000	10720000	2623	0	0	Chr1	9720000	10720000	230	0	0
Chr1	9740000	10740000	2622	0	0	Chr1	9740000	10740000	230	0	0
Chr1	9760000	10760000	2576	0	0	Chr1	9760000	10760000	228	0	0
Chr1	9780000	10780000	2520	0	0	Chr1	9780000	10780000	219	0	0
Chr1	9800000	10800000	2433	0	0	Chr1	9800000	10800000	215	0	0
Chr1	9820000	10820000	2387	0	0	Chr1	9820000	10820000	210	0	0
Chr1	9840000	10840000	2271	0	0	Chr1	9840000	10840000	196	0	0
Chr1	9860000	10860000	1986	0	0	Chr1	9860000	10860000	181	0	0
Chr1	9880000	10880000	1858	0	0	Chr1	9880000	10880000	171	0	0
Chr1	9900000	10900000	1812	0	0	Chr1	9900000	10900000	166	0	0
Chr1	9920000	10920000	1745	0	0	Chr1	9920000	10920000	163	0	0
Chr1	9940000	10940000	1596	0	0	Chr1	9940000	10940000	153	0	0
Chr1	9960000	10960000	1477	0	0	Chr1	9960000	10960000	129	0	0
Chr1	9980000	10980000	1359	0	0	Chr1	9980000	10980000	114	0	0
Chr1	10000000	11000000	1302	0	0	Chr1	10000000	11000000	106	0	0
Chr1	10020000	11020000	916	0	0	Chr1	10020000	11020000	87	0	0
Chr1	10040000	11040000	810	0	0	Chr1	10040000	11040000	70	0	0
Chr1	10060000	11060000	713	0	0	Chr1	10060000	11060000	61	0	0
Chr1	10080000	11080000	605	0	0	Chr1	10080000	11080000	45	0	0
Chr1	10100000	11100000	485	0	0	Chr1	10100000	11100000	40	0	0
Chr1	10120000	11120000	325	0	0	Chr1	10120000	11120000	31	0	0
Chr1	10140000	11140000	171	0	0	Chr1	10140000	11140000	20	0	0
Chr1	10160000	11160000	101	0	0	Chr1	10160000	11160000	14	0	0
Chr1	10180000	11180000	96	0	0	Chr1	10180000	11180000	12	0	0
Chr1	10200000	11200000	96	0	0	Chr1	10200000	11200000	12	0	0
Chr1	10220000	11220000	95	0	0	Chr1	10220000	11220000	12	0	0
Chr1	10240000	11240000	95	0	0	Chr1	10240000	11240000	12	0	0
Chr1	10260000	11260000	103	0	0	Chr1	10260000	11260000	12	0	0
Chr1	10280000	11280000	109	0	0	Chr1	10280000	11280000	13	0	0
Chr1	10300000	11300000	135	0	0	Chr1	10300000	11300000	14	0	0
Chr1	10320000	11320000	135	0	0	Chr1	10320000	11320000	14	0	0
Chr1	10340000	11340000	135	0	0	Chr1	10340000	11340000	14	0	0
Chr1	10360000	11360000	161	0	0	Chr1	10360000	11360000	20	0	0
Chr1	10380000	11380000	160	0	0	Chr1	10380000	11380000	19	0	0
Chr1	10400000	11400000	159	0	0	Chr1	10400000	11400000	19	0	0
Chr1	10420000	11420000	159	0	0	Chr1	10420000	11420000	19	0	0
Chr1	10440000	11440000	159	0	0	Chr1	10440000	11440000	19	0	0
Chr1	10460000	11460000	159	0	0	Chr1	10460000	11460000	19	0	0
Chr1	10480000	11480000	159	0	0	Chr1	10480000	11480000	19	0	0
Chr1	10500000	11500000	75	0	0	Chr1	10500000	11500000	9	0	0
Chr1	10520000	11520000	75	0	0	Chr1	10520000	11520000	9	0	0
Chr1	10540000	11540000	74	0	0	Chr1	10540000	11540000	9	0	0
Chr1	10560000	11560000	73	0	0	Chr1	10560000	11560000	9	0	0
Chr1	10580000	11580000	73	0	0	Chr1	10580000	11580000	9	0	0
Chr1	10600000	11600000	73	0	0	Chr1	10600000	11600000	9	0	0
Chr1	10620000	11620000	73	0	0	Chr1	10620000	11620000	9	0	0
Chr1	10640000	11640000	73	0	0	Chr1	10640000	11640000	9	0	0
Chr1	10660000	11660000	75	0	0	Chr1	10660000	11660000	13	0	0
Chr1	10680000	11680000	76	0	0	Chr1	10680000	11680000	13	0	0
Chr1	10700000	11700000	76	0	0	Chr1	10700000	11700000	13	0	0
Chr1	10720000	11720000	84	0	0	Chr1	10720000	11720000	14	0	0
Chr1	10740000	11740000	128	0	0	Chr1	10740000	11740000	18	0	0
Chr1	10760000	11760000	214	0	0	Chr1	10760000	11760000	24	0	0
Chr1	10780000	11780000	215	0	0	Chr1	10780000	11780000	24	0	0
Chr1	10800000	11800000	242	0	0	Chr1	10800000	11800000	28	0	0
Chr1	10820000	11820000	276	0	0	Chr1	10820000	11820000	38	0	0
Chr1	10840000	11840000	299	0	0	Chr1	10840000	11840000	46	0	0
Chr1	10860000	11860000	343	0	0	Chr1	10860000	11860000	52	0	0
Chr1	10880000	11880000	343	0	0	Chr1	10880000	11880000	52	0	0
Chr1	10900000	11900000	343	0	0	Chr1	10900000	11900000	52	0	0
Chr1	10920000	11920000	344	0	0	Chr1	10920000	11920000	52	0	0
Chr1	10940000	11940000	343	0	0	Chr1	10940000	11940000	52	0	0
Chr1	10960000	11960000	342	0	0	Chr1	10960000	11960000	52	0	0
Chr1	10980000	11980000	342	0	0	Chr1	10980000	11980000	52	0	0
Chr1	11000000	12000000	342	0	0	Chr1	11000000	12000000	52	0	0
Chr1	11020000	12020000	341	0	0	Chr1	11020000	12020000	52	0	0
Chr1	11040000	12040000	341	0	0	Chr1	11040000	12040000	52	0	0
Chr1	11060000	12060000	341	0	0	Chr1	11060000	12060000	52	0	0
Chr1	11080000	12080000	341	0	0	Chr1	11080000	12080000	52	0	0
Chr1	11100000	12100000	341	0	0	Chr1	11100000	12100000	52	0	0
Chr1	11120000	12120000	341	0	0	Chr1	11120000	12120000	52	0	0
Chr1	11140000	12140000	342	0	0	Chr1	11140000	12140000	52	0	0
Chr1	11160000	12160000	342	0	0	Chr1	11160000	12160000	53	0	0
Chr1	11180000	12180000	341	0	0	Chr1	11180000	12180000	53	0	0
Chr1	11200000	12200000	341	0	0	Chr1	11200000	12200000	53	0	0
Chr1	11220000	12220000	341	0	0	Chr1	11220000	12220000	53	0	0
Chr1	11240000	12240000	341	0	0	Chr1	11240000	12240000	54	0	0
Chr1	11260000	12260000	333	0	0	Chr1	11260000	12260000	54	0	0
Chr1	11280000	12280000	327	0	0	Chr1	11280000	12280000	53	0	0
Chr1	11300000	12300000	301	0	0	Chr1	11300000	12300000	53	0	0
Chr1	11320000	12320000	301	0	0	Chr1	11320000	12320000	53	0	0
Chr1	11340000	12340000	302	0	0	Chr1	11340000	12340000	53	0	0
Chr1	11360000	12360000	276	0	0	Chr1	11360000	12360000	47	0	0
Chr1	11380000	12380000	277	0	0	Chr1	11380000	12380000	48	0	0
Chr1	11400000	12400000	277	0	0	Chr1	11400000	12400000	49	0	0
Chr1	11420000	12420000	278	0	0	Chr1	11420000	12420000	49	0	0
Chr1	11440000	12440000	278	0	0	Chr1	11440000	12440000	49	0	0
Chr1	11460000	12460000	278	0	0	Chr1	11460000	12460000	49	0	0
Chr1	11480000	12480000	278	0	0	Chr1	11480000	12480000	49	0	0
Chr1	11500000	12500000	318	0	0	Chr1	11500000	12500000	54	0	0
Chr1	11520000	12520000	343	0	0	Chr1	11520000	12520000	58	0	0
Chr1	11540000	12540000	359	0	0	Chr1	11540000	12540000	60	0	0
Chr1	11560000	12560000	384	0	0	Chr1	11560000	12560000	67	0	0
Chr1	11580000	12580000	416	0	0	Chr1	11580000	12580000	69	0	0
Chr1	11600000	12600000	416	0	0	Chr1	11600000	12600000	69	0	0
Chr1	11620000	12620000	417	0	0	Chr1	11620000	12620000	69	0	0
Chr1	11640000	12640000	416	0	0	Chr1	11640000	12640000	69	0	0
Chr1	11660000	12660000	415	0	0	Chr1	11660000	12660000	65	0	0
Chr1	11680000	12680000	414	0	0	Chr1	11680000	12680000	65	0	0
Chr1	11700000	12700000	414	0	0	Chr1	11700000	12700000	65	0	0
Chr1	11720000	12720000	406	0	0	Chr1	11720000	12720000	64	0	0
Chr1	11740000	12740000	369	0	0	Chr1	11740000	12740000	60	0	0
Chr1	11760000	12760000	283	0	0	Chr1	11760000	12760000	54	0	0
Chr1	11780000	12780000	282	0	0	Chr1	11780000	12780000	54	0	0
Chr1	11800000	12800000	293	0	0	Chr1	11800000	12800000	58	0	0
Chr1	11820000	12820000	264	0	0	Chr1	11820000	12820000	55	0	0
Chr1	11840000	12840000	241	0	0	Chr1	11840000	12840000	47	0	0
Chr1	11860000	12860000	197	0	0	Chr1	11860000	12860000	41	0	0
Chr1	11880000	12880000	197	0	0	Chr1	11880000	12880000	41	0	0
Chr1	11900000	12900000	197	0	0	Chr1	11900000	12900000	41	0	0
Chr1	11920000	12920000	196	0	0	Chr1	11920000	12920000	41	0	0
Chr1	11940000	12940000	196	0	0	Chr1	11940000	12940000	41	0	0
Chr1	11960000	12960000	227	0	0	Chr1	11960000	12960000	43	0	0
Chr1	11980000	12980000	228	0	0	Chr1	11980000	12980000	43	0	0
Chr1	12000000	13000000	228	0	0	Chr1	12000000	13000000	43	0	0
Chr1	12020000	13020000	229	0	0	Chr1	12020000	13020000	43	0	0
Chr1	12040000	13040000	230	0	0	Chr1	12040000	13040000	43	0	0
Chr1	12060000	13060000	275	0	0	Chr1	12060000	13060000	45	0	0
Chr1	12080000	13080000	344	0	0	Chr1	12080000	13080000	52	0	0
Chr1	12100000	13100000	383	0	0	Chr1	12100000	13100000	59	0	0
Chr1	12120000	13120000	403	0	0	Chr1	12120000	13120000	70	0	0
Chr1	12140000	13140000	413	0	0	Chr1	12140000	13140000	72	0	0
Chr1	12160000	13160000	413	0	0	Chr1	12160000	13160000	71	0	0
Chr1	12180000	13180000	411	0	0	Chr1	12180000	13180000	71	0	0
Chr1	12200000	13200000	415	0	0	Chr1	12200000	13200000	71	0	0
Chr1	12220000	13220000	416	0	0	Chr1	12220000	13220000	72	0	0
Chr1	12240000	13240000	416	0	0	Chr1	12240000	13240000	71	0	0
Chr1	12260000	13260000	416	0	0	Chr1	12260000	13260000	71	0	0
Chr1	12280000	13280000	416	0	0	Chr1	12280000	13280000	71	0	0
Chr1	12300000	13300000	417	0	0	Chr1	12300000	13300000	70	0	0
Chr1	12320000	13320000	442	0	0	Chr1	12320000	13320000	76	0	0
Chr1	12340000	13340000	486	0	0	Chr1	12340000	13340000	83	0	0
Chr1	12360000	13360000	525	0	0	Chr1	12360000	13360000	90	0	0
Chr1	12380000	13380000	610	0	0	Chr1	12380000	13380000	100	0	0
Chr1	12400000	13400000	645	0	0	Chr1	12400000	13400000	103	0	0
Chr1	12420000	13420000	727	0	0	Chr1	12420000	13420000	117	0	0
Chr1	12440000	13440000	750	0	0	Chr1	12440000	13440000	118	0	0
Chr1	12460000	13460000	791	0	0	Chr1	12460000	13460000	118	0	0
Chr1	12480000	13480000	859	0	0	Chr1	12480000	13480000	133	0	0
Chr1	12500000	13500000	850	0	0	Chr1	12500000	13500000	130	0	0
Chr1	12520000	13520000	828	0	0	Chr1	12520000	13520000	127	0	0
Chr1	12540000	13540000	812	0	0	Chr1	12540000	13540000	126	0	0
Chr1	12560000	13560000	800	0	0	Chr1	12560000	13560000	120	0	0
Chr1	12580000	13580000	815	0	0	Chr1	12580000	13580000	127	0	0
Chr1	12600000	13600000	912	0	0	Chr1	12600000	13600000	130	0	0
Chr1	12620000	13620000	911	0	0	Chr1	12620000	13620000	130	0	0
Chr1	12640000	13640000	912	0	0	Chr1	12640000	13640000	130	0	0
Chr1	12660000	13660000	911	0	0	Chr1	12660000	13660000	130	0	0
Chr1	12680000	13680000	911	0	0	Chr1	12680000	13680000	130	0	0
Chr1	12700000	13700000	911	0	0	Chr1	12700000	13700000	130	0	0
Chr1	12720000	13720000	911	0	0	Chr1	12720000	13720000	130	0	0
Chr1	12740000	13740000	904	0	0	Chr1	12740000	13740000	130	0	0
Chr1	12760000	13760000	904	0	0	Chr1	12760000	13760000	131	0	0
Chr1	12780000	13780000	904	0	0	Chr1	12780000	13780000	131	0	0
Chr1	12800000	13800000	866	0	0	Chr1	12800000	13800000	123	0	0
Chr1	12820000	13820000	862	0	0	Chr1	12820000	13820000	116	0	0
Chr1	12840000	13840000	862	0	0	Chr1	12840000	13840000	116	0	0
Chr1	12860000	13860000	862	0	0	Chr1	12860000	13860000	117	0	0
Chr1	12880000	13880000	863	0	0	Chr1	12880000	13880000	117	0	0
Chr1	12900000	13900000	863	0	0	Chr1	12900000	13900000	117	0	0
Chr1	12920000	13920000	863	0	0	Chr1	12920000	13920000	117	0	0
Chr1	12940000	13940000	863	0	0	Chr1	12940000	13940000	117	0	0
Chr1	12960000	13960000	833	0	0	Chr1	12960000	13960000	115	0	0
Chr1	12980000	13980000	833	0	0	Chr1	12980000	13980000	115	0	0
Chr1	13000000	14000000	833	0	0	Chr1	13000000	14000000	115	0	0
Chr1	13020000	14020000	851	0	0	Chr1	13020000	14020000	119	0	0
Chr1	13040000	14040000	882	0	0	Chr1	13040000	14040000	126	0	0
Chr1	13060000	14060000	838	0	0	Chr1	13060000	14060000	124	0	0
Chr1	13080000	14080000	775	0	0	Chr1	13080000	14080000	119	0	0
Chr1	13100000	14100000	737	0	0	Chr1	13100000	14100000	113	0	0
Chr1	13120000	14120000	718	0	0	Chr1	13120000	14120000	103	0	0
Chr1	13140000	14140000	718	0	0	Chr1	13140000	14140000	102	0	0
Chr1	13160000	14160000	820	0	0	Chr1	13160000	14160000	115	0	0
Chr1	13180000	14180000	858	0	0	Chr1	13180000	14180000	124	0	0
Chr1	13200000	14200000	935	0	0	Chr1	13200000	14200000	129	0	0
Chr1	13220000	14220000	1003	0	0	Chr1	13220000	14220000	134	0	0
Chr1	13240000	14240000	1133	0	0	Chr1	13240000	14240000	149	0	0
Chr1	13260000	14260000	1239	0	0	Chr1	13260000	14260000	163	0	0
Chr1	13280000	14280000	1387	0	0	Chr1	13280000	14280000	171	0	0
Chr1	13300000	14300000	1599	0	0	Chr1	13300000	14300000	194	0	0
Chr1	13320000	14320000	1680	0	0	Chr1	13320000	14320000	195	0	0
Chr1	13340000	14340000	1816	0	0	Chr1	13340000	14340000	194	0	0
Chr1	13360000	14360000	1853	0	0	Chr1	13360000	14360000	193	0	0
Chr1	13380000	14380000	1995	0	0	Chr1	13380000	14380000	192	0	0
Chr1	13400000	14400000	2196	0	0	Chr1	13400000	14400000	214	0	0
Chr1	13420000	14420000	2293	0	0	Chr1	13420000	14420000	217	0	0
Chr1	13440000	14440000	2271	0	0	Chr1	13440000	14440000	216	0	0
Chr1	13460000	14460000	2230	0	0	Chr1	13460000	14460000	216	0	0
Chr1	13480000	14480000	2162	0	0	Chr1	13480000	14480000	201	0	0
Chr1	13500000	14500000	2132	0	0	Chr1	13500000	14500000	198	0	0
Chr1	13520000	14520000	2131	0	0	Chr1	13520000	14520000	198	0	0
Chr1	13540000	14540000	2131	0	0	Chr1	13540000	14540000	197	0	0
Chr1	13560000	14560000	2120	0	0	Chr1	13560000	14560000	196	0	0
Chr1	13580000	14580000	2179	0	0	Chr1	13580000	14580000	198	0	0
Chr1	13600000	14600000	2154	0	0	Chr1	13600000	14600000	206	0	0
Chr1	13620000	14620000	2386	0	0	Chr1	13620000	14620000	229	0	0
Chr1	13640000	14640000	2386	0	0	Chr1	13640000	14640000	229	0	0
Chr1	13660000	14660000	2386	0	0	Chr1	13660000	14660000	229	0	0
Chr1	13680000	14680000	2392	0	0	Chr1	13680000	14680000	229	0	0
Chr1	13700000	14700000	2394	0	0	Chr1	13700000	14700000	229	0	0
Chr1	13720000	14720000	2431	0	0	Chr1	13720000	14720000	233	0	0
Chr1	13740000	14740000	2475	0	0	Chr1	13740000	14740000	237	0	0
Chr1	13760000	14760000	2476	0	0	Chr1	13760000	14760000	236	0	0
Chr1	13780000	14780000	2476	0	0	Chr1	13780000	14780000	236	0	0
Chr1	13800000	14800000	2476	0	0	Chr1	13800000	14800000	236	0	0
Chr1	13820000	14820000	2475	0	0	Chr1	13820000	14820000	236	0	0
Chr1	13840000	14840000	2475	0	0	Chr1	13840000	14840000	237	0	0
Chr1	13860000	14860000	2476	0	0	Chr1	13860000	14860000	236	0	0
Chr1	13880000	14880000	2475	0	0	Chr1	13880000	14880000	236	0	0
Chr1	13900000	14900000	2475	0	0	Chr1	13900000	14900000	236	0	0
Chr1	13920000	14920000	2476	0	0	Chr1	13920000	14920000	236	0	0
Chr1	13940000	14940000	2477	0	0	Chr1	13940000	14940000	237	0	0
Chr1	13960000	14960000	2476	0	0	Chr1	13960000	14960000	237	0	0
Chr1	13980000	14980000	2476	0	0	Chr1	13980000	14980000	237	0	0
Chr1	14000000	15000000	2523	0	0	Chr1	14000000	15000000	242	0	0
Chr1	14020000	15020000	2619	0	0	Chr1	14020000	15020000	257	0	0
Chr1	14040000	15040000	2727	0	0	Chr1	14040000	15040000	259	0	0
Chr1	14060000	15060000	2846	0	0	Chr1	14060000	15060000	266	0	0
Chr1	14080000	15080000	2898	0	0	Chr1	14080000	15080000	268	0	0
Chr1	14100000	15100000	2918	0	0	Chr1	14100000	15100000	268	0	0
Chr1	14120000	15120000	2941	0	0	Chr1	14120000	15120000	274	0	0
Chr1	14140000	15140000	3045	0	0	Chr1	14140000	15140000	284	0	0
Chr1	14160000	15160000	3004	0	0	Chr1	14160000	15160000	280	0	0
Chr1	14180000	15180000	2978	0	0	Chr1	14180000	15180000	272	0	0
Chr1	14200000	15200000	2998	0	0	Chr1	14200000	15200000	282	0	0
Chr1	14220000	15220000	2990	0	0	Chr1	14220000	15220000	287	0	0
Chr1	14240000	15240000	2905	0	0	Chr1	14240000	15240000	275	0	0
Chr1	14260000	15260000	2869	0	0	Chr1	14260000	15260000	274	0	0
Chr1	14280000	15280000	2745	0	0	Chr1	14280000	15280000	271	0	0
Chr1	14300000	15300000	2607	0	0	Chr1	14300000	15300000	255	0	0
Chr1	14320000	15320000	2564	0	0	Chr1	14320000	15320000	257	0	0
Chr1	14340000	15340000	2386	0	0	Chr1	14340000	15340000	253	0	0
Chr1	14360000	15360000	2310	0	0	Chr1	14360000	15360000	247	0	0
Chr1	14380000	15380000	2084	0	0	Chr1	14380000	15380000	237	0	0
Chr1	14400000	15400000	1848	0	0	Chr1	14400000	15400000	211	0	0
Chr1	14420000	15420000	1671	0	0	Chr1	14420000	15420000	194	0	0
Chr1	14440000	15440000	1670	0	0	Chr1	14440000	15440000	195	0	0
Chr1	14460000	15460000	1670	0	0	Chr1	14460000	15460000	195	0	0
Chr1	14480000	15480000	1681	0	0	Chr1	14480000	15480000	195	0	0
Chr1	14500000	15500000	1680	0	0	Chr1	14500000	15500000	197	0	0
Chr1	14520000	15520000	1682	0	0	Chr1	14520000	15520000	197	0	0
Chr1	14540000	15540000	1746	0	0	Chr1	14540000	15540000	206	0	0
Chr1	14560000	15560000	1744	0	0	Chr1	14560000	15560000	206	0	0
Chr1	14580000	15580000	1638	0	0	Chr1	14580000	15580000	195	0	0
Chr1	14600000	15600000	1567	0	0	Chr1	14600000	15600000	184	0	0
Chr1	14620000	15620000	1335	0	0	Chr1	14620000	15620000	161	0	0
Chr1	14640000	15640000	1334	0	0	Chr1	14640000	15640000	161	0	0
Chr1	14660000	15660000	1334	0	0	Chr1	14660000	15660000	161	0	0
Chr1	14680000	15680000	1328	0	0	Chr1	14680000	15680000	161	0	0
Chr1	14700000	15700000	1326	0	0	Chr1	14700000	15700000	161	0	0
Chr1	14720000	15720000	1289	0	0	Chr1	14720000	15720000	157	0	0
Chr1	14740000	15740000	1246	0	0	Chr1	14740000	15740000	153	0	0
Chr1	14760000	15760000	1245	0	0	Chr1	14760000	15760000	153	0	0
Chr1	14780000	15780000	1245	0	0	Chr1	14780000	15780000	153	0	0
Chr1	14800000	15800000	1246	0	0	Chr1	14800000	15800000	153	0	0
Chr1	14820000	15820000	1265	0	0	Chr1	14820000	15820000	158	0	0
Chr1	14840000	15840000	1283	0	0	Chr1	14840000	15840000	159	0	0
Chr1	14860000	15860000	1349	0	0	Chr1	14860000	15860000	167	0	0
Chr1	14880000	15880000	1361	0	0	Chr1	14880000	15880000	170	0	0
Chr1	14900000	15900000	1362	0	0	Chr1	14900000	15900000	170	0	0
Chr1	14920000	15920000	1361	0	0	Chr1	14920000	15920000	170	0	0
Chr1	14940000	15940000	1360	0	0	Chr1	14940000	15940000	169	0	0
Chr1	14960000	15960000	1360	0	0	Chr1	14960000	15960000	170	0	0
Chr1	14980000	15980000	1361	0	0	Chr1	14980000	15980000	171	0	0
Chr1	15000000	16000000	1406	0	0	Chr1	15000000	16000000	184	0	0
Chr1	15020000	16020000	1462	0	0	Chr1	15020000	16020000	189	0	0
Chr1	15040000	16040000	1515	0	0	Chr1	15040000	16040000	192	0	0
Chr1	15060000	16060000	1483	0	0	Chr1	15060000	16060000	199	0	0
Chr1	15080000	16080000	1499	0	0	Chr1	15080000	16080000	205	0	0
Chr1	15100000	16100000	1641	0	0	Chr1	15100000	16100000	212	0	0
Chr1	15120000	16120000	1617	0	0	Chr1	15120000	16120000	206	0	0
Chr1	15140000	16140000	1502	0	0	Chr1	15140000	16140000	195	0	0
Chr1	15160000	16160000	1442	0	0	Chr1	15160000	16160000	186	0	0
Chr1	15180000	16180000	1430	0	0	Chr1	15180000	16180000	185	0	0
Chr1	15200000	16200000	1330	0	0	Chr1	15200000	16200000	170	0	0
Chr1	15220000	16220000	1269	0	0	Chr1	15220000	16220000	159	0	0
Chr1	15240000	16240000	1224	0	0	Chr1	15240000	16240000	156	0	0
Chr1	15260000	16260000	1207	0	0	Chr1	15260000	16260000	147	0	0
Chr1	15280000	16280000	1183	0	0	Chr1	15280000	16280000	142	0	0
Chr1	15300000	16300000	1109	0	0	Chr1	15300000	16300000	135	0	0
Chr1	15320000	16320000	1047	0	0	Chr1	15320000	16320000	126	0	0
Chr1	15340000	16340000	1044	0	0	Chr1	15340000	16340000	124	0	0
Chr1	15360000	16360000	1045	0	0	Chr1	15360000	16360000	124	0	0
Chr1	15380000	16380000	1061	0	0	Chr1	15380000	16380000	127	0	0
Chr1	15400000	16400000	1109	0	0	Chr1	15400000	16400000	130	0	0
Chr1	15420000	16420000	1106	0	0	Chr1	15420000	16420000	131	0	0
Chr1	15440000	16440000	1108	0	0	Chr1	15440000	16440000	130	0	0
Chr1	15460000	16460000	1112	0	0	Chr1	15460000	16460000	131	0	0
Chr1	15480000	16480000	1160	0	0	Chr1	15480000	16480000	141	0	0
Chr1	15500000	16500000	1196	0	0	Chr1	15500000	16500000	142	0	0
Chr1	15520000	16520000	1196	0	0	Chr1	15520000	16520000	142	0	0
Chr1	15540000	16540000	1136	0	0	Chr1	15540000	16540000	134	0	0
Chr1	15560000	16560000	1150	0	0	Chr1	15560000	16560000	135	0	0
Chr1	15580000	16580000	1170	0	0	Chr1	15580000	16580000	138	0	0
Chr1	15600000	16600000	1187	0	0	Chr1	15600000	16600000	138	0	0
Chr1	15620000	16620000	1204	0	0	Chr1	15620000	16620000	141	0	0
Chr1	15640000	16640000	1204	0	0	Chr1	15640000	16640000	141	0	0
Chr1	15660000	16660000	1208	0	0	Chr1	15660000	16660000	144	0	0
Chr1	15680000	16680000	1241	0	0	Chr1	15680000	16680000	147	0	0
Chr1	15700000	16700000	1485	0	0	Chr1	15700000	16700000	157	0	0
Chr1	15720000	16720000	1486	0	0	Chr1	15720000	16720000	157	0	0
Chr1	15740000	16740000	1496	0	0	Chr1	15740000	16740000	157	0	0
Chr1	15760000	16760000	1535	0	0	Chr1	15760000	16760000	163	0	0
Chr1	15780000	16780000	1563	0	0	Chr1	15780000	16780000	163	0	0
Chr1	15800000	16800000	1633	0	0	Chr1	15800000	16800000	169	0	0
Chr1	15820000	16820000	1783	0	0	Chr1	15820000	16820000	177	0	0
Chr1	15840000	16840000	1958	0	0	Chr1	15840000	16840000	195	0	0
Chr1	15860000	16860000	1891	0	0	Chr1	15860000	16860000	187	0	0
Chr1	15880000	16880000	1879	0	0	Chr1	15880000	16880000	184	0	0
Chr1	15900000	16900000	1937	0	0	Chr1	15900000	16900000	191	0	0
Chr1	15920000	16920000	2018	0	0	Chr1	15920000	16920000	204	0	0
Chr1	15940000	16940000	2101	0	0	Chr1	15940000	16940000	208	0	0
Chr1	15960000	16960000	2107	0	0	Chr1	15960000	16960000	209	0	0
Chr1	15980000	16980000	2137	0	0	Chr1	15980000	16980000	212	0	0
Chr1	16000000	17000000	2062	0	0	Chr1	16000000	17000000	194	0	0
Chr1	16020000	17020000	1912	0	0	Chr1	16020000	17020000	173	0	0
Chr1	16040000	17040000	1749	0	0	Chr1	16040000	17040000	165	0	0
Chr1	16060000	17060000	1700	0	0	Chr1	16060000	17060000	157	0	0
Chr1	16080000	17080000	1643	0	0	Chr1	16080000	17080000	151	0	0
Chr1	16100000	17100000	1607	0	0	Chr1	16100000	17100000	157	0	0
Chr1	16120000	17120000	1631	0	0	Chr1	16120000	17120000	156	0	0
Chr1	16140000	17140000	1631	0	0	Chr1	16140000	17140000	156	0	0
Chr1	16160000	17160000	1631	0	0	Chr1	16160000	17160000	156	0	0
Chr1	16180000	17180000	1631	0	0	Chr1	16180000	17180000	156	0	0
Chr1	16200000	17200000	1631	0	0	Chr1	16200000	17200000	157	0	0
Chr1	16220000	17220000	1632	0	0	Chr1	16220000	17220000	158	0	0
Chr1	16240000	17240000	1634	0	0	Chr1	16240000	17240000	158	0	0
Chr1	16260000	17260000	1582	0	0	Chr1	16260000	17260000	154	0	0
Chr1	16280000	17280000	1582	0	0	Chr1	16280000	17280000	154	0	0
Chr1	16300000	17300000	1581	0	0	Chr1	16300000	17300000	154	0	0
Chr1	16320000	17320000	1616	0	0	Chr1	16320000	17320000	158	0	0
Chr1	16340000	17340000	1712	0	0	Chr1	16340000	17340000	164	0	0
Chr1	16360000	17360000	1741	0	0	Chr1	16360000	17360000	167	0	0
Chr1	16380000	17380000	1774	0	0	Chr1	16380000	17380000	170	0	0
Chr1	16400000	17400000	1830	0	0	Chr1	16400000	17400000	187	0	0
Chr1	16420000	17420000	1861	0	0	Chr1	16420000	17420000	192	0	0
Chr1	16440000	17440000	1883	0	0	Chr1	16440000	17440000	197	0	0
Chr1	16460000	17460000	1886	0	0	Chr1	16460000	17460000	198	0	0
Chr1	16480000	17480000	1938	0	0	Chr1	16480000	17480000	204	0	0
Chr1	16500000	17500000	2012	0	0	Chr1	16500000	17500000	214	0	0
Chr1	16520000	17520000	2066	0	0	Chr1	16520000	17520000	223	0	0
Chr1	16540000	17540000	2090	0	0	Chr1	16540000	17540000	223	0	0
Chr1	16560000	17560000	2076	0	0	Chr1	16560000	17560000	222	0	0
Chr1	16580000	17580000	2057	0	0	Chr1	16580000	17580000	219	0	0
Chr1	16600000	17600000	2074	0	0	Chr1	16600000	17600000	225	0	0
Chr1	16620000	17620000	2205	0	0	Chr1	16620000	17620000	242	0	0
Chr1	16640000	17640000	2277	0	0	Chr1	16640000	17640000	250	0	0
Chr1	16660000	17660000	2391	0	0	Chr1	16660000	17660000	263	0	0
Chr1	16680000	17680000	2487	0	0	Chr1	16680000	17680000	265	0	0
Chr1	16700000	17700000	2256	0	0	Chr1	16700000	17700000	256	0	0
Chr1	16720000	17720000	2259	0	0	Chr1	16720000	17720000	257	0	0
Chr1	16740000	17740000	2398	0	0	Chr1	16740000	17740000	266	0	0
Chr1	16760000	17760000	2386	0	0	Chr1	16760000	17760000	260	0	0
Chr1	16780000	17780000	2358	0	0	Chr1	16780000	17780000	260	0	0
Chr1	16800000	17800000	2289	0	0	Chr1	16800000	17800000	254	0	0
Chr1	16820000	17820000	2120	0	0	Chr1	16820000	17820000	241	0	0
Chr1	16840000	17840000	1928	0	0	Chr1	16840000	17840000	221	0	0
Chr1	16860000	17860000	1935	0	0	Chr1	16860000	17860000	221	0	0
Chr1	16880000	17880000	1937	0	0	Chr1	16880000	17880000	222	0	0
Chr1	16900000	17900000	1932	0	0	Chr1	16900000	17900000	224	0	0
Chr1	16920000	17920000	2010	0	0	Chr1	16920000	17920000	237	0	0
Chr1	16940000	17940000	2065	0	0	Chr1	16940000	17940000	247	0	0
Chr1	16960000	17960000	2142	0	0	Chr1	16960000	17960000	255	0	0
Chr1	16980000	17980000	2111	0	0	Chr1	16980000	17980000	251	0	0
Chr1	17000000	18000000	2097	0	0	Chr1	17000000	18000000	251	0	0
Chr1	17020000	18020000	2076	0	0	Chr1	17020000	18020000	248	0	0
Chr1	17040000	18040000	2063	0	0	Chr1	17040000	18040000	248	0	0
Chr1	17060000	18060000	2105	0	0	Chr1	17060000	18060000	257	0	0
Chr1	17080000	18080000	2169	0	0	Chr1	17080000	18080000	261	0	0
Chr1	17100000	18100000	2048	0	0	Chr1	17100000	18100000	247	0	0
Chr1	17120000	18120000	2044	0	0	Chr1	17120000	18120000	254	0	0
Chr1	17140000	18140000	2046	0	0	Chr1	17140000	18140000	254	0	0
Chr1	17160000	18160000	2148	0	0	Chr1	17160000	18160000	263	0	0
Chr1	17180000	18180000	2148	0	0	Chr1	17180000	18180000	264	0	0
Chr1	17200000	18200000	2147	0	0	Chr1	17200000	18200000	263	0	0
Chr1	17220000	18220000	2147	0	0	Chr1	17220000	18220000	262	0	0
Chr1	17240000	18240000	2145	0	0	Chr1	17240000	18240000	262	0	0
Chr1	17260000	18260000	2144	0	0	Chr1	17260000	18260000	262	0	0
Chr1	17280000	18280000	2144	0	0	Chr1	17280000	18280000	262	0	0
Chr1	17300000	18300000	2144	0	0	Chr1	17300000	18300000	262	0	0
Chr1	17320000	18320000	2108	0	0	Chr1	17320000	18320000	258	0	0
Chr1	17340000	18340000	2012	0	0	Chr1	17340000	18340000	252	0	0
Chr1	17360000	18360000	2092	0	0	Chr1	17360000	18360000	258	0	0
Chr1	17380000	18380000	2065	0	0	Chr1	17380000	18380000	256	0	0
Chr1	17400000	18400000	2071	0	0	Chr1	17400000	18400000	254	0	0
Chr1	17420000	18420000	2040	0	0	Chr1	17420000	18420000	248	0	0
Chr1	17440000	18440000	2016	0	0	Chr1	17440000	18440000	243	0	0
Chr1	17460000	18460000	2009	0	0	Chr1	17460000	18460000	241	0	0
Chr1	17480000	18480000	1898	0	0	Chr1	17480000	18480000	226	0	0
Chr1	17500000	18500000	1788	0	0	Chr1	17500000	18500000	214	0	0
Chr1	17520000	18520000	1730	0	0	Chr1	17520000	18520000	204	0	0
Chr1	17540000	18540000	1702	0	0	Chr1	17540000	18540000	203	0	0
Chr1	17560000	18560000	1702	0	0	Chr1	17560000	18560000	203	0	0
Chr1	17580000	18580000	1701	0	0	Chr1	17580000	18580000	204	0	0
Chr1	17600000	18600000	1666	0	0	Chr1	17600000	18600000	198	0	0
Chr1	17620000	18620000	1518	0	0	Chr1	17620000	18620000	178	0	0
Chr1	17640000	18640000	1447	0	0	Chr1	17640000	18640000	170	0	0
Chr1	17660000	18660000	1329	0	0	Chr1	17660000	18660000	154	0	0
Chr1	17680000	18680000	1200	0	0	Chr1	17680000	18680000	149	0	0
Chr1	17700000	18700000	1187	0	0	Chr1	17700000	18700000	148	0	0
Chr1	17720000	18720000	1212	0	0	Chr1	17720000	18720000	148	0	0
Chr1	17740000	18740000	1090	0	0	Chr1	17740000	18740000	141	0	0
Chr1	17760000	18760000	1080	0	0	Chr1	17760000	18760000	143	0	0
Chr1	17780000	18780000	1178	0	0	Chr1	17780000	18780000	158	0	0
Chr1	17800000	18800000	1251	0	0	Chr1	17800000	18800000	173	0	0
Chr1	17820000	18820000	1371	0	0	Chr1	17820000	18820000	191	0	0
Chr1	17840000	18840000	1414	0	0	Chr1	17840000	18840000	195	0	0
Chr1	17860000	18860000	1408	0	0	Chr1	17860000	18860000	195	0	0
Chr1	17880000	18880000	1413	0	0	Chr1	17880000	18880000	195	0	0
Chr1	17900000	18900000	1384	0	0	Chr1	17900000	18900000	190	0	0
Chr1	17920000	18920000	1262	0	0	Chr1	17920000	18920000	172	0	0
Chr1	17940000	18940000	1190	0	0	Chr1	17940000	18940000	164	0	0
Chr1	17960000	18960000	1152	0	0	Chr1	17960000	18960000	161	0	0
Chr1	17980000	18980000	1151	0	0	Chr1	17980000	18980000	161	0	0
Chr1	18000000	19000000	1149	0	0	Chr1	18000000	19000000	161	0	0
Chr1	18020000	19020000	1149	0	0	Chr1	18020000	19020000	161	0	0
Chr1	18040000	19040000	1132	0	0	Chr1	18040000	19040000	157	0	0
Chr1	18060000	19060000	1051	0	0	Chr1	18060000	19060000	142	0	0
Chr1	18080000	19080000	970	0	0	Chr1	18080000	19080000	134	0	0
Chr1	18100000	19100000	964	0	0	Chr1	18100000	19100000	134	0	0
Chr1	18120000	19120000	944	0	0	Chr1	18120000	19120000	127	0	0
Chr1	18140000	19140000	942	0	0	Chr1	18140000	19140000	127	0	0
Chr1	18160000	19160000	841	0	0	Chr1	18160000	19160000	118	0	0
Chr1	18180000	19180000	845	0	0	Chr1	18180000	19180000	117	0	0
Chr1	18200000	19200000	846	0	0	Chr1	18200000	19200000	118	0	0
Chr1	18220000	19220000	849	0	0	Chr1	18220000	19220000	118	0	0
Chr1	18240000	19240000	919	0	0	Chr1	18240000	19240000	127	0	0
Chr1	18260000	19260000	939	0	0	Chr1	18260000	19260000	129	0	0
Chr1	18280000	19280000	939	0	0	Chr1	18280000	19280000	129	0	0
Chr1	18300000	19300000	939	0	0	Chr1	18300000	19300000	129	0	0
Chr1	18320000	19320000	968	0	0	Chr1	18320000	19320000	131	0	0
Chr1	18340000	19340000	1030	0	0	Chr1	18340000	19340000	139	0	0
Chr1	18360000	19360000	920	0	0	Chr1	18360000	19360000	130	0	0
Chr1	18380000	19380000	896	0	0	Chr1	18380000	19380000	126	0	0
Chr1	18400000	19400000	831	0	0	Chr1	18400000	19400000	116	0	0
Chr1	18420000	19420000	1006	0	0	Chr1	18420000	19420000	135	0	0
Chr1	18440000	19440000	1048	0	0	Chr1	18440000	19440000	142	0	0
Chr1	18460000	19460000	1052	0	0	Chr1	18460000	19460000	142	0	0
Chr1	18480000	19480000	1220	0	0	Chr1	18480000	19480000	157	0	0
Chr1	18500000	19500000	1297	0	0	Chr1	18500000	19500000	161	0	0
Chr1	18520000	19520000	1303	0	0	Chr1	18520000	19520000	162	0	0
Chr1	18540000	19540000	1303	0	0	Chr1	18540000	19540000	162	0	0
Chr1	18560000	19560000	1304	0	0	Chr1	18560000	19560000	162	0	0
Chr1	18580000	19580000	1305	0	0	Chr1	18580000	19580000	161	0	0
Chr1	18600000	19600000	1305	0	0	Chr1	18600000	19600000	161	0	0
Chr1	18620000	19620000	1388	0	0	Chr1	18620000	19620000	173	0	0
Chr1	18640000	19640000	1520	0	0	Chr1	18640000	19640000	193	1	0.01
Chr1	18660000	19660000	1704	0	0	Chr1	18660000	19660000	215	1	0
Chr1	18680000	19680000	1782	0	0	Chr1	18680000	19680000	224	1	0
Chr1	18700000	19700000	1786	0	0	Chr1	18700000	19700000	225	1	0
Chr1	18720000	19720000	1762	0	0	Chr1	18720000	19720000	226	1	0
Chr1	18740000	19740000	1910	0	0	Chr1	18740000	19740000	248	1	0
Chr1	18760000	19760000	2051	0	0	Chr1	18760000	19760000	267	1	0
Chr1	18780000	19780000	2048	0	0	Chr1	18780000	19780000	257	1	0
Chr1	18800000	19800000	2087	0	0	Chr1	18800000	19800000	253	1	0
Chr1	18820000	19820000	2053	0	0	Chr1	18820000	19820000	248	1	0
Chr1	18840000	19840000	2080	0	0	Chr1	18840000	19840000	252	1	0
Chr1	18860000	19860000	2256	0	0	Chr1	18860000	19860000	267	1	0
Chr1	18880000	19880000	2275	0	0	Chr1	18880000	19880000	271	1	0
Chr1	18900000	19900000	2255	0	0	Chr1	18900000	19900000	267	1	0
Chr1	18920000	19920000	2224	0	0	Chr1	18920000	19920000	262	1	0
Chr1	18940000	19940000	2158	0	0	Chr1	18940000	19940000	256	1	0
Chr1	18960000	19960000	2119	0	0	Chr1	18960000	19960000	250	1	0
Chr1	18980000	19980000	2119	0	0	Chr1	18980000	19980000	250	1	0
Chr1	19000000	20000000	2118	0	0	Chr1	19000000	20000000	250	1	0
Chr1	19020000	20020000	2119	0	0	Chr1	19020000	20020000	250	1	0
Chr1	19040000	20040000	2119	0	0	Chr1	19040000	20040000	250	1	0
Chr1	19060000	20060000	2119	0	0	Chr1	19060000	20060000	250	1	0
Chr1	19080000	20080000	2129	0	0	Chr1	19080000	20080000	252	1	0
Chr1	19100000	20100000	2129	0	0	Chr1	19100000	20100000	252	1	0
Chr1	19120000	20120000	2130	0	0	Chr1	19120000	20120000	252	1	0
Chr1	19140000	20140000	2130	0	0	Chr1	19140000	20140000	254	1	0
Chr1	19160000	20160000	2129	0	0	Chr1	19160000	20160000	255	1	0
Chr1	19180000	20180000	2125	0	0	Chr1	19180000	20180000	255	1	0
Chr1	19200000	20200000	2124	0	0	Chr1	19200000	20200000	254	1	0
Chr1	19220000	20220000	2120	0	0	Chr1	19220000	20220000	254	1	0
Chr1	19240000	20240000	2051	0	0	Chr1	19240000	20240000	245	1	0
Chr1	19260000	20260000	2031	0	0	Chr1	19260000	20260000	243	1	0
Chr1	19280000	20280000	2032	0	0	Chr1	19280000	20280000	243	1	0
Chr1	19300000	20300000	2032	0	0	Chr1	19300000	20300000	243	1	0
Chr1	19320000	20320000	2003	0	0	Chr1	19320000	20320000	241	1	0
Chr1	19340000	20340000	1941	0	0	Chr1	19340000	20340000	233	1	0
Chr1	19360000	20360000	1942	0	0	Chr1	19360000	20360000	233	1	0
Chr1	19380000	20380000	1943	0	0	Chr1	19380000	20380000	235	1	0
Chr1	19400000	20400000	1899	0	0	Chr1	19400000	20400000	227	1	0
Chr1	19420000	20420000	1724	0	0	Chr1	19420000	20420000	208	1	0
Chr1	19440000	20440000	1682	0	0	Chr1	19440000	20440000	201	1	0
Chr1	19460000	20460000	1679	0	0	Chr1	19460000	20460000	201	1	0
Chr1	19480000	20480000	1512	0	0	Chr1	19480000	20480000	185	1	0.01
Chr1	19500000	20500000	1438	0	0	Chr1	19500000	20500000	183	1	0.01
Chr1	19520000	20520000	1536	0	0	Chr1	19520000	20520000	193	1	0.01
Chr1	19540000	20540000	1536	0	0	Chr1	19540000	20540000	193	1	0.01
Chr1	19560000	20560000	1536	0	0	Chr1	19560000	20560000	193	1	0.01
Chr1	19580000	20580000	1535	0	0	Chr1	19580000	20580000	193	1	0.01
Chr1	19600000	20600000	1535	0	0	Chr1	19600000	20600000	193	1	0.01
Chr1	19620000	20620000	1452	0	0	Chr1	19620000	20620000	182	1	0.01
Chr1	19640000	20640000	1319	0	0	Chr1	19640000	20640000	162	0	0
Chr1	19660000	20660000	1135	0	0	Chr1	19660000	20660000	140	0	0
Chr1	19680000	20680000	1057	0	0	Chr1	19680000	20680000	131	0	0
Chr1	19700000	20700000	1053	0	0	Chr1	19700000	20700000	130	0	0
Chr1	19720000	20720000	1049	0	0	Chr1	19720000	20720000	128	0	0
Chr1	19740000	20740000	874	0	0	Chr1	19740000	20740000	104	0	0
Chr1	19760000	20760000	716	0	0	Chr1	19760000	20760000	83	0	0
Chr1	19780000	20780000	622	0	0	Chr1	19780000	20780000	78	0	0
Chr1	19800000	20800000	508	0	0	Chr1	19800000	20800000	67	0	0
Chr1	19820000	20820000	423	0	0	Chr1	19820000	20820000	54	0	0
Chr1	19840000	20840000	352	0	0	Chr1	19840000	20840000	46	0	0
Chr1	19860000	20860000	176	0	0	Chr1	19860000	20860000	31	0	0
Chr1	19880000	20880000	150	0	0	Chr1	19880000	20880000	26	0	0
Chr1	19900000	20900000	145	0	0	Chr1	19900000	20900000	26	0	0
Chr1	19920000	20920000	139	0	0	Chr1	19920000	20920000	23	0	0
Chr1	19940000	20940000	139	0	0	Chr1	19940000	20940000	23	0	0
Chr1	19960000	20960000	134	0	0	Chr1	19960000	20960000	22	0	0
Chr1	19980000	20980000	134	0	0	Chr1	19980000	20980000	22	0	0
Chr1	20000000	21000000	134	0	0	Chr1	20000000	21000000	22	0	0
Chr1	20020000	21020000	133	0	0	Chr1	20020000	21020000	22	0	0
Chr1	20040000	21040000	133	0	0	Chr1	20040000	21040000	22	0	0
Chr1	20060000	21060000	133	0	0	Chr1	20060000	21060000	22	0	0
Chr1	20080000	21080000	123	0	0	Chr1	20080000	21080000	20	0	0
Chr1	20100000	21100000	123	0	0	Chr1	20100000	21100000	20	0	0
Chr1	20120000	21120000	122	0	0	Chr1	20120000	21120000	20	0	0
Chr1	20140000	21140000	124	0	0	Chr1	20140000	21140000	18	0	0
Chr1	20160000	21160000	124	0	0	Chr1	20160000	21160000	17	0	0
Chr1	20180000	21180000	124	0	0	Chr1	20180000	21180000	17	0	0
Chr1	20200000	21200000	124	0	0	Chr1	20200000	21200000	17	0	0
Chr1	20220000	21220000	124	0	0	Chr1	20220000	21220000	17	0	0
Chr1	20240000	21240000	123	0	0	Chr1	20240000	21240000	18	0	0
Chr1	20260000	21260000	123	0	0	Chr1	20260000	21260000	18	0	0
Chr1	20280000	21280000	123	0	0	Chr1	20280000	21280000	18	0	0
Chr1	20300000	21300000	123	0	0	Chr1	20300000	21300000	18	0	0
Chr1	20320000	21320000	123	0	0	Chr1	20320000	21320000	18	0	0
Chr1	20340000	21340000	123	0	0	Chr1	20340000	21340000	18	0	0
Chr1	20360000	21360000	122	0	0	Chr1	20360000	21360000	18	0	0
Chr1	20380000	21380000	121	0	0	Chr1	20380000	21380000	16	0	0
Chr1	20400000	21400000	120	0	0	Chr1	20400000	21400000	16	0	0
Chr1	20420000	21420000	120	0	0	Chr1	20420000	21420000	16	0	0
Chr1	20440000	21440000	121	0	0	Chr1	20440000	21440000	16	0	0
Chr1	20460000	21460000	120	0	0	Chr1	20460000	21460000	16	0	0
Chr1	20480000	21480000	119	0	0	Chr1	20480000	21480000	16	0	0
Chr1	20500000	21500000	116	0	0	Chr1	20500000	21500000	13	0	0
Chr1	20520000	21520000	12	0	0	Chr1	20520000	21520000	2	0	0
Chr1	20540000	21540000	12	0	0	Chr1	20540000	21540000	2	0	0
Chr1	20560000	21560000	12	0	0	Chr1	20560000	21560000	2	0	0
Chr1	20580000	21580000	20	0	0	Chr1	20580000	21580000	4	0	0
Chr1	20600000	21600000	23	0	0	Chr1	20600000	21600000	4	0	0
Chr1	20620000	21620000	23	0	0	Chr1	20620000	21620000	3	0	0
Chr1	20640000	21640000	23	0	0	Chr1	20640000	21640000	3	0	0
Chr1	20660000	21660000	23	0	0	Chr1	20660000	21660000	3	0	0
Chr1	20680000	21680000	23	0	0	Chr1	20680000	21680000	3	0	0
Chr1	20700000	21700000	23	0	0	Chr1	20700000	21700000	3	0	0
Chr1	20720000	21720000	22	0	0	Chr1	20720000	21720000	3	0	0
Chr1	20740000	21740000	21	0	0	Chr1	20740000	21740000	3	0	0
Chr1	20760000	21760000	21	0	0	Chr1	20760000	21760000	3	0	0
Chr1	20780000	21780000	20	0	0	Chr1	20780000	21780000	3	0	0
Chr1	20800000	21800000	20	0	0	Chr1	20800000	21800000	3	0	0
Chr1	20820000	21820000	19	0	0	Chr1	20820000	21820000	3	0	0
Chr1	20840000	21840000	19	0	0	Chr1	20840000	21840000	3	0	0
Chr1	20860000	21860000	18	0	0	Chr1	20860000	21860000	3	0	0
Chr1	20880000	21880000	18	0	0	Chr1	20880000	21880000	3	0	0
Chr1	20900000	21900000	18	0	0	Chr1	20900000	21900000	3	0	0
Chr1	20920000	21920000	18	0	0	Chr1	20920000	21920000	3	0	0
Chr1	20940000	21940000	18	0	0	Chr1	20940000	21940000	3	0	0
Chr1	20960000	21960000	17	0	0	Chr1	20960000	21960000	3	0	0
Chr1	20980000	21980000	17	0	0	Chr1	20980000	21980000	3	0	0
Chr1	21000000	22000000	17	0	0	Chr1	21000000	22000000	3	0	0
Chr1	21020000	22020000	17	0	0	Chr1	21020000	22020000	3	0	0
Chr1	21040000	22040000	17	0	0	Chr1	21040000	22040000	3	0	0
Chr1	21060000	22060000	17	0	0	Chr1	21060000	22060000	3	0	0
Chr1	21080000	22080000	18	0	0	Chr1	21080000	22080000	3	0	0
Chr1	21100000	22100000	18	0	0	Chr1	21100000	22100000	3	0	0
Chr1	21120000	22120000	18	0	0	Chr1	21120000	22120000	3	0	0
Chr1	21140000	22140000	16	0	0	Chr1	21140000	22140000	3	0	0
Chr1	21160000	22160000	16	0	0	Chr1	21160000	22160000	3	0	0
Chr1	21180000	22180000	16	0	0	Chr1	21180000	22180000	3	0	0
Chr1	21200000	22200000	16	0	0	Chr1	21200000	22200000	3	0	0
Chr1	21220000	22220000	16	0	0	Chr1	21220000	22220000	3	0	0
Chr1	21240000	22240000	16	0	0	Chr1	21240000	22240000	2	0	0
Chr1	21260000	22260000	17	0	0	Chr1	21260000	22260000	3	0	0
Chr1	21280000	22280000	16	0	0	Chr1	21280000	22280000	3	0	0
Chr1	21300000	22300000	18	0	0	Chr1	21300000	22300000	3	0	0
Chr1	21320000	22320000	18	0	0	Chr1	21320000	22320000	3	0	0
Chr1	21340000	22340000	18	0	0	Chr1	21340000	22340000	3	0	0
Chr1	21360000	22360000	18	0	0	Chr1	21360000	22360000	3	0	0
Chr1	21380000	22380000	18	0	0	Chr1	21380000	22380000	3	0	0
Chr1	21400000	22400000	18	0	0	Chr1	21400000	22400000	3	0	0
Chr1	21420000	22420000	18	0	0	Chr1	21420000	22420000	3	0	0
Chr1	21440000	22440000	17	0	0	Chr1	21440000	22440000	3	0	0
Chr1	21460000	22460000	17	0	0	Chr1	21460000	22460000	3	0	0
Chr1	21480000	22480000	17	0	0	Chr1	21480000	22480000	3	0	0
Chr1	21500000	22500000	17	0	0	Chr1	21500000	22500000	3	0	0
Chr1	21520000	22520000	17	0	0	Chr1	21520000	22520000	3	0	0
Chr1	21540000	22540000	17	0	0	Chr1	21540000	22540000	4	0	0
Chr1	21560000	22560000	17	0	0	Chr1	21560000	22560000	4	0	0
Chr1	21580000	22580000	9	0	0	Chr1	21580000	22580000	2	0	0
Chr1	21600000	22600000	6	0	0	Chr1	21600000	22600000	2	0	0
Chr1	21620000	22620000	6	0	0	Chr1	21620000	22620000	2	0	0
Chr1	21640000	22640000	6	0	0	Chr1	21640000	22640000	2	0	0
Chr1	21660000	22660000	6	0	0	Chr1	21660000	22660000	2	0	0
Chr1	21680000	22680000	7	0	0	Chr1	21680000	22680000	2	0	0
Chr1	21700000	22700000	8	0	0	Chr1	21700000	22700000	2	0	0
Chr1	21720000	22720000	8	0	0	Chr1	21720000	22720000	2	0	0
Chr1	21740000	22740000	8	0	0	Chr1	21740000	22740000	2	0	0
Chr1	21760000	22760000	8	0	0	Chr1	21760000	22760000	2	0	0
Chr1	21780000	22780000	8	0	0	Chr1	21780000	22780000	2	0	0
Chr1	21800000	22800000	8	0	0	Chr1	21800000	22800000	2	0	0
Chr1	21820000	22820000	8	0	0	Chr1	21820000	22820000	2	0	0
Chr1	21840000	22840000	8	0	0	Chr1	21840000	22840000	2	0	0
Chr1	21860000	22860000	8	0	0	Chr1	21860000	22860000	2	0	0
Chr1	21880000	22880000	8	0	0	Chr1	21880000	22880000	2	0	0
Chr1	21900000	22900000	9	0	0	Chr1	21900000	22900000	2	0	0
Chr1	21920000	22920000	9	0	0	Chr1	21920000	22920000	2	0	0
Chr1	21940000	22940000	10	0	0	Chr1	21940000	22940000	2	0	0
Chr1	21960000	22960000	10	0	0	Chr1	21960000	22960000	2	0	0
Chr1	21980000	22980000	10	0	0	Chr1	21980000	22980000	2	0	0
Chr1	22000000	23000000	11	0	0	Chr1	22000000	23000000	2	0	0
Chr1	22020000	23020000	11	0	0	Chr1	22020000	23020000	2	0	0
Chr1	22040000	23040000	13	0	0	Chr1	22040000	23040000	2	0	0
Chr1	22060000	23060000	14	0	0	Chr1	22060000	23060000	2	0	0
Chr1	22080000	23080000	13	0	0	Chr1	22080000	23080000	2	0	0
Chr1	22100000	23100000	13	0	0	Chr1	22100000	23100000	2	0	0
Chr1	22120000	23120000	13	0	0	Chr1	22120000	23120000	2	0	0
Chr1	22140000	23140000	13	0	0	Chr1	22140000	23140000	2	0	0
Chr1	22160000	23160000	12	0	0	Chr1	22160000	23160000	2	0	0
Chr1	22180000	23180000	12	0	0	Chr1	22180000	23180000	2	0	0
Chr1	22200000	23200000	12	0	0	Chr1	22200000	23200000	3	1	0.33
Chr1	22220000	23220000	12	0	0	Chr1	22220000	23220000	3	1	0.33
Chr1	22240000	23240000	12	0	0	Chr1	22240000	23240000	3	1	0.33
Chr1	22260000	23260000	11	0	0	Chr1	22260000	23260000	2	1	0.5
Chr1	22280000	23280000	11	0	0	Chr1	22280000	23280000	2	1	0.5
Chr1	22300000	23300000	10	0	0	Chr1	22300000	23300000	2	1	0.5
Chr1	22320000	23320000	10	0	0	Chr1	22320000	23320000	2	1	0.5
Chr1	22340000	23340000	11	0	0	Chr1	22340000	23340000	2	1	0.5
Chr1	22360000	23360000	14	0	0	Chr1	22360000	23360000	2	1	0.5
Chr1	22380000	23380000	15	0	0	Chr1	22380000	23380000	2	1	0.5
Chr1	22400000	23400000	33	0	0	Chr1	22400000	23400000	3	1	0.33
Chr1	22420000	23420000	56	0	0	Chr1	22420000	23420000	7	1	0.14
Chr1	22440000	23440000	169	0	0	Chr1	22440000	23440000	15	1	0.07
Chr1	22460000	23460000	170	0	0	Chr1	22460000	23460000	15	1	0.07
Chr1	22480000	23480000	171	0	0	Chr1	22480000	23480000	15	1	0.07
Chr1	22500000	23500000	171	0	0	Chr1	22500000	23500000	15	1	0.07
Chr1	22520000	23520000	171	0	0	Chr1	22520000	23520000	16	1	0.06
Chr1	22540000	23540000	171	0	0	Chr1	22540000	23540000	15	1	0.07
Chr1	22560000	23560000	172	0	0	Chr1	22560000	23560000	17	1	0.06
Chr1	22580000	23580000	173	0	0	Chr1	22580000	23580000	17	1	0.06
Chr1	22600000	23600000	173	0	0	Chr1	22600000	23600000	18	1	0.06
Chr1	22620000	23620000	174	0	0	Chr1	22620000	23620000	18	1	0.06
Chr1	22640000	23640000	176	0	0	Chr1	22640000	23640000	18	1	0.06
Chr1	22660000	23660000	177	0	0	Chr1	22660000	23660000	18	1	0.06
Chr1	22680000	23680000	176	0	0	Chr1	22680000	23680000	18	1	0.06
Chr1	22700000	23700000	175	0	0	Chr1	22700000	23700000	18	1	0.06
Chr1	22720000	23720000	175	0	0	Chr1	22720000	23720000	18	1	0.06
Chr1	22740000	23740000	176	0	0	Chr1	22740000	23740000	19	1	0.05
Chr1	22760000	23760000	180	0	0	Chr1	22760000	23760000	19	1	0.05
Chr1	22780000	23780000	182	0	0	Chr1	22780000	23780000	20	1	0.05
Chr1	22800000	23800000	185	0	0	Chr1	22800000	23800000	20	1	0.05
Chr1	22820000	23820000	186	0	0	Chr1	22820000	23820000	21	1	0.05
Chr1	22840000	23840000	222	0	0	Chr1	22840000	23840000	26	1	0.04
Chr1	22860000	23860000	222	0	0	Chr1	22860000	23860000	26	1	0.04
Chr1	22880000	23880000	222	0	0	Chr1	22880000	23880000	26	1	0.04
Chr1	22900000	23900000	224	0	0	Chr1	22900000	23900000	26	1	0.04
Chr1	22920000	23920000	277	0	0	Chr1	22920000	23920000	29	1	0.03
Chr1	22940000	23940000	466	0	0	Chr1	22940000	23940000	38	1	0.03
Chr1	22960000	23960000	518	0	0	Chr1	22960000	23960000	43	1	0.02
Chr1	22980000	23980000	566	0	0	Chr1	22980000	23980000	52	1	0.02
Chr1	23000000	24000000	684	0	0	Chr1	23000000	24000000	66	1	0.02
Chr1	23020000	24020000	684	0	0	Chr1	23020000	24020000	67	1	0.01
Chr1	23040000	24040000	692	0	0	Chr1	23040000	24040000	70	1	0.01
Chr1	23060000	24060000	752	0	0	Chr1	23060000	24060000	74	1	0.01
Chr1	23080000	24080000	753	0	0	Chr1	23080000	24080000	74	1	0.01
Chr1	23100000	24100000	753	0	0	Chr1	23100000	24100000	74	1	0.01
Chr1	23120000	24120000	753	0	0	Chr1	23120000	24120000	75	1	0.01
Chr1	23140000	24140000	753	0	0	Chr1	23140000	24140000	75	1	0.01
Chr1	23160000	24160000	753	0	0	Chr1	23160000	24160000	75	1	0.01
Chr1	23180000	24180000	756	0	0	Chr1	23180000	24180000	76	1	0.01
Chr1	23200000	24200000	845	0	0	Chr1	23200000	24200000	88	0	0
Chr1	23220000	24220000	947	0	0	Chr1	23220000	24220000	97	0	0
Chr1	23240000	24240000	1093	0	0	Chr1	23240000	24240000	112	0	0
Chr1	23260000	24260000	1125	0	0	Chr1	23260000	24260000	116	0	0
Chr1	23280000	24280000	1234	0	0	Chr1	23280000	24280000	137	0	0
Chr1	23300000	24300000	1373	0	0	Chr1	23300000	24300000	149	0	0
Chr1	23320000	24320000	1436	0	0	Chr1	23320000	24320000	158	0	0
Chr1	23340000	24340000	1535	0	0	Chr1	23340000	24340000	168	0	0
Chr1	23360000	24360000	1532	0	0	Chr1	23360000	24360000	168	0	0
Chr1	23380000	24380000	1559	0	0	Chr1	23380000	24380000	172	0	0
Chr1	23400000	24400000	1542	0	0	Chr1	23400000	24400000	171	0	0
Chr1	23420000	24420000	1520	0	0	Chr1	23420000	24420000	167	0	0
Chr1	23440000	24440000	1412	0	0	Chr1	23440000	24440000	159	0	0
Chr1	23460000	24460000	1411	0	0	Chr1	23460000	24460000	159	0	0
Chr1	23480000	24480000	1416	0	0	Chr1	23480000	24480000	160	0	0
Chr1	23500000	24500000	1428	0	0	Chr1	23500000	24500000	162	0	0
Chr1	23520000	24520000	1431	0	0	Chr1	23520000	24520000	161	0	0
Chr1	23540000	24540000	1445	0	0	Chr1	23540000	24540000	162	0	0
Chr1	23560000	24560000	1443	0	0	Chr1	23560000	24560000	160	0	0
Chr1	23580000	24580000	1442	0	0	Chr1	23580000	24580000	161	1	0.01
Chr1	23600000	24600000	1561	0	0	Chr1	23600000	24600000	171	1	0.01
Chr1	23620000	24620000	1642	0	0	Chr1	23620000	24620000	181	1	0.01
Chr1	23640000	24640000	1777	0	0	Chr1	23640000	24640000	188	1	0.01
Chr1	23660000	24660000	1897	0	0	Chr1	23660000	24660000	194	1	0.01
Chr1	23680000	24680000	2035	0	0	Chr1	23680000	24680000	211	1	0
Chr1	23700000	24700000	2100	0	0	Chr1	23700000	24700000	219	1	0
Chr1	23720000	24720000	2137	0	0	Chr1	23720000	24720000	224	1	0
Chr1	23740000	24740000	2138	0	0	Chr1	23740000	24740000	224	1	0
Chr1	23760000	24760000	2134	0	0	Chr1	23760000	24760000	224	1	0
Chr1	23780000	24780000	2132	0	0	Chr1	23780000	24780000	223	1	0
Chr1	23800000	24800000	2129	0	0	Chr1	23800000	24800000	223	1	0
Chr1	23820000	24820000	2128	0	0	Chr1	23820000	24820000	222	1	0
Chr1	23840000	24840000	2092	0	0	Chr1	23840000	24840000	217	1	0
Chr1	23860000	24860000	2092	0	0	Chr1	23860000	24860000	217	1	0
Chr1	23880000	24880000	2092	0	0	Chr1	23880000	24880000	217	1	0
Chr1	23900000	24900000	2090	0	0	Chr1	23900000	24900000	217	1	0
Chr1	23920000	24920000	2038	0	0	Chr1	23920000	24920000	214	1	0
Chr1	23940000	24940000	1848	0	0	Chr1	23940000	24940000	205	1	0
Chr1	23960000	24960000	1796	0	0	Chr1	23960000	24960000	200	1	0.01
Chr1	23980000	24980000	1749	0	0	Chr1	23980000	24980000	191	1	0.01
Chr1	24000000	25000000	1631	0	0	Chr1	24000000	25000000	177	1	0.01
Chr1	24020000	25020000	1631	0	0	Chr1	24020000	25020000	176	1	0.01
Chr1	24040000	25040000	1622	0	0	Chr1	24040000	25040000	173	1	0.01
Chr1	24060000	25060000	1561	0	0	Chr1	24060000	25060000	169	1	0.01
Chr1	24080000	25080000	1656	0	0	Chr1	24080000	25080000	183	1	0.01
Chr1	24100000	25100000	1762	0	0	Chr1	24100000	25100000	197	1	0.01
Chr1	24120000	25120000	1922	0	0	Chr1	24120000	25120000	212	1	0
Chr1	24140000	25140000	2057	0	0	Chr1	24140000	25140000	225	1	0
Chr1	24160000	25160000	2188	0	0	Chr1	24160000	25160000	253	1	0
Chr1	24180000	25180000	2352	0	0	Chr1	24180000	25180000	261	1	0
Chr1	24200000	25200000	2263	0	0	Chr1	24200000	25200000	248	1	0
Chr1	24220000	25220000	2171	0	0	Chr1	24220000	25220000	244	1	0
Chr1	24240000	25240000	2080	0	0	Chr1	24240000	25240000	238	1	0
Chr1	24260000	25260000	2062	0	0	Chr1	24260000	25260000	234	1	0
Chr1	24280000	25280000	2053	0	0	Chr1	24280000	25280000	219	1	0
Chr1	24300000	25300000	1914	0	0	Chr1	24300000	25300000	208	1	0
Chr1	24320000	25320000	1857	0	0	Chr1	24320000	25320000	199	1	0.01
Chr1	24340000	25340000	1757	0	0	Chr1	24340000	25340000	190	1	0.01
Chr1	24360000	25360000	1766	0	0	Chr1	24360000	25360000	190	1	0.01
Chr1	24380000	25380000	1739	0	0	Chr1	24380000	25380000	186	1	0.01
Chr1	24400000	25400000	1739	0	0	Chr1	24400000	25400000	186	1	0.01
Chr1	24420000	25420000	1792	0	0	Chr1	24420000	25420000	193	1	0.01
Chr1	24440000	25440000	1914	0	0	Chr1	24440000	25440000	201	1	0
Chr1	24460000	25460000	2083	0	0	Chr1	24460000	25460000	215	1	0
Chr1	24480000	25480000	2242	0	0	Chr1	24480000	25480000	227	1	0
Chr1	24500000	25500000	2355	0	0	Chr1	24500000	25500000	240	1	0
Chr1	24520000	25520000	2444	0	0	Chr1	24520000	25520000	252	1	0
Chr1	24540000	25540000	2533	0	0	Chr1	24540000	25540000	264	1	0
Chr1	24560000	25560000	2581	0	0	Chr1	24560000	25560000	268	1	0
Chr1	24580000	25580000	2702	0	0	Chr1	24580000	25580000	280	0	0
Chr1	24600000	25600000	2803	0	0	Chr1	24600000	25600000	293	1	0
Chr1	24620000	25620000	2859	0	0	Chr1	24620000	25620000	296	1	0
Chr1	24640000	25640000	2828	0	0	Chr1	24640000	25640000	294	1	0
Chr1	24660000	25660000	2879	0	0	Chr1	24660000	25660000	301	1	0
Chr1	24680000	25680000	2889	0	0	Chr1	24680000	25680000	298	1	0
Chr1	24700000	25700000	2906	0	0	Chr1	24700000	25700000	295	1	0
Chr1	24720000	25720000	2938	0	0	Chr1	24720000	25720000	301	1	0
Chr1	24740000	25740000	3018	0	0	Chr1	24740000	25740000	312	1	0
Chr1	24760000	25760000	3133	0	0	Chr1	24760000	25760000	330	1	0
Chr1	24780000	25780000	3170	0	0	Chr1	24780000	25780000	332	1	0
Chr1	24800000	25800000	3260	0	0	Chr1	24800000	25800000	341	1	0
Chr1	24820000	25820000	3372	0	0	Chr1	24820000	25820000	352	1	0
Chr1	24840000	25840000	3512	0	0	Chr1	24840000	25840000	365	1	0
Chr1	24860000	25860000	3573	0	0	Chr1	24860000	25860000	371	1	0
Chr1	24880000	25880000	3593	0	0	Chr1	24880000	25880000	375	1	0
Chr1	24900000	25900000	3663	0	0	Chr1	24900000	25900000	384	1	0
Chr1	24920000	25920000	3747	0	0	Chr1	24920000	25920000	388	1	0
Chr1	24940000	25940000	3826	0	0	Chr1	24940000	25940000	395	1	0
Chr1	24960000	25960000	3949	0	0	Chr1	24960000	25960000	414	1	0
Chr1	24980000	25980000	4081	0	0	Chr1	24980000	25980000	431	1	0
Chr1	25000000	26000000	4185	0	0	Chr1	25000000	26000000	444	1	0
Chr1	25020000	26020000	4234	0	0	Chr1	25020000	26020000	455	1	0
Chr1	25040000	26040000	4291	0	0	Chr1	25040000	26040000	467	1	0
Chr1	25060000	26060000	4364	0	0	Chr1	25060000	26060000	472	1	0
Chr1	25080000	26080000	4323	0	0	Chr1	25080000	26080000	467	1	0
Chr1	25100000	26100000	4293	0	0	Chr1	25100000	26100000	463	1	0
Chr1	25120000	26120000	4184	0	0	Chr1	25120000	26120000	453	1	0
Chr1	25140000	26140000	4087	0	0	Chr1	25140000	26140000	444	1	0
Chr1	25160000	26160000	4053	0	0	Chr1	25160000	26160000	430	1	0
Chr1	25180000	26180000	3929	0	0	Chr1	25180000	26180000	427	1	0
Chr1	25200000	26200000	3952	0	0	Chr1	25200000	26200000	430	1	0
Chr1	25220000	26220000	3942	0	0	Chr1	25220000	26220000	425	1	0
Chr1	25240000	26240000	3887	0	0	Chr1	25240000	26240000	416	1	0
Chr1	25260000	26260000	4057	0	0	Chr1	25260000	26260000	443	1	0
Chr1	25280000	26280000	4213	0	0	Chr1	25280000	26280000	458	1	0
Chr1	25300000	26300000	4266	0	0	Chr1	25300000	26300000	460	1	0
Chr1	25320000	26320000	4261	0	0	Chr1	25320000	26320000	460	1	0
Chr1	25340000	26340000	4262	0	0	Chr1	25340000	26340000	459	1	0
Chr1	25360000	26360000	4253	0	0	Chr1	25360000	26360000	459	1	0
Chr1	25380000	26380000	4254	0	0	Chr1	25380000	26380000	459	1	0
Chr1	25400000	26400000	4254	0	0	Chr1	25400000	26400000	459	1	0
Chr1	25420000	26420000	4200	0	0	Chr1	25420000	26420000	452	1	0
Chr1	25440000	26440000	4073	0	0	Chr1	25440000	26440000	444	1	0
Chr1	25460000	26460000	3904	0	0	Chr1	25460000	26460000	430	1	0
Chr1	25480000	26480000	3739	0	0	Chr1	25480000	26480000	417	1	0
Chr1	25500000	26500000	3616	0	0	Chr1	25500000	26500000	402	1	0
Chr1	25520000	26520000	3524	0	0	Chr1	25520000	26520000	390	1	0
Chr1	25540000	26540000	3421	0	0	Chr1	25540000	26540000	377	1	0
Chr1	25560000	26560000	3405	0	0	Chr1	25560000	26560000	378	1	0
Chr1	25580000	26580000	3462	0	0	Chr1	25580000	26580000	378	1	0
Chr1	25600000	26600000	3305	0	0	Chr1	25600000	26600000	366	0	0
Chr1	25620000	26620000	3169	0	0	Chr1	25620000	26620000	353	0	0
Chr1	25640000	26640000	3063	0	0	Chr1	25640000	26640000	350	0	0
Chr1	25660000	26660000	2891	0	0	Chr1	25660000	26660000	337	0	0
Chr1	25680000	26680000	2745	0	0	Chr1	25680000	26680000	324	0	0
Chr1	25700000	26700000	2664	0	0	Chr1	25700000	26700000	320	0	0
Chr1	25720000	26720000	2596	0	0	Chr1	25720000	26720000	309	0	0
Chr1	25740000	26740000	2517	0	0	Chr1	25740000	26740000	297	0	0
Chr1	25760000	26760000	2403	0	0	Chr1	25760000	26760000	279	0	0
Chr1	25780000	26780000	2366	0	0	Chr1	25780000	26780000	279	0	0
Chr1	25800000	26800000	2277	0	0	Chr1	25800000	26800000	270	0	0
Chr1	25820000	26820000	2165	0	0	Chr1	25820000	26820000	259	0	0
Chr1	25840000	26840000	2025	0	0	Chr1	25840000	26840000	246	0	0
Chr1	25860000	26860000	1964	0	0	Chr1	25860000	26860000	240	0	0
Chr1	25880000	26880000	1944	0	0	Chr1	25880000	26880000	236	0	0
Chr1	25900000	26900000	1873	0	0	Chr1	25900000	26900000	227	0	0
Chr1	25920000	26920000	1791	0	0	Chr1	25920000	26920000	223	0	0
Chr1	25940000	26940000	1711	0	0	Chr1	25940000	26940000	216	0	0
Chr1	25960000	26960000	1589	0	0	Chr1	25960000	26960000	197	0	0
Chr1	25980000	26980000	1457	0	0	Chr1	25980000	26980000	180	0	0
Chr1	26000000	27000000	1352	0	0	Chr1	26000000	27000000	167	0	0
Chr1	26020000	27020000	1307	0	0	Chr1	26020000	27020000	157	0	0
Chr1	26040000	27040000	1383	0	0	Chr1	26040000	27040000	160	0	0
Chr1	26060000	27060000	1311	0	0	Chr1	26060000	27060000	155	0	0
Chr1	26080000	27080000	1256	0	0	Chr1	26080000	27080000	146	0	0
Chr1	26100000	27100000	1182	0	0	Chr1	26100000	27100000	136	0	0
Chr1	26120000	27120000	1131	0	0	Chr1	26120000	27120000	130	0	0
Chr1	26140000	27140000	1094	0	0	Chr1	26140000	27140000	126	0	0
Chr1	26160000	27160000	997	0	0	Chr1	26160000	27160000	113	0	0
Chr1	26180000	27180000	954	0	0	Chr1	26180000	27180000	107	0	0
Chr1	26200000	27200000	932	0	0	Chr1	26200000	27200000	104	0	0
Chr1	26220000	27220000	932	0	0	Chr1	26220000	27220000	104	0	0
Chr1	26240000	27240000	932	0	0	Chr1	26240000	27240000	104	0	0
Chr1	26260000	27260000	750	0	0	Chr1	26260000	27260000	77	0	0
Chr1	26280000	27280000	656	0	0	Chr1	26280000	27280000	69	0	0
Chr1	26300000	27300000	785	0	0	Chr1	26300000	27300000	86	0	0
Chr1	26320000	27320000	904	0	0	Chr1	26320000	27320000	96	0	0
Chr1	26340000	27340000	906	0	0	Chr1	26340000	27340000	96	0	0
Chr1	26360000	27360000	939	0	0	Chr1	26360000	27360000	103	0	0
Chr1	26380000	27380000	996	0	0	Chr1	26380000	27380000	114	0	0
Chr1	26400000	27400000	1039	0	0	Chr1	26400000	27400000	115	0	0
Chr1	26420000	27420000	1077	0	0	Chr1	26420000	27420000	118	0	0
Chr1	26440000	27440000	1209	0	0	Chr1	26440000	27440000	138	0	0
Chr1	26460000	27460000	1209	0	0	Chr1	26460000	27460000	138	0	0
Chr1	26480000	27480000	1215	0	0	Chr1	26480000	27480000	138	0	0
Chr1	26500000	27500000	1311	0	0	Chr1	26500000	27500000	147	0	0
Chr1	26520000	27520000	1415	0	0	Chr1	26520000	27520000	156	0	0
Chr1	26540000	27540000	1622	0	0	Chr1	26540000	27540000	169	0	0
Chr1	26560000	27560000	1743	0	0	Chr1	26560000	27560000	179	0	0
Chr1	26580000	27580000	1782	0	0	Chr1	26580000	27580000	179	0	0
Chr1	26600000	27600000	1765	0	0	Chr1	26600000	27600000	170	0	0
Chr1	26620000	27620000	1764	0	0	Chr1	26620000	27620000	170	0	0
Chr1	26640000	27640000	1764	0	0	Chr1	26640000	27640000	168	0	0
Chr1	26660000	27660000	1896	0	0	Chr1	26660000	27660000	176	0	0
Chr1	26680000	27680000	2015	0	0	Chr1	26680000	27680000	186	0	0
Chr1	26700000	27700000	2216	0	0	Chr1	26700000	27700000	193	0	0
Chr1	26720000	27720000	2216	0	0	Chr1	26720000	27720000	193	0	0
Chr1	26740000	27740000	2213	0	0	Chr1	26740000	27740000	193	0	0
Chr1	26760000	27760000	2213	0	0	Chr1	26760000	27760000	193	0	0
Chr1	26780000	27780000	2215	0	0	Chr1	26780000	27780000	191	0	0
Chr1	26800000	27800000	2214	0	0	Chr1	26800000	27800000	191	0	0
Chr1	26820000	27820000	2214	0	0	Chr1	26820000	27820000	191	0	0
Chr1	26840000	27840000	2214	0	0	Chr1	26840000	27840000	191	0	0
Chr1	26860000	27860000	2214	0	0	Chr1	26860000	27860000	191	0	0
Chr1	26880000	27880000	2214	0	0	Chr1	26880000	27880000	191	0	0
Chr1	26900000	27900000	2214	0	0	Chr1	26900000	27900000	191	0	0
Chr1	26920000	27920000	2212	0	0	Chr1	26920000	27920000	191	0	0
Chr1	26940000	27940000	2213	0	0	Chr1	26940000	27940000	191	0	0
Chr1	26960000	27960000	2212	0	0	Chr1	26960000	27960000	191	0	0
Chr1	26980000	27980000	2212	0	0	Chr1	26980000	27980000	191	0	0
Chr1	27000000	28000000	2214	0	0	Chr1	27000000	28000000	191	0	0
Chr1	27020000	28020000	2213	0	0	Chr1	27020000	28020000	190	0	0
Chr1	27040000	28040000	2079	0	0	Chr1	27040000	28040000	176	0	0
Chr1	27060000	28060000	2078	0	0	Chr1	27060000	28060000	176	0	0
Chr1	27080000	28080000	2078	0	0	Chr1	27080000	28080000	177	0	0
Chr1	27100000	28100000	2076	0	0	Chr1	27100000	28100000	177	0	0
Chr1	27120000	28120000	2079	0	0	Chr1	27120000	28120000	177	0	0
Chr1	27140000	28140000	2079	0	0	Chr1	27140000	28140000	178	0	0
Chr1	27160000	28160000	2081	0	0	Chr1	27160000	28160000	179	0	0
Chr1	27180000	28180000	2108	0	0	Chr1	27180000	28180000	184	0	0
Chr1	27200000	28200000	2238	0	0	Chr1	27200000	28200000	203	0	0
Chr1	27220000	28220000	2238	0	0	Chr1	27220000	28220000	203	0	0
Chr1	27240000	28240000	2240	0	0	Chr1	27240000	28240000	203	0	0
Chr1	27260000	28260000	2241	0	0	Chr1	27260000	28260000	203	0	0
Chr1	27280000	28280000	2081	0	0	Chr1	27280000	28280000	190	0	0
Chr1	27300000	28300000	1898	0	0	Chr1	27300000	28300000	170	0	0
Chr1	27320000	28320000	1779	0	0	Chr1	27320000	28320000	160	0	0
Chr1	27340000	28340000	1776	0	0	Chr1	27340000	28340000	160	0	0
Chr1	27360000	28360000	1743	0	0	Chr1	27360000	28360000	153	0	0
Chr1	27380000	28380000	1684	0	0	Chr1	27380000	28380000	142	0	0
Chr1	27400000	28400000	1641	0	0	Chr1	27400000	28400000	141	0	0
Chr1	27420000	28420000	1604	0	0	Chr1	27420000	28420000	138	0	0
Chr1	27440000	28440000	1472	0	0	Chr1	27440000	28440000	118	0	0
Chr1	27460000	28460000	1472	0	0	Chr1	27460000	28460000	118	0	0
Chr1	27480000	28480000	1466	0	0	Chr1	27480000	28480000	118	0	0
Chr1	27500000	28500000	1368	0	0	Chr1	27500000	28500000	109	0	0
Chr1	27520000	28520000	1265	0	0	Chr1	27520000	28520000	100	0	0
Chr1	27540000	28540000	1058	0	0	Chr1	27540000	28540000	87	0	0
Chr1	27560000	28560000	940	0	0	Chr1	27560000	28560000	72	0	0
Chr1	27580000	28580000	838	0	0	Chr1	27580000	28580000	79	0	0
Chr1	27600000	28600000	836	0	0	Chr1	27600000	28600000	81	0	0
Chr1	27620000	28620000	876	0	0	Chr1	27620000	28620000	89	0	0
Chr1	27640000	28640000	878	0	0	Chr1	27640000	28640000	89	0	0
Chr1	27660000	28660000	749	0	0	Chr1	27660000	28660000	81	0	0
Chr1	27680000	28680000	629	0	0	Chr1	27680000	28680000	70	0	0
Chr1	27700000	28700000	427	0	0	Chr1	27700000	28700000	62	0	0
Chr1	27720000	28720000	428	0	0	Chr1	27720000	28720000	62	0	0
Chr1	27740000	28740000	428	0	0	Chr1	27740000	28740000	62	0	0
Chr1	27760000	28760000	427	0	0	Chr1	27760000	28760000	62	0	0
Chr1	27780000	28780000	425	0	0	Chr1	27780000	28780000	62	0	0
Chr1	27800000	28800000	425	0	0	Chr1	27800000	28800000	62	0	0
Chr1	27820000	28820000	425	0	0	Chr1	27820000	28820000	62	0	0
Chr1	27840000	28840000	446	0	0	Chr1	27840000	28840000	65	0	0
Chr1	27860000	28860000	453	0	0	Chr1	27860000	28860000	65	0	0
Chr1	27880000	28880000	469	0	0	Chr1	27880000	28880000	67	0	0
Chr1	27900000	28900000	582	0	0	Chr1	27900000	28900000	78	0	0
Chr1	27920000	28920000	706	0	0	Chr1	27920000	28920000	95	0	0
Chr1	27940000	28940000	828	0	0	Chr1	27940000	28940000	112	0	0
Chr1	27960000	28960000	892	0	0	Chr1	27960000	28960000	124	0	0
Chr1	27980000	28980000	891	0	0	Chr1	27980000	28980000	124	0	0
Chr1	28000000	29000000	889	0	0	Chr1	28000000	29000000	124	0	0
Chr1	28020000	29020000	886	0	0	Chr1	28020000	29020000	124	0	0
Chr1	28040000	29040000	886	0	0	Chr1	28040000	29040000	123	0	0
Chr1	28060000	29060000	886	0	0	Chr1	28060000	29060000	123	0	0
Chr1	28080000	29080000	886	0	0	Chr1	28080000	29080000	122	0	0
Chr1	28100000	29100000	886	0	0	Chr1	28100000	29100000	122	0	0
Chr1	28120000	29120000	883	0	0	Chr1	28120000	29120000	122	0	0
Chr1	28140000	29140000	882	0	0	Chr1	28140000	29140000	121	0	0
Chr1	28160000	29160000	880	0	0	Chr1	28160000	29160000	119	0	0
Chr1	28180000	29180000	853	0	0	Chr1	28180000	29180000	114	0	0
Chr1	28200000	29200000	722	0	0	Chr1	28200000	29200000	95	0	0
Chr1	28220000	29220000	722	0	0	Chr1	28220000	29220000	95	0	0
Chr1	28240000	29240000	720	0	0	Chr1	28240000	29240000	95	0	0
Chr1	28260000	29260000	718	0	0	Chr1	28260000	29260000	95	0	0
Chr1	28280000	29280000	715	0	0	Chr1	28280000	29280000	95	0	0
Chr1	28300000	29300000	715	0	0	Chr1	28300000	29300000	95	0	0
Chr1	28320000	29320000	714	0	0	Chr1	28320000	29320000	95	0	0
Chr1	28340000	29340000	714	0	0	Chr1	28340000	29340000	95	0	0
Chr1	28360000	29360000	714	0	0	Chr1	28360000	29360000	95	0	0
Chr1	28380000	29380000	714	0	0	Chr1	28380000	29380000	95	0	0
Chr1	28400000	29400000	713	0	0	Chr1	28400000	29400000	95	0	0
Chr1	28420000	29420000	712	0	0	Chr1	28420000	29420000	95	0	0
Chr1	28440000	29440000	712	0	0	Chr1	28440000	29440000	95	0	0
Chr1	28460000	29460000	712	0	0	Chr1	28460000	29460000	95	0	0
Chr1	28480000	29480000	712	0	0	Chr1	28480000	29480000	95	0	0
Chr1	28500000	29500000	712	0	0	Chr1	28500000	29500000	95	0	0
Chr1	28520000	29520000	711	0	0	Chr1	28520000	29520000	95	0	0
Chr1	28540000	29540000	711	0	0	Chr1	28540000	29540000	95	0	0
Chr1	28560000	29560000	676	0	0	Chr1	28560000	29560000	95	0	0
Chr1	28580000	29580000	561	0	0	Chr1	28580000	29580000	75	0	0
Chr1	28600000	29600000	517	0	0	Chr1	28600000	29600000	70	0	0
Chr1	28620000	29620000	476	0	0	Chr1	28620000	29620000	62	0	0
Chr1	28640000	29640000	474	0	0	Chr1	28640000	29640000	62	0	0
Chr1	28660000	29660000	471	0	0	Chr1	28660000	29660000	62	0	0
Chr1	28680000	29680000	470	0	0	Chr1	28680000	29680000	62	0	0
Chr1	28700000	29700000	470	0	0	Chr1	28700000	29700000	62	0	0
Chr1	28720000	29720000	468	0	0	Chr1	28720000	29720000	62	0	0
Chr1	28740000	29740000	468	0	0	Chr1	28740000	29740000	62	0	0
Chr1	28760000	29760000	468	0	0	Chr1	28760000	29760000	62	0	0
Chr1	28780000	29780000	468	0	0	Chr1	28780000	29780000	62	0	0
Chr1	28800000	29800000	468	0	0	Chr1	28800000	29800000	62	0	0
Chr1	28820000	29820000	468	0	0	Chr1	28820000	29820000	62	0	0
Chr1	28840000	29840000	447	0	0	Chr1	28840000	29840000	59	0	0
Chr1	28860000	29860000	440	0	0	Chr1	28860000	29860000	59	0	0
Chr1	28880000	29880000	424	0	0	Chr1	28880000	29880000	57	0	0
Chr1	28900000	29900000	311	0	0	Chr1	28900000	29900000	46	0	0
Chr1	28920000	29920000	187	0	0	Chr1	28920000	29920000	29	0	0
Chr1	28940000	29940000	64	0	0	Chr1	28940000	29940000	12	0	0
Chr2	0	1000000	832	0	0	Chr2	0	1000000	122	0	0
Chr2	20000	1020000	852	0	0	Chr2	20000	1020000	124	0	0
Chr2	40000	1040000	878	0	0	Chr2	40000	1040000	127	0	0
Chr2	60000	1060000	943	0	0	Chr2	60000	1060000	133	0	0
Chr2	80000	1080000	996	0	0	Chr2	80000	1080000	141	0	0
Chr2	100000	1100000	999	0	0	Chr2	100000	1100000	139	0	0
Chr2	120000	1120000	1030	0	0	Chr2	120000	1120000	141	0	0
Chr2	140000	1140000	1040	0	0	Chr2	140000	1140000	147	0	0
Chr2	160000	1160000	990	0	0	Chr2	160000	1160000	138	0	0
Chr2	180000	1180000	990	0	0	Chr2	180000	1180000	137	0	0
Chr2	200000	1200000	990	0	0	Chr2	200000	1200000	137	0	0
Chr2	220000	1220000	1010	0	0	Chr2	220000	1220000	141	0	0
Chr2	240000	1240000	1011	0	0	Chr2	240000	1240000	141	0	0
Chr2	260000	1260000	980	0	0	Chr2	260000	1260000	138	0	0
Chr2	280000	1280000	961	0	0	Chr2	280000	1280000	138	0	0
Chr2	300000	1300000	914	0	0	Chr2	300000	1300000	134	0	0
Chr2	320000	1320000	840	0	0	Chr2	320000	1320000	122	0	0
Chr2	340000	1340000	776	0	0	Chr2	340000	1340000	114	0	0
Chr2	360000	1360000	709	0	0	Chr2	360000	1360000	109	0	0
Chr2	380000	1380000	656	0	0	Chr2	380000	1380000	102	0	0
Chr2	400000	1400000	670	0	0	Chr2	400000	1400000	100	0	0
Chr2	420000	1420000	667	0	0	Chr2	420000	1420000	101	0	0
Chr2	440000	1440000	617	0	0	Chr2	440000	1440000	97	0	0
Chr2	460000	1460000	571	0	0	Chr2	460000	1460000	92	0	0
Chr2	480000	1480000	570	0	0	Chr2	480000	1480000	93	0	0
Chr2	500000	1500000	570	0	0	Chr2	500000	1500000	93	0	0
Chr2	520000	1520000	570	0	0	Chr2	520000	1520000	93	0	0
Chr2	540000	1540000	570	0	0	Chr2	540000	1540000	93	0	0
Chr2	560000	1560000	570	0	0	Chr2	560000	1560000	94	0	0
Chr2	580000	1580000	570	0	0	Chr2	580000	1580000	94	0	0
Chr2	600000	1600000	609	0	0	Chr2	600000	1600000	103	0	0
Chr2	620000	1620000	672	0	0	Chr2	620000	1620000	110	0	0
Chr2	640000	1640000	718	0	0	Chr2	640000	1640000	118	0	0
Chr2	660000	1660000	757	0	0	Chr2	660000	1660000	123	0	0
Chr2	680000	1680000	811	0	0	Chr2	680000	1680000	128	0	0
Chr2	700000	1700000	859	0	0	Chr2	700000	1700000	139	0	0
Chr2	720000	1720000	866	0	0	Chr2	720000	1720000	140	0	0
Chr2	740000	1740000	899	0	0	Chr2	740000	1740000	148	0	0
Chr2	760000	1760000	926	0	0	Chr2	760000	1760000	154	0	0
Chr2	780000	1780000	864	0	0	Chr2	780000	1780000	143	0	0
Chr2	800000	1800000	832	0	0	Chr2	800000	1800000	136	0	0
Chr2	820000	1820000	832	0	0	Chr2	820000	1820000	136	0	0
Chr2	840000	1840000	812	0	0	Chr2	840000	1840000	130	0	0
Chr2	860000	1860000	812	0	0	Chr2	860000	1860000	130	0	0
Chr2	880000	1880000	810	0	0	Chr2	880000	1880000	130	0	0
Chr2	900000	1900000	810	0	0	Chr2	900000	1900000	130	0	0
Chr2	920000	1920000	810	0	0	Chr2	920000	1920000	130	0	0
Chr2	940000	1940000	810	0	0	Chr2	940000	1940000	130	0	0
Chr2	960000	1960000	811	0	0	Chr2	960000	1960000	130	0	0
Chr2	980000	1980000	811	0	0	Chr2	980000	1980000	129	0	0
Chr2	1000000	2000000	814	0	0	Chr2	1000000	2000000	131	0	0
Chr2	1020000	2020000	825	0	0	Chr2	1020000	2020000	133	0	0
Chr2	1040000	2040000	851	0	0	Chr2	1040000	2040000	135	0	0
Chr2	1060000	2060000	833	0	0	Chr2	1060000	2060000	134	0	0
Chr2	1080000	2080000	812	0	0	Chr2	1080000	2080000	131	0	0
Chr2	1100000	2100000	806	0	0	Chr2	1100000	2100000	131	0	0
Chr2	1120000	2120000	775	0	0	Chr2	1120000	2120000	129	0	0
Chr2	1140000	2140000	756	0	0	Chr2	1140000	2140000	123	0	0
Chr2	1160000	2160000	756	0	0	Chr2	1160000	2160000	123	0	0
Chr2	1180000	2180000	756	0	0	Chr2	1180000	2180000	123	0	0
Chr2	1200000	2200000	756	0	0	Chr2	1200000	2200000	123	0	0
Chr2	1220000	2220000	736	0	0	Chr2	1220000	2220000	119	0	0
Chr2	1240000	2240000	734	0	0	Chr2	1240000	2240000	119	0	0
Chr2	1260000	2260000	725	0	0	Chr2	1260000	2260000	116	0	0
Chr2	1280000	2280000	707	0	0	Chr2	1280000	2280000	111	0	0
Chr2	1300000	2300000	676	0	0	Chr2	1300000	2300000	106	0	0
Chr2	1320000	2320000	676	0	0	Chr2	1320000	2320000	105	0	0
Chr2	1340000	2340000	694	0	0	Chr2	1340000	2340000	110	0	0
Chr2	1360000	2360000	760	0	0	Chr2	1360000	2360000	119	0	0
Chr2	1380000	2380000	802	0	0	Chr2	1380000	2380000	125	0	0
Chr2	1400000	2400000	852	0	0	Chr2	1400000	2400000	131	0	0
Chr2	1420000	2420000	960	0	0	Chr2	1420000	2420000	150	0	0
Chr2	1440000	2440000	1030	0	0	Chr2	1440000	2440000	160	0	0
Chr2	1460000	2460000	1090	0	0	Chr2	1460000	2460000	166	0	0
Chr2	1480000	2480000	1092	0	0	Chr2	1480000	2480000	167	0	0
Chr2	1500000	2500000	1092	0	0	Chr2	1500000	2500000	167	0	0
Chr2	1520000	2520000	1135	0	0	Chr2	1520000	2520000	172	0	0
Chr2	1540000	2540000	1169	0	0	Chr2	1540000	2540000	177	0	0
Chr2	1560000	2560000	1197	0	0	Chr2	1560000	2560000	178	0	0
Chr2	1580000	2580000	1239	0	0	Chr2	1580000	2580000	191	0	0
Chr2	1600000	2600000	1235	0	0	Chr2	1600000	2600000	184	0	0
Chr2	1620000	2620000	1181	0	0	Chr2	1620000	2620000	179	0	0
Chr2	1640000	2640000	1145	0	0	Chr2	1640000	2640000	172	0	0
Chr2	1660000	2660000	1175	0	0	Chr2	1660000	2660000	182	0	0
Chr2	1680000	2680000	1243	0	0	Chr2	1680000	2680000	192	0	0
Chr2	1700000	2700000	1237	0	0	Chr2	1700000	2700000	189	0	0
Chr2	1720000	2720000	1275	0	0	Chr2	1720000	2720000	189	0	0
Chr2	1740000	2740000	1331	0	0	Chr2	1740000	2740000	194	0	0
Chr2	1760000	2760000	1391	0	0	Chr2	1760000	2760000	205	0	0
Chr2	1780000	2780000	1504	0	0	Chr2	1780000	2780000	215	0	0
Chr2	1800000	2800000	1601	0	0	Chr2	1800000	2800000	222	0	0
Chr2	1820000	2820000	1697	0	0	Chr2	1820000	2820000	229	0	0
Chr2	1840000	2840000	1789	0	0	Chr2	1840000	2840000	245	0	0
Chr2	1860000	2860000	1869	0	0	Chr2	1860000	2860000	253	0	0
Chr2	1880000	2880000	1973	0	0	Chr2	1880000	2880000	275	0	0
Chr2	1900000	2900000	2090	0	0	Chr2	1900000	2900000	297	0	0
Chr2	1920000	2920000	2180	0	0	Chr2	1920000	2920000	303	0	0
Chr2	1940000	2940000	2223	0	0	Chr2	1940000	2940000	305	0	0
Chr2	1960000	2960000	2310	0	0	Chr2	1960000	2960000	317	0	0
Chr2	1980000	2980000	2419	0	0	Chr2	1980000	2980000	329	0	0
Chr2	2000000	3000000	2472	0	0	Chr2	2000000	3000000	341	0	0
Chr2	2020000	3020000	2479	0	0	Chr2	2020000	3020000	337	0	0
Chr2	2040000	3040000	2458	0	0	Chr2	2040000	3040000	337	0	0
Chr2	2060000	3060000	2494	0	0	Chr2	2060000	3060000	349	0	0
Chr2	2080000	3080000	2496	0	0	Chr2	2080000	3080000	345	0	0
Chr2	2100000	3100000	2536	0	0	Chr2	2100000	3100000	349	0	0
Chr2	2120000	3120000	2551	0	0	Chr2	2120000	3120000	356	0	0
Chr2	2140000	3140000	2574	0	0	Chr2	2140000	3140000	361	0	0
Chr2	2160000	3160000	2632	0	0	Chr2	2160000	3160000	370	0	0
Chr2	2180000	3180000	2674	0	0	Chr2	2180000	3180000	372	0	0
Chr2	2200000	3200000	2763	0	0	Chr2	2200000	3200000	379	0	0
Chr2	2220000	3220000	2763	0	0	Chr2	2220000	3220000	379	0	0
Chr2	2240000	3240000	2773	0	0	Chr2	2240000	3240000	379	0	0
Chr2	2260000	3260000	2797	0	0	Chr2	2260000	3260000	382	0	0
Chr2	2280000	3280000	2906	0	0	Chr2	2280000	3280000	397	0	0
Chr2	2300000	3300000	3029	0	0	Chr2	2300000	3300000	408	0	0
Chr2	2320000	3320000	3083	0	0	Chr2	2320000	3320000	416	0	0
Chr2	2340000	3340000	3063	0	0	Chr2	2340000	3340000	413	0	0
Chr2	2360000	3360000	3013	0	0	Chr2	2360000	3360000	403	0	0
Chr2	2380000	3380000	2953	0	0	Chr2	2380000	3380000	397	0	0
Chr2	2400000	3400000	2973	0	0	Chr2	2400000	3400000	391	0	0
Chr2	2420000	3420000	2865	0	0	Chr2	2420000	3420000	372	0	0
Chr2	2440000	3440000	2817	0	0	Chr2	2440000	3440000	368	0	0
Chr2	2460000	3460000	2868	0	0	Chr2	2460000	3460000	380	0	0
Chr2	2480000	3480000	2920	0	0	Chr2	2480000	3480000	390	0	0
Chr2	2500000	3500000	2921	0	0	Chr2	2500000	3500000	390	0	0
Chr2	2520000	3520000	2878	0	0	Chr2	2520000	3520000	385	0	0
Chr2	2540000	3540000	2903	0	0	Chr2	2540000	3540000	388	0	0
Chr2	2560000	3560000	2936	0	0	Chr2	2560000	3560000	395	0	0
Chr2	2580000	3580000	3017	0	0	Chr2	2580000	3580000	395	0	0
Chr2	2600000	3600000	3068	0	0	Chr2	2600000	3600000	396	0	0
Chr2	2620000	3620000	3103	0	0	Chr2	2620000	3620000	396	0	0
Chr2	2640000	3640000	3148	0	0	Chr2	2640000	3640000	399	0	0
Chr2	2660000	3660000	3198	0	0	Chr2	2660000	3660000	395	0	0
Chr2	2680000	3680000	3121	0	0	Chr2	2680000	3680000	387	0	0
Chr2	2700000	3700000	3158	0	0	Chr2	2700000	3700000	385	0	0
Chr2	2720000	3720000	3228	0	0	Chr2	2720000	3720000	401	0	0
Chr2	2740000	3740000	3232	0	0	Chr2	2740000	3740000	402	0	0
Chr2	2760000	3760000	3228	0	0	Chr2	2760000	3760000	397	0	0
Chr2	2780000	3780000	3192	0	0	Chr2	2780000	3780000	398	0	0
Chr2	2800000	3800000	3146	0	0	Chr2	2800000	3800000	398	0	0
Chr2	2820000	3820000	3219	0	0	Chr2	2820000	3820000	409	0	0
Chr2	2840000	3840000	3270	0	0	Chr2	2840000	3840000	423	0	0
Chr2	2860000	3860000	3358	0	0	Chr2	2860000	3860000	426	0	0
Chr2	2880000	3880000	3315	0	0	Chr2	2880000	3880000	415	0	0
Chr2	2900000	3900000	3331	0	0	Chr2	2900000	3900000	404	0	0
Chr2	2920000	3920000	3295	0	0	Chr2	2920000	3920000	404	0	0
Chr2	2940000	3940000	3299	0	0	Chr2	2940000	3940000	407	0	0
Chr2	2960000	3960000	3354	0	0	Chr2	2960000	3960000	413	0	0
Chr2	2980000	3980000	3368	0	0	Chr2	2980000	3980000	420	0	0
Chr2	3000000	4000000	3395	0	0	Chr2	3000000	4000000	419	0	0
Chr2	3020000	4020000	3395	0	0	Chr2	3020000	4020000	426	0	0
Chr2	3040000	4040000	3428	0	0	Chr2	3040000	4040000	429	0	0
Chr2	3060000	4060000	3488	0	0	Chr2	3060000	4060000	427	0	0
Chr2	3080000	4080000	3555	0	0	Chr2	3080000	4080000	437	0	0
Chr2	3100000	4100000	3637	0	0	Chr2	3100000	4100000	440	0	0
Chr2	3120000	4120000	3623	0	0	Chr2	3120000	4120000	434	0	0
Chr2	3140000	4140000	3601	0	0	Chr2	3140000	4140000	429	0	0
Chr2	3160000	4160000	3545	0	0	Chr2	3160000	4160000	420	0	0
Chr2	3180000	4180000	3574	0	0	Chr2	3180000	4180000	423	0	0
Chr2	3200000	4200000	3643	0	0	Chr2	3200000	4200000	440	0	0
Chr2	3220000	4220000	3778	0	0	Chr2	3220000	4220000	451	0	0
Chr2	3240000	4240000	3976	0	0	Chr2	3240000	4240000	472	0	0
Chr2	3260000	4260000	3994	0	0	Chr2	3260000	4260000	472	0	0
Chr2	3280000	4280000	3889	0	0	Chr2	3280000	4280000	458	0	0
Chr2	3300000	4300000	3766	0	0	Chr2	3300000	4300000	447	0	0
Chr2	3320000	4320000	3713	0	0	Chr2	3320000	4320000	439	0	0
Chr2	3340000	4340000	3705	0	0	Chr2	3340000	4340000	437	0	0
Chr2	3360000	4360000	3658	0	0	Chr2	3360000	4360000	432	0	0
Chr2	3380000	4380000	3623	0	0	Chr2	3380000	4380000	425	0	0
Chr2	3400000	4400000	3533	0	0	Chr2	3400000	4400000	422	0	0
Chr2	3420000	4420000	3532	0	0	Chr2	3420000	4420000	421	0	0
Chr2	3440000	4440000	3509	0	0	Chr2	3440000	4440000	415	0	0
Chr2	3460000	4460000	3396	0	0	Chr2	3460000	4460000	397	0	0
Chr2	3480000	4480000	3343	0	0	Chr2	3480000	4480000	385	0	0
Chr2	3500000	4500000	3343	0	0	Chr2	3500000	4500000	385	0	0
Chr2	3520000	4520000	3343	0	0	Chr2	3520000	4520000	385	0	0
Chr2	3540000	4540000	3284	0	0	Chr2	3540000	4540000	378	0	0
Chr2	3560000	4560000	3223	0	0	Chr2	3560000	4560000	369	0	0
Chr2	3580000	4580000	3100	0	0	Chr2	3580000	4580000	356	0	0
Chr2	3600000	4600000	2990	0	0	Chr2	3600000	4600000	348	0	0
Chr2	3620000	4620000	2946	0	0	Chr2	3620000	4620000	346	0	0
Chr2	3640000	4640000	2891	0	0	Chr2	3640000	4640000	342	0	0
Chr2	3660000	4660000	2787	0	0	Chr2	3660000	4660000	335	0	0
Chr2	3680000	4680000	2832	0	0	Chr2	3680000	4680000	338	0	0
Chr2	3700000	4700000	2756	0	0	Chr2	3700000	4700000	332	0	0
Chr2	3720000	4720000	2640	0	0	Chr2	3720000	4720000	315	0	0
Chr2	3740000	4740000	2547	0	0	Chr2	3740000	4740000	301	0	0
Chr2	3760000	4760000	2464	0	0	Chr2	3760000	4760000	289	0	0
Chr2	3780000	4780000	2387	0	0	Chr2	3780000	4780000	278	0	0
Chr2	3800000	4800000	2336	0	0	Chr2	3800000	4800000	272	0	0
Chr2	3820000	4820000	2167	0	0	Chr2	3820000	4820000	254	0	0
Chr2	3840000	4840000	2024	0	0	Chr2	3840000	4840000	224	0	0
Chr2	3860000	4860000	1856	0	0	Chr2	3860000	4860000	214	0	0
Chr2	3880000	4880000	1796	0	0	Chr2	3880000	4880000	203	0	0
Chr2	3900000	4900000	1663	0	0	Chr2	3900000	4900000	192	0	0
Chr2	3920000	4920000	1609	0	0	Chr2	3920000	4920000	186	0	0
Chr2	3940000	4940000	1562	0	0	Chr2	3940000	4940000	181	0	0
Chr2	3960000	4960000	1419	0	0	Chr2	3960000	4960000	163	0	0
Chr2	3980000	4980000	1297	0	0	Chr2	3980000	4980000	144	0	0
Chr2	4000000	5000000	1212	0	0	Chr2	4000000	5000000	131	0	0
Chr2	4020000	5020000	1174	0	0	Chr2	4020000	5020000	124	0	0
Chr2	4040000	5040000	1112	0	0	Chr2	4040000	5040000	116	0	0
Chr2	4060000	5060000	968	0	0	Chr2	4060000	5060000	101	0	0
Chr2	4080000	5080000	864	0	0	Chr2	4080000	5080000	90	0	0
Chr2	4100000	5100000	743	0	0	Chr2	4100000	5100000	83	0	0
Chr2	4120000	5120000	740	0	0	Chr2	4120000	5120000	82	0	0
Chr2	4140000	5140000	739	0	0	Chr2	4140000	5140000	82	0	0
Chr2	4160000	5160000	738	0	0	Chr2	4160000	5160000	82	0	0
Chr2	4180000	5180000	667	0	0	Chr2	4180000	5180000	77	0	0
Chr2	4200000	5200000	511	0	0	Chr2	4200000	5200000	53	0	0
Chr2	4220000	5220000	376	0	0	Chr2	4220000	5220000	42	0	0
Chr2	4240000	5240000	168	0	0	Chr2	4240000	5240000	21	0	0
Chr2	4260000	5260000	126	0	0	Chr2	4260000	5260000	18	0	0
Chr2	4280000	5280000	123	0	0	Chr2	4280000	5280000	17	0	0
Chr2	4300000	5300000	124	0	0	Chr2	4300000	5300000	17	0	0
Chr2	4320000	5320000	123	0	0	Chr2	4320000	5320000	17	0	0
Chr2	4340000	5340000	123	0	0	Chr2	4340000	5340000	17	0	0
Chr2	4360000	5360000	123	0	0	Chr2	4360000	5360000	17	0	0
Chr2	4380000	5380000	123	0	0	Chr2	4380000	5380000	17	0	0
Chr2	4400000	5400000	123	0	0	Chr2	4400000	5400000	17	0	0
Chr2	4420000	5420000	123	0	0	Chr2	4420000	5420000	17	0	0
Chr2	4440000	5440000	123	0	0	Chr2	4440000	5440000	17	0	0
Chr2	4460000	5460000	123	0	0	Chr2	4460000	5460000	17	0	0
Chr2	4480000	5480000	122	0	0	Chr2	4480000	5480000	17	0	0
Chr2	4500000	5500000	121	0	0	Chr2	4500000	5500000	17	0	0
Chr2	4520000	5520000	123	0	0	Chr2	4520000	5520000	18	0	0
Chr2	4540000	5540000	123	0	0	Chr2	4540000	5540000	19	1	0.05
Chr2	4560000	5560000	124	0	0	Chr2	4560000	5560000	20	1	0.05
Chr2	4580000	5580000	184	0	0	Chr2	4580000	5580000	27	1	0.04
Chr2	4600000	5600000	325	0	0	Chr2	4600000	5600000	38	1	0.03
Chr2	4620000	5620000	434	0	0	Chr2	4620000	5620000	52	1	0.02
Chr2	4640000	5640000	508	0	0	Chr2	4640000	5640000	62	1	0.02
Chr2	4660000	5660000	495	0	0	Chr2	4660000	5660000	58	1	0.02
Chr2	4680000	5680000	405	0	0	Chr2	4680000	5680000	48	1	0.02
Chr2	4700000	5700000	402	0	0	Chr2	4700000	5700000	48	1	0.02
Chr2	4720000	5720000	403	0	0	Chr2	4720000	5720000	48	1	0.02
Chr2	4740000	5740000	404	0	0	Chr2	4740000	5740000	48	1	0.02
Chr2	4760000	5760000	404	0	0	Chr2	4760000	5760000	48	1	0.02
Chr2	4780000	5780000	405	0	0	Chr2	4780000	5780000	48	1	0.02
Chr2	4800000	5800000	406	0	0	Chr2	4800000	5800000	47	1	0.02
Chr2	4820000	5820000	406	0	0	Chr2	4820000	5820000	47	1	0.02
Chr2	4840000	5840000	406	0	0	Chr2	4840000	5840000	48	1	0.02
Chr2	4860000	5860000	407	0	0	Chr2	4860000	5860000	47	1	0.02
Chr2	4880000	5880000	411	0	0	Chr2	4880000	5880000	47	1	0.02
Chr2	4900000	5900000	440	0	0	Chr2	4900000	5900000	53	1	0.02
Chr2	4920000	5920000	513	0	0	Chr2	4920000	5920000	60	1	0.02
Chr2	4940000	5940000	577	0	0	Chr2	4940000	5940000	66	1	0.02
Chr2	4960000	5960000	685	0	0	Chr2	4960000	5960000	77	1	0.01
Chr2	4980000	5980000	783	0	0	Chr2	4980000	5980000	84	1	0.01
Chr2	5000000	6000000	904	0	0	Chr2	5000000	6000000	96	1	0.01
Chr2	5020000	6020000	1019	0	0	Chr2	5020000	6020000	107	1	0.01
Chr2	5040000	6040000	1038	0	0	Chr2	5040000	6040000	107	1	0.01
Chr2	5060000	6060000	1121	0	0	Chr2	5060000	6060000	119	1	0.01
Chr2	5080000	6080000	1210	0	0	Chr2	5080000	6080000	126	1	0.01
Chr2	5100000	6100000	1212	0	0	Chr2	5100000	6100000	126	1	0.01
Chr2	5120000	6120000	1215	0	0	Chr2	5120000	6120000	127	1	0.01
Chr2	5140000	6140000	1226	0	0	Chr2	5140000	6140000	133	1	0.01
Chr2	5160000	6160000	1242	0	0	Chr2	5160000	6160000	134	1	0.01
Chr2	5180000	6180000	1242	0	0	Chr2	5180000	6180000	134	1	0.01
Chr2	5200000	6200000	1241	0	0	Chr2	5200000	6200000	134	1	0.01
Chr2	5220000	6220000	1241	0	0	Chr2	5220000	6220000	134	1	0.01
Chr2	5240000	6240000	1245	0	0	Chr2	5240000	6240000	134	1	0.01
Chr2	5260000	6260000	1246	0	0	Chr2	5260000	6260000	134	1	0.01
Chr2	5280000	6280000	1245	0	0	Chr2	5280000	6280000	134	1	0.01
Chr2	5300000	6300000	1244	0	0	Chr2	5300000	6300000	134	1	0.01
Chr2	5320000	6320000	1244	0	0	Chr2	5320000	6320000	134	1	0.01
Chr2	5340000	6340000	1245	0	0	Chr2	5340000	6340000	135	1	0.01
Chr2	5360000	6360000	1244	0	0	Chr2	5360000	6360000	135	1	0.01
Chr2	5380000	6380000	1244	0	0	Chr2	5380000	6380000	135	1	0.01
Chr2	5400000	6400000	1244	0	0	Chr2	5400000	6400000	135	1	0.01
Chr2	5420000	6420000	1245	0	0	Chr2	5420000	6420000	135	1	0.01
Chr2	5440000	6440000	1245	0	0	Chr2	5440000	6440000	135	1	0.01
Chr2	5460000	6460000	1245	0	0	Chr2	5460000	6460000	135	1	0.01
Chr2	5480000	6480000	1245	0	0	Chr2	5480000	6480000	135	1	0.01
Chr2	5500000	6500000	1245	0	0	Chr2	5500000	6500000	135	1	0.01
Chr2	5520000	6520000	1368	0	0	Chr2	5520000	6520000	149	1	0.01
Chr2	5540000	6540000	1453	0	0	Chr2	5540000	6540000	154	0	0
Chr2	5560000	6560000	1536	0	0	Chr2	5560000	6560000	164	0	0
Chr2	5580000	6580000	1592	0	0	Chr2	5580000	6580000	186	0	0
Chr2	5600000	6600000	1468	0	0	Chr2	5600000	6600000	182	0	0
Chr2	5620000	6620000	1378	0	0	Chr2	5620000	6620000	168	0	0
Chr2	5640000	6640000	1304	0	0	Chr2	5640000	6640000	159	0	0
Chr2	5660000	6660000	1302	0	0	Chr2	5660000	6660000	160	0	0
Chr2	5680000	6680000	1303	0	0	Chr2	5680000	6680000	160	0	0
Chr2	5700000	6700000	1316	0	0	Chr2	5700000	6700000	163	0	0
Chr2	5720000	6720000	1415	0	0	Chr2	5720000	6720000	174	0	0
Chr2	5740000	6740000	1593	0	0	Chr2	5740000	6740000	198	0	0
Chr2	5760000	6760000	1593	0	0	Chr2	5760000	6760000	198	0	0
Chr2	5780000	6780000	1592	0	0	Chr2	5780000	6780000	198	0	0
Chr2	5800000	6800000	1591	0	0	Chr2	5800000	6800000	198	0	0
Chr2	5820000	6820000	1591	0	0	Chr2	5820000	6820000	198	0	0
Chr2	5840000	6840000	1591	0	0	Chr2	5840000	6840000	197	0	0
Chr2	5860000	6860000	1591	0	0	Chr2	5860000	6860000	197	0	0
Chr2	5880000	6880000	1586	0	0	Chr2	5880000	6880000	198	0	0
Chr2	5900000	6900000	1558	0	0	Chr2	5900000	6900000	192	0	0
Chr2	5920000	6920000	1487	0	0	Chr2	5920000	6920000	185	0	0
Chr2	5940000	6940000	1425	0	0	Chr2	5940000	6940000	179	0	0
Chr2	5960000	6960000	1318	0	0	Chr2	5960000	6960000	168	0	0
Chr2	5980000	6980000	1219	0	0	Chr2	5980000	6980000	162	0	0
Chr2	6000000	7000000	1097	0	0	Chr2	6000000	7000000	150	0	0
Chr2	6020000	7020000	985	0	0	Chr2	6020000	7020000	139	0	0
Chr2	6040000	7040000	964	0	0	Chr2	6040000	7040000	139	0	0
Chr2	6060000	7060000	881	0	0	Chr2	6060000	7060000	127	0	0
Chr2	6080000	7080000	794	0	0	Chr2	6080000	7080000	120	0	0
Chr2	6100000	7100000	792	0	0	Chr2	6100000	7100000	120	0	0
Chr2	6120000	7120000	789	0	0	Chr2	6120000	7120000	119	0	0
Chr2	6140000	7140000	778	0	0	Chr2	6140000	7140000	113	0	0
Chr2	6160000	7160000	763	0	0	Chr2	6160000	7160000	112	0	0
Chr2	6180000	7180000	763	0	0	Chr2	6180000	7180000	112	0	0
Chr2	6200000	7200000	764	0	0	Chr2	6200000	7200000	112	0	0
Chr2	6220000	7220000	764	0	0	Chr2	6220000	7220000	112	0	0
Chr2	6240000	7240000	774	0	0	Chr2	6240000	7240000	113	0	0
Chr2	6260000	7260000	853	0	0	Chr2	6260000	7260000	119	0	0
Chr2	6280000	7280000	854	0	0	Chr2	6280000	7280000	119	0	0
Chr2	6300000	7300000	854	0	0	Chr2	6300000	7300000	119	0	0
Chr2	6320000	7320000	854	0	0	Chr2	6320000	7320000	120	0	0
Chr2	6340000	7340000	853	0	0	Chr2	6340000	7340000	119	0	0
Chr2	6360000	7360000	853	0	0	Chr2	6360000	7360000	119	0	0
Chr2	6380000	7380000	854	0	0	Chr2	6380000	7380000	119	0	0
Chr2	6400000	7400000	854	0	0	Chr2	6400000	7400000	119	0	0
Chr2	6420000	7420000	854	0	0	Chr2	6420000	7420000	119	0	0
Chr2	6440000	7440000	855	0	0	Chr2	6440000	7440000	119	0	0
Chr2	6460000	7460000	855	0	0	Chr2	6460000	7460000	119	0	0
Chr2	6480000	7480000	854	0	0	Chr2	6480000	7480000	119	0	0
Chr2	6500000	7500000	858	0	0	Chr2	6500000	7500000	119	0	0
Chr2	6520000	7520000	736	0	0	Chr2	6520000	7520000	104	0	0
Chr2	6540000	7540000	651	0	0	Chr2	6540000	7540000	97	0	0
Chr2	6560000	7560000	567	0	0	Chr2	6560000	7560000	86	0	0
Chr2	6580000	7580000	451	0	0	Chr2	6580000	7580000	57	0	0
Chr2	6600000	7600000	434	0	0	Chr2	6600000	7600000	50	0	0
Chr2	6620000	7620000	415	0	0	Chr2	6620000	7620000	50	0	0
Chr2	6640000	7640000	415	0	0	Chr2	6640000	7640000	49	0	0
Chr2	6660000	7660000	417	0	0	Chr2	6660000	7660000	48	0	0
Chr2	6680000	7680000	416	0	0	Chr2	6680000	7680000	48	0	0
Chr2	6700000	7700000	404	0	0	Chr2	6700000	7700000	45	0	0
Chr2	6720000	7720000	304	0	0	Chr2	6720000	7720000	35	0	0
Chr2	6740000	7740000	125	0	0	Chr2	6740000	7740000	11	0	0
Chr2	6760000	7760000	125	0	0	Chr2	6760000	7760000	11	0	0
Chr2	6780000	7780000	127	0	0	Chr2	6780000	7780000	11	0	0
Chr2	6800000	7800000	128	0	0	Chr2	6800000	7800000	11	0	0
Chr2	6820000	7820000	130	0	0	Chr2	6820000	7820000	12	0	0
Chr2	6840000	7840000	131	0	0	Chr2	6840000	7840000	12	0	0
Chr2	6860000	7860000	130	0	0	Chr2	6860000	7860000	12	0	0
Chr2	6880000	7880000	133	0	0	Chr2	6880000	7880000	11	0	0
Chr2	6900000	7900000	133	0	0	Chr2	6900000	7900000	11	0	0
Chr2	6920000	7920000	131	0	0	Chr2	6920000	7920000	11	0	0
Chr2	6940000	7940000	129	0	0	Chr2	6940000	7940000	11	0	0
Chr2	6960000	7960000	129	0	0	Chr2	6960000	7960000	11	0	0
Chr2	6980000	7980000	129	0	0	Chr2	6980000	7980000	10	0	0
Chr2	7000000	8000000	140	0	0	Chr2	7000000	8000000	12	0	0
Chr2	7020000	8020000	367	0	0	Chr2	7020000	8020000	26	0	0
Chr2	7040000	8040000	474	0	0	Chr2	7040000	8040000	33	0	0
Chr2	7060000	8060000	525	0	0	Chr2	7060000	8060000	38	0	0
Chr2	7080000	8080000	567	0	0	Chr2	7080000	8080000	45	0	0
Chr2	7100000	8100000	566	0	0	Chr2	7100000	8100000	45	0	0
Chr2	7120000	8120000	567	0	0	Chr2	7120000	8120000	45	0	0
Chr2	7140000	8140000	567	0	0	Chr2	7140000	8140000	45	0	0
Chr2	7160000	8160000	565	0	0	Chr2	7160000	8160000	45	0	0
Chr2	7180000	8180000	568	0	0	Chr2	7180000	8180000	45	0	0
Chr2	7200000	8200000	567	0	0	Chr2	7200000	8200000	45	0	0
Chr2	7220000	8220000	569	0	0	Chr2	7220000	8220000	45	0	0
Chr2	7240000	8240000	555	0	0	Chr2	7240000	8240000	44	0	0
Chr2	7260000	8260000	476	0	0	Chr2	7260000	8260000	38	0	0
Chr2	7280000	8280000	475	0	0	Chr2	7280000	8280000	38	0	0
Chr2	7300000	8300000	476	0	0	Chr2	7300000	8300000	39	0	0
Chr2	7320000	8320000	476	0	0	Chr2	7320000	8320000	38	0	0
Chr2	7340000	8340000	477	0	0	Chr2	7340000	8340000	38	0	0
Chr2	7360000	8360000	478	0	0	Chr2	7360000	8360000	38	0	0
Chr2	7380000	8380000	477	0	0	Chr2	7380000	8380000	38	0	0
Chr2	7400000	8400000	478	0	0	Chr2	7400000	8400000	38	0	0
Chr2	7420000	8420000	477	0	0	Chr2	7420000	8420000	38	0	0
Chr2	7440000	8440000	477	0	0	Chr2	7440000	8440000	38	0	0
Chr2	7460000	8460000	477	0	0	Chr2	7460000	8460000	38	0	0
Chr2	7480000	8480000	478	0	0	Chr2	7480000	8480000	40	0	0
Chr2	7500000	8500000	475	0	0	Chr2	7500000	8500000	40	0	0
Chr2	7520000	8520000	472	0	0	Chr2	7520000	8520000	40	0	0
Chr2	7540000	8540000	476	0	0	Chr2	7540000	8540000	41	0	0
Chr2	7560000	8560000	484	0	0	Chr2	7560000	8560000	42	0	0
Chr2	7580000	8580000	484	0	0	Chr2	7580000	8580000	42	0	0
Chr2	7600000	8600000	485	0	0	Chr2	7600000	8600000	42	0	0
Chr2	7620000	8620000	485	0	0	Chr2	7620000	8620000	42	0	0
Chr2	7640000	8640000	486	0	0	Chr2	7640000	8640000	42	0	0
Chr2	7660000	8660000	487	0	0	Chr2	7660000	8660000	42	0	0
Chr2	7680000	8680000	487	0	0	Chr2	7680000	8680000	42	0	0
Chr2	7700000	8700000	486	0	0	Chr2	7700000	8700000	42	0	0
Chr2	7720000	8720000	487	0	0	Chr2	7720000	8720000	41	0	0
Chr2	7740000	8740000	487	0	0	Chr2	7740000	8740000	41	0	0
Chr2	7760000	8760000	487	0	0	Chr2	7760000	8760000	41	0	0
Chr2	7780000	8780000	485	0	0	Chr2	7780000	8780000	41	0	0
Chr2	7800000	8800000	484	0	0	Chr2	7800000	8800000	41	0	0
Chr2	7820000	8820000	482	0	0	Chr2	7820000	8820000	40	0	0
Chr2	7840000	8840000	481	0	0	Chr2	7840000	8840000	40	0	0
Chr2	7860000	8860000	481	0	0	Chr2	7860000	8860000	40	0	0
Chr2	7880000	8880000	478	0	0	Chr2	7880000	8880000	40	0	0
Chr2	7900000	8900000	477	0	0	Chr2	7900000	8900000	40	0	0
Chr2	7920000	8920000	478	0	0	Chr2	7920000	8920000	40	0	0
Chr2	7940000	8940000	479	0	0	Chr2	7940000	8940000	40	0	0
Chr2	7960000	8960000	478	0	0	Chr2	7960000	8960000	40	0	0
Chr2	7980000	8980000	479	0	0	Chr2	7980000	8980000	40	0	0
Chr2	8000000	9000000	468	0	0	Chr2	8000000	9000000	38	0	0
Chr2	8020000	9020000	238	0	0	Chr2	8020000	9020000	24	0	0
Chr2	8040000	9040000	131	0	0	Chr2	8040000	9040000	17	0	0
Chr2	8060000	9060000	80	0	0	Chr2	8060000	9060000	12	0	0
Chr2	8080000	9080000	37	0	0	Chr2	8080000	9080000	5	0	0
Chr2	8100000	9100000	37	0	0	Chr2	8100000	9100000	6	0	0
Chr2	8120000	9120000	36	0	0	Chr2	8120000	9120000	6	0	0
Chr2	8140000	9140000	37	0	0	Chr2	8140000	9140000	7	0	0
Chr2	8160000	9160000	37	0	0	Chr2	8160000	9160000	7	0	0
Chr2	8180000	9180000	34	0	0	Chr2	8180000	9180000	7	0	0
Chr2	8200000	9200000	33	0	0	Chr2	8200000	9200000	7	0	0
Chr2	8220000	9220000	31	0	0	Chr2	8220000	9220000	7	0	0
Chr2	8240000	9240000	31	0	0	Chr2	8240000	9240000	7	0	0
Chr2	8260000	9260000	30	0	0	Chr2	8260000	9260000	7	0	0
Chr2	8280000	9280000	32	0	0	Chr2	8280000	9280000	7	0	0
Chr2	8300000	9300000	31	0	0	Chr2	8300000	9300000	6	0	0
Chr2	8320000	9320000	31	0	0	Chr2	8320000	9320000	6	0	0
Chr2	8340000	9340000	30	0	0	Chr2	8340000	9340000	6	0	0
Chr2	8360000	9360000	29	0	0	Chr2	8360000	9360000	6	0	0
Chr2	8380000	9380000	29	0	0	Chr2	8380000	9380000	6	0	0
Chr2	8400000	9400000	28	0	0	Chr2	8400000	9400000	6	0	0
Chr2	8420000	9420000	29	0	0	Chr2	8420000	9420000	6	0	0
Chr2	8440000	9440000	28	0	0	Chr2	8440000	9440000	6	0	0
Chr2	8460000	9460000	30	0	0	Chr2	8460000	9460000	6	0	0
Chr2	8480000	9480000	29	0	0	Chr2	8480000	9480000	4	0	0
Chr2	8500000	9500000	29	0	0	Chr2	8500000	9500000	4	0	0
Chr2	8520000	9520000	30	0	0	Chr2	8520000	9520000	4	0	0
Chr2	8540000	9540000	26	0	0	Chr2	8540000	9540000	4	0	0
Chr2	8560000	9560000	18	0	0	Chr2	8560000	9560000	4	1	0.25
Chr2	8580000	9580000	18	0	0	Chr2	8580000	9580000	4	1	0.25
Chr2	8600000	9600000	18	0	0	Chr2	8600000	9600000	4	1	0.25
Chr2	8620000	9620000	18	0	0	Chr2	8620000	9620000	4	1	0.25
Chr2	8640000	9640000	18	0	0	Chr2	8640000	9640000	4	1	0.25
Chr2	8660000	9660000	15	0	0	Chr2	8660000	9660000	4	1	0.25
Chr2	8680000	9680000	15	0	0	Chr2	8680000	9680000	4	1	0.25
Chr2	8700000	9700000	16	0	0	Chr2	8700000	9700000	4	1	0.25
Chr2	8720000	9720000	16	0	0	Chr2	8720000	9720000	4	1	0.25
Chr2	8740000	9740000	16	0	0	Chr2	8740000	9740000	4	1	0.25
Chr2	8760000	9760000	17	0	0	Chr2	8760000	9760000	5	1	0.2
Chr2	8780000	9780000	17	0	0	Chr2	8780000	9780000	5	1	0.2
Chr2	8800000	9800000	18	0	0	Chr2	8800000	9800000	5	1	0.2
Chr2	8820000	9820000	18	0	0	Chr2	8820000	9820000	5	1	0.2
Chr2	8840000	9840000	18	0	0	Chr2	8840000	9840000	5	1	0.2
Chr2	8860000	9860000	19	0	0	Chr2	8860000	9860000	5	1	0.2
Chr2	8880000	9880000	19	0	0	Chr2	8880000	9880000	5	1	0.2
Chr2	8900000	9900000	19	0	0	Chr2	8900000	9900000	5	1	0.2
Chr2	8920000	9920000	18	0	0	Chr2	8920000	9920000	5	1	0.2
Chr2	8940000	9940000	17	0	0	Chr2	8940000	9940000	5	1	0.2
Chr2	8960000	9960000	117	0	0	Chr2	8960000	9960000	24	1	0.04
Chr2	8980000	9980000	284	0	0	Chr2	8980000	9980000	39	1	0.03
Chr2	9000000	10000000	322	0	0	Chr2	9000000	10000000	46	1	0.02
Chr2	9020000	10020000	322	0	0	Chr2	9020000	10020000	46	1	0.02
Chr2	9040000	10040000	322	0	0	Chr2	9040000	10040000	46	1	0.02
Chr2	9060000	10060000	324	0	0	Chr2	9060000	10060000	46	1	0.02
Chr2	9080000	10080000	323	0	0	Chr2	9080000	10080000	46	1	0.02
Chr2	9100000	10100000	323	0	0	Chr2	9100000	10100000	46	1	0.02
Chr2	9120000	10120000	323	0	0	Chr2	9120000	10120000	46	1	0.02
Chr2	9140000	10140000	322	0	0	Chr2	9140000	10140000	45	1	0.02
Chr2	9160000	10160000	322	0	0	Chr2	9160000	10160000	45	1	0.02
Chr2	9180000	10180000	424	0	0	Chr2	9180000	10180000	55	1	0.02
Chr2	9200000	10200000	492	0	0	Chr2	9200000	10200000	60	1	0.02
Chr2	9220000	10220000	583	0	0	Chr2	9220000	10220000	70	1	0.01
Chr2	9240000	10240000	592	0	0	Chr2	9240000	10240000	74	1	0.01
Chr2	9260000	10260000	596	0	0	Chr2	9260000	10260000	74	1	0.01
Chr2	9280000	10280000	594	0	0	Chr2	9280000	10280000	74	1	0.01
Chr2	9300000	10300000	594	0	0	Chr2	9300000	10300000	74	1	0.01
Chr2	9320000	10320000	595	0	0	Chr2	9320000	10320000	74	1	0.01
Chr2	9340000	10340000	621	0	0	Chr2	9340000	10340000	78	1	0.01
Chr2	9360000	10360000	622	0	0	Chr2	9360000	10360000	78	1	0.01
Chr2	9380000	10380000	622	0	0	Chr2	9380000	10380000	78	1	0.01
Chr2	9400000	10400000	623	0	0	Chr2	9400000	10400000	78	1	0.01
Chr2	9420000	10420000	623	0	0	Chr2	9420000	10420000	78	1	0.01
Chr2	9440000	10440000	624	0	0	Chr2	9440000	10440000	79	1	0.01
Chr2	9460000	10460000	622	0	0	Chr2	9460000	10460000	79	1	0.01
Chr2	9480000	10480000	622	0	0	Chr2	9480000	10480000	79	1	0.01
Chr2	9500000	10500000	622	0	0	Chr2	9500000	10500000	79	1	0.01
Chr2	9520000	10520000	622	0	0	Chr2	9520000	10520000	79	1	0.01
Chr2	9540000	10540000	623	0	0	Chr2	9540000	10540000	78	1	0.01
Chr2	9560000	10560000	623	0	0	Chr2	9560000	10560000	78	0	0
Chr2	9580000	10580000	623	0	0	Chr2	9580000	10580000	78	0	0
Chr2	9600000	10600000	622	0	0	Chr2	9600000	10600000	78	0	0
Chr2	9620000	10620000	623	0	0	Chr2	9620000	10620000	78	0	0
Chr2	9640000	10640000	623	0	0	Chr2	9640000	10640000	79	0	0
Chr2	9660000	10660000	625	0	0	Chr2	9660000	10660000	79	0	0
Chr2	9680000	10680000	625	0	0	Chr2	9680000	10680000	80	0	0
Chr2	9700000	10700000	626	0	0	Chr2	9700000	10700000	80	0	0
Chr2	9720000	10720000	625	0	0	Chr2	9720000	10720000	80	0	0
Chr2	9740000	10740000	626	0	0	Chr2	9740000	10740000	80	0	0
Chr2	9760000	10760000	714	0	0	Chr2	9760000	10760000	86	0	0
Chr2	9780000	10780000	730	0	0	Chr2	9780000	10780000	87	0	0
Chr2	9800000	10800000	729	0	0	Chr2	9800000	10800000	87	0	0
Chr2	9820000	10820000	731	0	0	Chr2	9820000	10820000	87	0	0
Chr2	9840000	10840000	814	0	0	Chr2	9840000	10840000	96	0	0
Chr2	9860000	10860000	858	0	0	Chr2	9860000	10860000	104	0	0
Chr2	9880000	10880000	858	0	0	Chr2	9880000	10880000	104	0	0
Chr2	9900000	10900000	917	0	0	Chr2	9900000	10900000	107	0	0
Chr2	9920000	10920000	921	0	0	Chr2	9920000	10920000	108	0	0
Chr2	9940000	10940000	926	0	0	Chr2	9940000	10940000	109	0	0
Chr2	9960000	10960000	827	0	0	Chr2	9960000	10960000	90	0	0
Chr2	9980000	10980000	660	0	0	Chr2	9980000	10980000	75	0	0
Chr2	10000000	11000000	622	0	0	Chr2	10000000	11000000	68	0	0
Chr2	10020000	11020000	622	0	0	Chr2	10020000	11020000	68	0	0
Chr2	10040000	11040000	623	0	0	Chr2	10040000	11040000	68	0	0
Chr2	10060000	11060000	673	0	0	Chr2	10060000	11060000	72	0	0
Chr2	10080000	11080000	690	0	0	Chr2	10080000	11080000	73	0	0
Chr2	10100000	11100000	690	0	0	Chr2	10100000	11100000	73	0	0
Chr2	10120000	11120000	690	0	0	Chr2	10120000	11120000	73	0	0
Chr2	10140000	11140000	692	0	0	Chr2	10140000	11140000	73	0	0
Chr2	10160000	11160000	693	0	0	Chr2	10160000	11160000	73	0	0
Chr2	10180000	11180000	591	0	0	Chr2	10180000	11180000	63	0	0
Chr2	10200000	11200000	523	0	0	Chr2	10200000	11200000	58	0	0
Chr2	10220000	11220000	432	0	0	Chr2	10220000	11220000	48	0	0
Chr2	10240000	11240000	423	0	0	Chr2	10240000	11240000	44	0	0
Chr2	10260000	11260000	419	0	0	Chr2	10260000	11260000	44	0	0
Chr2	10280000	11280000	422	0	0	Chr2	10280000	11280000	44	0	0
Chr2	10300000	11300000	423	0	0	Chr2	10300000	11300000	44	0	0
Chr2	10320000	11320000	422	0	0	Chr2	10320000	11320000	44	0	0
Chr2	10340000	11340000	396	0	0	Chr2	10340000	11340000	40	0	0
Chr2	10360000	11360000	395	0	0	Chr2	10360000	11360000	40	0	0
Chr2	10380000	11380000	395	0	0	Chr2	10380000	11380000	40	0	0
Chr2	10400000	11400000	396	0	0	Chr2	10400000	11400000	40	0	0
Chr2	10420000	11420000	398	0	0	Chr2	10420000	11420000	40	0	0
Chr2	10440000	11440000	437	0	0	Chr2	10440000	11440000	43	0	0
Chr2	10460000	11460000	450	0	0	Chr2	10460000	11460000	46	0	0
Chr2	10480000	11480000	450	0	0	Chr2	10480000	11480000	47	0	0
Chr2	10500000	11500000	449	0	0	Chr2	10500000	11500000	47	0	0
Chr2	10520000	11520000	448	0	0	Chr2	10520000	11520000	47	0	0
Chr2	10540000	11540000	447	0	0	Chr2	10540000	11540000	47	0	0
Chr2	10560000	11560000	482	0	0	Chr2	10560000	11560000	52	0	0
Chr2	10580000	11580000	483	0	0	Chr2	10580000	11580000	52	0	0
Chr2	10600000	11600000	483	0	0	Chr2	10600000	11600000	52	0	0
Chr2	10620000	11620000	483	0	0	Chr2	10620000	11620000	52	0	0
Chr2	10640000	11640000	484	0	0	Chr2	10640000	11640000	51	0	0
Chr2	10660000	11660000	482	0	0	Chr2	10660000	11660000	52	0	0
Chr2	10680000	11680000	484	0	0	Chr2	10680000	11680000	51	0	0
Chr2	10700000	11700000	484	0	0	Chr2	10700000	11700000	51	0	0
Chr2	10720000	11720000	484	0	0	Chr2	10720000	11720000	51	0	0
Chr2	10740000	11740000	483	0	0	Chr2	10740000	11740000	51	0	0
Chr2	10760000	11760000	395	0	0	Chr2	10760000	11760000	44	0	0
Chr2	10780000	11780000	380	0	0	Chr2	10780000	11780000	43	0	0
Chr2	10800000	11800000	380	0	0	Chr2	10800000	11800000	43	0	0
Chr2	10820000	11820000	378	0	0	Chr2	10820000	11820000	44	0	0
Chr2	10840000	11840000	295	0	0	Chr2	10840000	11840000	35	0	0
Chr2	10860000	11860000	251	0	0	Chr2	10860000	11860000	27	0	0
Chr2	10880000	11880000	251	0	0	Chr2	10880000	11880000	27	0	0
Chr2	10900000	11900000	193	0	0	Chr2	10900000	11900000	24	0	0
Chr2	10920000	11920000	189	0	0	Chr2	10920000	11920000	24	0	0
Chr2	10940000	11940000	185	0	0	Chr2	10940000	11940000	23	0	0
Chr2	10960000	11960000	227	0	0	Chr2	10960000	11960000	26	0	0
[truncated: 7,843 more rows]
