# Supplementary material for: Elucidation of the molecular responses of a cucumber segment substitution line carrying Pm5.1 and its recurrent parent triggered by powdery mildew by comparative transcriptome profiling
Source: BMC Genomics. 2017 Jan 5;18:21. doi: 10.1186/s12864-016-3438-z (PMC5217421; doi:10.1186/s12864-016-3438-z)
Supplement: Additional file 3: Table S3. — Differentially expressed genes identified by RNA-seq in D8 after 48 h of powdery mildew inoculation. ID = inoculated D8, NID = non-inoculated control D8, FPKM = fragments per kilobase million. (XLS 628 kb) [file 12864_2016_3438_MOESM3_ESM.xls]

## Sheet: Sheet1
Table S3 Differentially expressed genes in D8 after 48hours of powdery mildew inoculation. ID = inoculated D8, NID = non-inoculated control D8, FPKM = fragments per kilobase million.
Gene_name	Function	Locus	Group ID_FPKM	Group NID_FPKM	Fold_change-Group2/Group1	p-value	FDR	Up/Down	NID-1_FPKM	NID-2_FPKM	NID-3_FPKM	ID-1_FPKM	ID-2_FPKM	ID-3_FPKM
Csa1G002110	Calmodulin; contains IPR011992 (EF-hand-like domain)	Chr1:349663-350162	201.346	596.157	0.33774	8.59455e-47	1.64383e-44	DOWN	435.45	274.008	686.659	181.193	92.2094	224.397
Csa1G003460	MATE efflux family protein, expressed; contains IPR002528 (Multi antimicrobial extrusion protein)	Chr1:575752-577319	25.4296	63.4673	0.400672	5.01059e-05	0.000870478	DOWN	53.3802	85.9411	46.3013	15.4226	8.30451	57.6572
Csa1G003490	Multidrug resistance protein MdtK; contains IPR002528 (Multi antimicrobial extrusion protein)	Chr1:581924-585370	22.0883	67.5138	0.327167	1.54102e-06	3.39963e-05	DOWN	57.8939	99.4585	43.0926	12.6359	8.32768	52.9997
Csa1G004340	Emb|CAB81845.1	Chr1:800341-803800	14.4564	45.2215	0.31968	5.43606e-05	0.000937963	DOWN	40.0804	58.0054	34.1039	11.7685	13.5818	22.097
Csa1G005510	Protein kinase; contains IPR011009 (Protein kinase-like domain)	Chr1:1008452-1009457	66.7276	161.729	0.412589	1.86867e-10	6.54326e-09	DOWN	139.24	122.214	179.517	49.1162	43.0884	92.2831
Csa1G005650	T10O24.15, related; contains IPR025322 (Protein of unknown function DUF4228)	Chr1:1101824-1103098	9.84974	35.3665	0.278505	9.28735e-05	0.00150633	DOWN	40.6582	37.3278	28.3537	6.88733	10.1792	13.3034
Csa1G011450	ATP synthase subunit beta	Chr1:1583041-1584274	3.7623	21.9126	0.171696	0.000295164	0.00433006	DOWN	27.2881	22.6924	26.4953	5.9986	3.33847	2.16417
Csa1G011460	Unknown protein	Chr1:1585019-1585561	27.9787	63.1749	0.442877	0.000149713	0.00231701	DOWN	41.7077	114.055	58.6649	32.0821	21.1976	40.7794
Csa1G023060	LOB domain protein 40; contains IPR004883 (Lateral organ boundaries, LOB)	Chr1:2342597-2343587	50.7168	106.393	0.476693	6.80707e-06	0.00013664	DOWN	159.163	89.9789	108.534	50.5049	34.7362	75.7039
Csa1G024180	Peptidase M50B-like protein	Chr1:2414766-2417940	21.033	47.6804	0.441125	0.00175359	0.0210369	DOWN	47.1456	49.6947	48.0809	20.1106	14.4974	33.4824
Csa1G032450	BTB/POZ domain-containing protein; contains IPR000197 (Zinc finger, TAZ-type), IPR011333 (BTB/POZ fold)	Chr1:3451336-3453508	297.362	801.242	0.371126	6.16901e-55	1.34484e-52	DOWN	717.465	1148.86	777.368	170.995	272.829	468.327
Csa1G038340	NAC domain-containing protein 21/22, putative; contains IPR003441 (No apical meristem (NAM) protein)	Chr1:3622960-3624424	30.8195	67.4382	0.457004	0.000174312	0.00267525	DOWN	77.8471	37.6136	89.6414	45.8808	26.5958	22.9095
Csa1G039980	Transcription factor BIM1, putative; contains IPR011598 (Myc-type, basic helix-loop-helix (bHLH) domain)	Chr1:3982487-3987726	16.3353	43.6951	0.373847	0.000474416	0.0065924	DOWN	47.2594	35.0424	50.2478	13.9268	14.8808	20.7169
Csa1G045450	Probable receptor-like protein kinase; contains IPR011009 (Protein kinase-like domain)	Chr1:4937340-4938903	33.9777	75.3195	0.451114	5.19754e-05	0.000899103	DOWN	78.09	92.7549	80.3693	33.3105	40.7301	38.0245
Csa1G045490	1-pyrroline-5-carboxylate dehydrogenase, putative; contains IPR016161 (Aldehyde/histidinol dehydrogenase)	Chr1:4971921-4977229	64.4819	146.592	0.439873	1.17229e-08	3.36643e-07	DOWN	163.318	84.2504	183.535	70.5802	67.2247	53.3332
Csa1G045550	Homeobox-leucine zipper-like protein; contains IPR003106 (Leucine zipper, homeobox-associated), IPR009057 (Homeodomain-like)	Chr1:5002825-5005731	72.9031	278.646	0.261633	4.84174e-30	5.51469e-28	DOWN	339.544	233.097	319.542	59.8149	80.9801	94.6681
Csa1G045860	U-box domain-containing protein; contains IPR013083 (Zinc finger, RING/FYVE/PHD-type), IPR016024 (Armadillo-type fold)	Chr1:5181732-5183510	26.3585	55.0468	0.478838	0.00135208	0.0167657	DOWN	62.0329	67.7456	59.49	19.0382	11.6047	45.4848
Csa1G049960	Pectate lyase; contains IPR011050 (Pectin lyase fold/virulence factor), IPR018082 (AmbAllergen)	Chr1:5665802-5668426	7.61974	24.402	0.312259	0.00282983	0.031785	DOWN	23.5961	52.6221	14.1724	5.22525	5.03299	12.4596
Csa1G050070	RPM1-interacting protein 4-like protein; contains IPR008700 (Pathogenic type III effector avirulence factor Avr cleavage site)	Chr1:5725258-5731935	33.214	101.1	0.328526	2.59393e-09	8.10312e-08	DOWN	108.336	130.647	98.386	13.8676	11.7042	86.666
Csa1G050230	Unknown protein	Chr1:5793360-5793929	237.596	846.499	0.280681	1.08635e-81	3.67076e-79	DOWN	1134.03	821.269	799.142	254.565	269.776	246.748
Csa1G050370	Receptor protein kinase-like protein; contains IPR001611 (Leucine-rich repeat), IPR003591 (Leucine-rich repeat, typical subtype), IPR011009 (Protein kinase-like domain), IPR013320 (Concanavalin A-like lectin/glucanase, subgroup)	Chr1:5878604-5882876	15.8339	45.6681	0.346717	0.000110652	0.00177201	DOWN	45.4015	44.3399	47.1153	12.3056	13.9761	23.9127
Csa1G058070	Ankyrin repeat-containing protein; contains IPR020683 (Ankyrin repeat-containing domain), IPR026961 (PGG domain)	Chr1:6334829-6339639	24.4852	66.2107	0.369807	8.74789e-06	0.000172692	DOWN	65.0558	83.1471	52.5246	20.4881	22.5312	35.2642
Csa1G062930	ATP synthase gamma chain; contains IPR000131 (ATPase, F1 complex, gamma subunit), IPR023632 (ATPase, F1 complex, gamma subunit conserved site), IPR023633 (ATPase, F1 complex, gamma subunit domain)	Chr1:6644441-6646178	222.156	444.979	0.499251	2.112e-18	1.32156e-16	DOWN	392.136	599.428	392.37	155.559	150.093	436.364
Csa1G064680	ROP-interactive CRIB motif-containing protein 1; contains IPR000095 (PAK-box/P21-Rho-binding)	Chr1:6797821-6800363	9.66835	29.0657	0.332638	0.0013923	0.0171909	DOWN	17.931	45.0351	20.6387	5.43508	7.9372	17.2275
Csa1G075030	Ethylene-responsive transcription factor, putative; contains IPR016177 (DNA-binding, integrase-type)	Chr1:7724177-7724792	3.08934	26.5531	0.116346	1.80043e-05	0.000341779	DOWN	46.2885	26.5293	34.9639	3.94997	2.37437	5.50849
Csa1G089490	Tetraspanin-3; contains IPR018499 (Tetraspanin/Peripherin)	Chr1:8354416-8357990	19.2193	42.3407	0.45392	0.00356924	0.038676	DOWN	33.3127	74.1873	35.0174	7.47538	6.56021	50.8231
Csa1G108270	Unknown protein	Chr1:8730487-8730852	1.3026	21.3573	0.0609909	1.81467e-05	0.000343838	DOWN	21.7757	7.82476	34.6427	0.797888	2.15377	0.85656
Csa1G145950	WGS project CAID00000000 data, contig chromosome 02; contains IPR021475 (Protein of unknown function DUF3128)	Chr1:9798017-9801359	30.2521	70.6782	0.428026	6.24022e-05	0.00106047	DOWN	78.9154	56.5789	74.062	26.1647	23.7943	42.9402
Csa1G186610	SdcS: sodium-dependent dicarboxylate transporter; contains IPR001898 (Sodium/sulphate symporter)	Chr1:11270406-11274959	12.4788	35.373	0.352778	0.000896499	0.0116436	DOWN	41.4148	14.0451	61.4207	9.30921	5.71608	27.3799
Csa1G257350	Putative DUF566 domain containing family protein; contains IPR007573 (Protein of unknown function DUF566)	Chr1:12602167-12608229	13.7799	41.3837	0.332979	0.00014566	0.00225773	DOWN	41.1934	46.7479	44.771	11.0394	8.62069	22.9702
Csa1G257880	Unknown protein	Chr1:12646771-12647609	14.2732	62.132	0.229724	2.0617e-08	5.73374e-07	DOWN	25.1811	110.696	57.4212	13.5349	12.1188	16.7607
Csa1G264570	Unknown protein	Chr1:12813217-12815129	7.39022	28.6586	0.257871	0.000449577	0.00627736	DOWN	32.0091	13.6437	38.722	3.43631	4.00069	14.3249
Csa1G269880	CBL-interacting protein kinase 9; contains IPR020636 (Calcium/calmodulin-dependent/calcium-dependent protein kinase)	Chr1:13092208-13093501	18.8877	66.0966	0.285759	1.11931e-07	2.85804e-06	DOWN	59.4199	82.3621	52.8126	12.1103	14.9607	22.7798
Csa1G324370	Nitrate transporter; contains IPR000109 (Proton-dependent oligopeptide transporter family), IPR016196 (Major facilitator superfamily domain, general substrate transporter)	Chr1:13807161-13811064	21.2139	45.2212	0.469114	0.00342909	0.0372769	DOWN	40.9667	44.8665	46.5868	11.5029	14.3293	38.9884
Csa1G369490	PGPS/D10	Chr1:14280908-14281509	12.6831	31.7506	0.39946	0.00438668	0.0459141	DOWN	42.7918	10.8868	76.568	20.1718	17.1966	6.41366
Csa1G420310	CONSTANS-like protein; contains IPR000315 (Zinc finger, B-box), IPR010402 (CCT domain)	Chr1:15199946-15201551	58.4107	177.038	0.329933	2.64479e-15	1.36439e-13	DOWN	258.899	76.9516	246.985	74.5055	52.5237	65.825
Csa1G420320	CONSTANS-like protein; contains IPR000315 (Zinc finger, B-box), IPR010402 (CCT domain)	Chr1:15208662-15210358	79.8062	232.002	0.343989	6.37858e-19	4.07948e-17	DOWN	304.288	180.887	292.755	86.1184	74.9521	100.871
Csa1G426970	Unknown protein	Chr1:15762256-15762675	19.2987	48.0329	0.401781	0.000420154	0.00592365	DOWN	50.216	44.5039	62.5465	14.9397	14.4965	33.3887
Csa1G467710	Heat stress transcription factor A-4a; contains IPR011991 (Winged helix-turn-helix DNA-binding domain)	Chr1:16787011-16789221	19.6167	42.036	0.466664	0.00356924	0.038676	DOWN	47.0459	39.8127	42.1661	20.9793	19.9846	20.3862
Csa1G470240	Unknown protein; contains IPR012881 (Protein of unknown function DUF1685)	Chr1:16885748-16886597	109.2	323.079	0.337998	5.08193e-26	4.74798e-24	DOWN	304.507	123.667	447.915	101.117	79.6747	120.32
Csa1G471460	At1g29190/F28N24_12; contains IPR025322 (Protein of unknown function DUF4228)	Chr1:17032477-17033100	13.0812	44.2346	0.295723	3.96441e-05	0.00070196	DOWN	55.475	76.0498	61.521	9.41885	9.20688	33.1654
Csa1G471470	Malate dehydrogenase	Chr1:17035848-17036304	92.9901	202.78	0.458576	6.94485e-11	2.51878e-09	DOWN	133.441	315.145	181.332	60.9755	64.6627	173.988
Csa1G477540	Transcription factor bHLH30; contains IPR011598 (Myc-type, basic helix-loop-helix (bHLH) domain)	Chr1:17178131-17180748	6.92219	23.3622	0.296299	0.00202234	0.0237687	DOWN	27.9032	26.7193	21.9135	5.85278	5.5064	11.2486
Csa1G479640	Probable peptide/nitrate transporter; contains IPR000109 (Proton-dependent oligopeptide transporter family), IPR016196 (Major facilitator superfamily domain, general substrate transporter)	Chr1:17316250-17320108	11.6692	35.0867	0.332582	0.000447712	0.00625994	DOWN	27.3734	42.0279	36.4314	12.5558	7.76193	18.3533
Csa1G479650	Nitrate transporter 1.1; contains IPR000109 (Proton-dependent oligopeptide transporter family), IPR016196 (Major facilitator superfamily domain, general substrate transporter)	Chr1:17320144-17320648	15.8805	50.3875	0.315167	1.31244e-05	0.000253172	DOWN	41.9608	65.8217	54.4871	15.1379	10.8143	26.7694
Csa1G507460	Clathrin interactor EPSIN 3; contains IPR008942 (ENTH/VHS)	Chr1:18003374-18005528	20.9722	52.9868	0.3958	0.000167317	0.00257373	DOWN	52.7636	49.5481	47.618	11.7106	7.87912	43.0685
Csa1G532300	Protein phosphatase 2c, putative; contains IPR001932 (Protein phosphatase 2C (PP2C)-like), IPR015655 (Protein phosphatase 2C)	Chr1:18788477-18790383	379.325	760.259	0.498942	1.14735e-30	1.33686e-28	DOWN	889.154	721.737	811.021	399.576	292.696	514.699
Csa1G533380	N-acetyltransferase, putative; contains IPR016181 (Acyl-CoA N-acyltransferase)	Chr1:18861886-18863436	3.74472	23.2713	0.160916	9.78102e-05	0.00157631	DOWN	30.3396	9.97097	26.7123	4.34974	3.36813	3.72415
Csa1G533620	Emb|CAB87627.1	Chr1:19018739-19019535	64.9397	179.612	0.361555	6.79141e-14	3.18725e-12	DOWN	152.534	236.722	228.78	40.2549	30.384	157.744
Csa1G542490	Phloem protein 2; contains IPR025886 (Phloem protein 2-like)	Chr1:20087347-20089454	15.9846	42.7136	0.374227	0.000375423	0.00537144	DOWN	33.1312	40.0069	61.0376	8.13437	6.11884	32.4142
Csa1G560650	Putative zinc finger/matrin type 5; contains IPR000571 (Zinc finger, CCCH-type), IPR003604 (Zinc finger, U1-type), IPR013085 (Zinc finger, U1-C type)	Chr1:20321587-20326990	43.4202	87.3689	0.496975	0.000113001	0.00180251	DOWN	78.6353	104.585	93.0361	40.3356	42.4665	59.9155
Csa1G560750	Neurofilament medium polypeptide	Chr1:20411049-20412162	128.85	264.631	0.486904	3.12226e-12	1.30248e-10	DOWN	196.481	142.918	272.522	101.272	96.6776	132.969
Csa1G573690	Unknown protein	Chr1:21469749-21469929	5.10616	25.2136	0.202516	0.000307864	0.00449362	DOWN	12.3179	29.6739	28.7581	0	3.2298	11.9286
Csa1G595850	ELF4-like protein; contains IPR009741 (Protein of unknown function DUF1313)	Chr1:22481077-22483073	72.4217	149.498	0.484433	1.90833e-07	4.74718e-06	DOWN	142.036	163.635	152.172	58.4501	70.747	92.5778
Csa1G597020	Putative receptor-like protein kinase; contains IPR011009 (Protein kinase-like domain)	Chr1:22597641-22599597	51.1381	429.557	0.119048	5.75369e-76	1.76743e-73	DOWN	352.565	503.509	500.063	33.9935	24.224	88.2547
Csa1G597720	mRNA, clone: RTFL01-09-F11; contains IPR007650 (Protein of unknown function DUF581)	Chr1:22703900-22705082	10.5054	36.7438	0.285909	0.000134223	0.00210785	DOWN	43.3841	44.7778	36.7851	10.7377	8.03916	12.8243
Csa1G597730	Ethylene-responsive transcription factor; contains IPR016177 (DNA-binding, integrase-type)	Chr1:22714743-22715419	53.7881	503.811	0.106762	1.63247e-93	7.04184e-91	DOWN	703.278	681.267	702.222	34.3039	36.3158	135.716
Csa1G600830	ABSCISIC ACID-INSENSITIVE 5-like protein; contains IPR004827 (Basic-leucine zipper domain)	Chr1:23245800-23248277	54.0087	108.452	0.497996	2.11217e-05	0.000393586	DOWN	118.685	66.3759	114.978	41.2428	29.3913	75.2612
Csa1G612880	Beta-glucosidase; contains IPR001360 (Glycoside hydrolase, family 1), IPR017853 (Glycoside hydrolase, superfamily)	Chr1:23939199-23942853	24.8646	84.9294	0.292768	4.48828e-09	1.35814e-07	DOWN	59.3495	101.162	80.8752	5.65712	6.6404	66.2571
Csa1G695390	Serine/threonine-protein kinase 4 homolog B; contains IPR011009 (Protein kinase-like domain)	Chr1:27876266-27879443	3.82572	16.408	0.233162	0.00419787	0.0443038	DOWN	16.447	17.3146	14.3181	3.53286	3.59322	4.38381
Csa1G702010	Unknown protein	Chr1:28510973-28512510	27.3018	65.6771	0.415697	7.38355e-05	0.00122801	DOWN	73.6307	59.9754	67.2508	29.5162	29.1747	32.9085
Csa1G706610	Zinc finger protein, putative; contains IPR002867 (Zinc finger, C6HC-type), IPR013083 (Zinc finger, RING/FYVE/PHD-type)	Chr1:28716139-28720954	27.6956	66.2718	0.417909	5.15373e-05	0.000893812	DOWN	66.3314	43.2316	85.6101	25.6917	30.8248	26.1769
Csa1G709160	Lectin-like protein; contains IPR025886 (Phloem protein 2-like)	Chr1:28913748-28916700	77.9509	156.973	0.496588	1.96683e-07	4.8867e-06	DOWN	107.449	215.342	129.243	34.7331	27.3279	160.707
Csa2G000220	60S ribosomal protein L34, putative; contains IPR008195 (Ribosomal protein L34Ae), IPR012870 (Protein of unknown function DUF1666)	Chr2:135891-138474	29.2312	63.5484	0.459983	0.000406247	0.00574756	DOWN	55.0245	45.4341	62.9753	17.3494	17.0657	40.8706
Csa2G007990	Calmodulin, putative; contains IPR011992 (EF-hand-like domain)	Chr2:1347968-1348997	109.673	229.87	0.477109	3.37512e-11	1.26249e-09	DOWN	167.549	203.592	189.858	76.111	72.9694	142.586
Csa2G010170	Synovial sarcoma associated ss18 protein, putative; contains IPR007726 (SSXT)	Chr2:1858273-1862888	20.3116	45.4615	0.446787	0.00210805	0.0246333	DOWN	56.0911	30.5971	43.3092	19.4793	14.0755	24.2104
Csa2G010270	Histone h1/h5, putative; contains IPR005819 (Histone H5)	Chr2:1918529-1919742	25.1007	52.5815	0.477368	0.00224431	0.0260006	DOWN	63.4858	69.6002	73.4234	28.8935	47.2508	25.8447
Csa2G010410	Equilibrative nucleoside transporter 1; contains IPR002259 (Equilibrative nucleoside transporter)	Chr2:1975038-1976025	33.893	78.622	0.431088	1.84256e-05	0.00034847	DOWN	52.2956	124.347	57.6471	22.0102	21.543	62.365
Csa2G012110	Serine/threonine-protein kinase 4; contains IPR011009 (Protein kinase-like domain)	Chr2:2162579-2166338	14.8269	50.4056	0.294152	5.99134e-06	0.000121105	DOWN	57.2486	42.3225	47.9909	13.5868	15.4876	15.5348
Csa2G036680	S-adenosylmethionine decarboxylase proenzyme; contains IPR001985 (S-adenosylmethionine decarboxylase), IPR016067 (S-adenosylmethionine decarboxylase, core), IPR018167 (S-adenosylmethionine decarboxylase subgroup)	Chr2:3810546-3811716	5.26073	28.156	0.186842	6.54557e-05	0.0011068	DOWN	42.0874	13.0933	36.2768	2.74525	1.79428	12.5089
Csa2G055570	Metallocarboxypeptidase inhibitor	Chr2:4240254-4240595	68.8549	253.401	0.271723	1.54485e-26	1.49144e-24	DOWN	132.579	358.124	328.267	51.5064	58.133	94.0753
Csa2G057080	CONSTANS-like protein; contains IPR000315 (Zinc finger, B-box), IPR010402 (CCT domain)	Chr2:4272890-4274291	10.0714	35.4414	0.28417	0.000210737	0.00318366	DOWN	40.5277	17.5798	55.4526	9.23437	8.09955	15.0161
Csa2G070220	Senescence-associated protein SAG102; contains IPR007650 (Protein of unknown function DUF581)	Chr2:5343439-5346862	88.0129	265.534	0.331456	4.57364e-22	3.49909e-20	DOWN	240.731	324.93	210.875	54.3781	52.8349	185.635
Csa2G070260	Unknown protein	Chr2:5393095-5394785	9.79394	29.9992	0.326473	0.0013923	0.0171909	DOWN	23.0594	30.8522	30.1318	8.94126	9.31833	11.8491
Csa2G072440	T12C22.4 protein	Chr2:5585734-5588650	36.9151	83.156	0.443926	1.55061e-05	0.000296576	DOWN	84.3822	67.037	97.9052	29.9786	43.9694	43.3575
Csa2G075410	Coatomer	Chr2:6176291-6181374	12.4561	35.1671	0.354198	0.000896499	0.0116436	DOWN	36.7048	28.604	38.2548	9.21153	14.2099	14.9591
Csa2G118280	Ethphon-induced protein; contains IPR007650 (Protein of unknown function DUF581)	Chr2:7891470-7891919	6.37731	44.4797	0.143376	3.58697e-08	9.73525e-07	DOWN	50.4428	30.715	56.6238	3.88642	3.44727	11.1534
Csa2G173040	Embryo sac development arrest 6 protein	Chr2:9876618-9876994	22.6123	52.1441	0.43365	0.000515155	0.00708566	DOWN	54.9448	61.4434	45.3562	16.7399	23.8975	27.4859
Csa2G179730	1-aminocyclopropane-1-carboxylate oxidase-like protein; contains IPR005123 (Oxoglutarate/iron-dependent dioxygenase), IPR026992 (Non-haem dioxygenase N-terminal domain), IPR027443 (Isopenicillin N synthase-like)	Chr2:10189087-10191234	152.471	414.519	0.367826	1.53435e-29	1.69986e-27	DOWN	491.978	140.777	449.479	125.171	106.275	176.545
Csa2G200440	Auxin-responsive protein; contains IPR003311 (AUX/IAA protein)	Chr2:10523323-10524514	784.982	1716.57	0.457297	5.55077e-81	1.8151e-78	DOWN	1591.95	1366.5	1669.44	569.837	499.034	1029.07
Csa2G211450	Plant-specific domain TIGR01615 family protein; contains IPR006502 (Protein of unknown function DUF506, plant)	Chr2:10591324-10594316	20.0261	76.9222	0.260342	6.13442e-09	1.83707e-07	DOWN	102.133	70.5099	82.5893	14.5295	19.5395	30.9902
Csa2G224250	Chlorophyllase 1; contains IPR010821 (Chlorophyllase)	Chr2:10900450-10902268	16.482	69.6547	0.236624	4.57507e-09	1.38234e-07	DOWN	81.4523	126.133	71.8311	11.6032	11.6712	36.3312
Csa2G236120	Myb family transcription factor; contains IPR009057 (Homeodomain-like)	Chr2:11493227-11495605	12.9629	41.4255	0.312921	6.90605e-05	0.00115809	DOWN	50.2554	34.9102	40.3483	8.49673	7.2818	20.5876
Csa2G247590	Transcription factor	Chr2:11976603-11979504	43.7082	119.593	0.365475	1.5014e-09	4.86254e-08	DOWN	112.685	139.209	105.669	36.4216	35.5857	52.5936
Csa2G250940	Carbohydrate kinase, FGGY; contains IPR018484 (Carbohydrate kinase, FGGY, N-terminal), IPR018485 (Carbohydrate kinase, FGGY, C-terminal)	Chr2:12325486-12330358	22.8105	48.2279	0.472973	0.00204275	0.0239947	DOWN	40.6901	60.3052	38.9923	17.8539	20.581	28.4389
Csa2G252050	Arginine decarboxylase; contains IPR000183 (Ornithine/DAP/Arg decarboxylase)	Chr2:12435576-12438771	165.978	382.385	0.43406	2.76331e-21	2.008e-19	DOWN	432.675	426.507	368.011	116.945	123.02	319.978
Csa2G258100	Auxin-induced protein 6B; contains IPR003676 (Auxin responsive SAUR protein)	Chr2:12514989-12515693	9.29013	67.7219	0.137181	4.70077e-12	1.94497e-10	DOWN	86.6364	102.168	44.499	4.97799	6.77706	22.6923
Csa2G277000	Putative uncharacterized protein At2g15590/F9O13.14; contains IPR012881 (Protein of unknown function DUF1685)	Chr2:13161010-13162721	74.5423	186.13	0.400485	1.42806e-12	6.12103e-11	DOWN	203.857	97.1408	275.655	40.3118	36.1743	144.863
Csa2G277650	BTB/POZ domain-containing protein	Chr2:13270157-13270555	27.2989	110.725	0.246547	3.60042e-13	1.60428e-11	DOWN	103.976	131.246	96.2761	11.8418	12.3634	54.7735
Csa2G349080	Octicosapeptide/Phox/Bem1p domain-containing protein kinase; contains IPR000270 (Phox/Bem1p)	Chr2:15821167-15822138	42.3656	204.576	0.20709	8.04088e-27	7.83754e-25	DOWN	274.094	239.857	241.654	28.7464	22.8784	102.693
Csa2G350230	Photosystem II core complex proteins psbY; contains IPR009388 (Photosystem II PsbY)	Chr2:15909188-15910191	13.8739	35.9222	0.386221	0.0017015	0.0204847	DOWN	26.4217	71.171	18.7411	6.63008	12.139	26.5753
Csa2G351720	Calcineurin B-like protein 06; contains IPR001125 (Recoverin)	Chr2:16175526-16178618	7.16356	26.8635	0.266665	0.0011436	0.0144547	DOWN	26.1321	24.2697	25.9564	6.30485	8.09171	7.01185
Csa2G357860	Calcium-binding protein 8; contains IPR011992 (EF-hand-like domain)	Chr2:16892893-16893689	614.535	1649.2	0.372626	1.26275e-110	6.7371e-108	DOWN	1122.74	1930.48	1870.34	395.993	210.728	1224.5
Csa2G358860	Unknown protein; contains IPR011992 (EF-hand-like domain)	Chr2:16897480-16898097	29.9803	80.0719	0.374417	8.59741e-07	1.96509e-05	DOWN	59.5751	86.6289	92.5332	18.8034	10.6001	65.8437
Csa2G358870	EF hand family protein; contains IPR011992 (EF-hand-like domain)	Chr2:16902709-16903174	14.8166	42.7996	0.346185	0.000193224	0.00293001	DOWN	38.4796	32.4674	50.098	5.55626	2.82396	32.3221
Csa2G358880	Calcium dependent protein kinase 16; contains IPR011992 (EF-hand-like domain)	Chr2:16905125-16905915	27.8976	58.2571	0.47887	0.000812552	0.0106626	DOWN	39.2524	63.149	50.7845	21.6152	13.5339	45.3287
Csa2G359890	Unknown protein	Chr2:16912166-16912908	13.2347	45.0903	0.293515	2.54499e-05	0.000465677	DOWN	35.6838	76.7165	34.4865	3.72801	2.43268	28.2076
Csa2G359930	Calcium-binding protein; contains IPR011992 (EF-hand-like domain)	Chr2:16932521-16933333	131.942	292.596	0.450936	1.76469e-15	9.29279e-14	DOWN	180.661	275.417	309.882	123.127	61.4933	208.08
Csa2G359940	Calmodulin 4, putative; contains IPR011992 (EF-hand-like domain)	Chr2:16939507-16940073	34.0375	155.613	0.218732	9.48584e-20	6.38923e-18	DOWN	124.48	137.139	187.752	12.8051	10.767	72.2471
Csa2G368800	Unknown protein	Chr2:17781358-17784407	22.3224	94.1824	0.237012	7.32414e-12	2.95208e-10	DOWN	101.2	88.025	88.462	9.76386	11.4481	49.4982
Csa2G370480	Unknown protein	Chr2:18274547-18275100	9.54227	47.0401	0.202854	2.45597e-07	6.02813e-06	DOWN	50.6214	46.684	44.393	8.13946	8.49689	16.5792
Csa2G376830	BZIP transcription factor family protein 4; contains IPR004827 (Basic-leucine zipper domain), IPR020983 (Basic leucine-zipper, C-terminal)	Chr2:18969176-18973967	22.4427	46.0432	0.487427	0.00393644	0.0421369	DOWN	51.173	62.9891	39.2449	17.0423	17.3792	31.4309
Csa2G379880	Monooxygenase family protein; contains IPR003042 (Aromatic-ring hydroxylase-like), IPR006076 (FAD dependent oxidoreductase)	Chr2:19369891-19372243	33.0607	72.1439	0.458261	0.000141855	0.00221569	DOWN	77.7098	64.7718	84.6052	27.776	19.6027	53.0895
Csa2G381760	F-box family protein; contains IPR001810 (F-box domain, cyclin-like), IPR006553 (Leucine-rich repeat, cysteine-containing subtype)	Chr2:19606071-19609898	161.957	487.254	0.332387	1.41821e-39	2.21176e-37	DOWN	456.846	482.197	549.436	131.149	121.897	264.683
Csa2G381820	Core-2/I-branching beta-1,6-N-acetylglucosaminyltransferase family protein; contains IPR003406 (Glycosyl transferase, family 14)	Chr2:19629897-19631058	5.26247	32.0542	0.164174	7.75802e-06	0.000154505	DOWN	38.3591	30.9451	46.5106	3.70007	2.61633	12.1489
Csa2G383330	CONSTANS-like protein; contains IPR000315 (Zinc finger, B-box), IPR010402 (CCT domain)	Chr2:19977474-19979080	20.3978	52.1925	0.390819	0.000167317	0.00257373	DOWN	82.2852	44.5428	55.339	19.6591	21.9572	28.0393
Csa2G384440	(RAP Annotation release2) Galactose-binding like domain containing protein; contains IPR018971 (Protein of unknown function DUF1997)	Chr2:20046541-20049199	16.5335	40.5792	0.407438	0.00148745	0.0181557	DOWN	39.4232	57.2817	33.1514	14.487	18.6298	22.9448
Csa2G385070	Phosphatidate cytidylyltransferase family protein, expressed; contains IPR000374 (Phosphatidate cytidylyltransferase)	Chr2:20124512-20127209	57.8144	122.207	0.473086	1.04654e-06	2.36804e-05	DOWN	129.574	133.186	151.349	50.8399	48.5323	101.305
Csa2G403140	RING finger protein 13; contains IPR003137 (Protease-associated domain, PA), IPR013083 (Zinc finger, RING/FYVE/PHD-type)	Chr2:20658757-20662890	26.2145	54.6266	0.479885	0.00186299	0.0221138	DOWN	54.9792	58.3116	70.7114	22.6668	27.0949	38.8984
Csa2G405050	[Protein-PII] uridylyltransferase; contains IPR002912 (ACT domain)	Chr2:20941323-20944247	12.7794	38.3673	0.333081	0.00025505	0.00379933	DOWN	30.1765	27.6825	53.8957	9.87463	12.5567	15.567
Csa2G406060	WRKY transcription factor B; contains IPR003657 (DNA-binding WRKY)	Chr2:20956859-20957493	22.9034	119.611	0.191482	2.33777e-17	1.36588e-15	DOWN	52.7327	10.2954	192.511	21.3358	23.6989	19.0548
Csa2G406080	Putative uncharacterized protein OSJNBa0052M16.22; contains IPR021775 (Protein of unknown function DUF3339)	Chr2:20962291-20962501	7.99532	88.4296	0.0904145	8.38521e-19	5.32921e-17	DOWN	150.465	23.704	131.707	13.3796	8.05417	5.15518
Csa2G406090	Putative uncharacterized protein OSJNBa0052M16.22; contains IPR021775 (Protein of unknown function DUF3339)	Chr2:20966299-20966509	3.93842	20.4432	0.192652	0.000508562	0.00702356	DOWN	27.6391	9.40601	25.9334	5.35925	6.27395	1.9158
Csa2G416190	Cellulose synthase-like protein; contains IPR005150 (Cellulose synthase)	Chr2:21480020-21484374	18.2177	44.9376	0.4054	0.00104605	0.0133382	DOWN	61.9298	31.4178	40.7654	16.0436	16.8661	24.1825
Csa2G416830	Unknown protein	Chr2:21624300-21624583	9.00426	32.3456	0.278377	0.000369325	0.0052954	DOWN	24.6707	61.6701	17.984	0	0	28.8419
Csa2G420990	Isocitrate lyase; contains IPR006254 (Isocitrate lyase)	Chr2:21876534-21878613	44.6392	152.046	0.29359	3.14988e-15	1.60858e-13	DOWN	40.6813	1.86455	290.897	91.4057	58.7341	3.39029
Csa3G000170	Auxin efflux carrier family protein; contains IPR004776 (Auxin efflux carrier)	Chr3:130799-134591	94.6353	295.967	0.319749	1.28703e-25	1.18605e-23	DOWN	377.855	290.93	293.035	88.2645	64.2927	165.803
Csa3G002450	Ganglioside-induced differentiation-associated protein; contains IPR001251 (CRAL-TRIO domain)	Chr3:310800-312734	33.7634	67.866	0.497501	0.000698696	0.00932545	DOWN	66.3118	88.812	67.8912	22.7823	41.944	43.2141
Csa3G011760	At2g35260/T4C15.7; contains IPR003675 (CAAX amino terminal protease)	Chr3:1247698-1250390	21.0501	74.7313	0.281677	3.51158e-08	9.55621e-07	DOWN	78.3717	95.5912	59.7008	8.37083	11.4194	42.8251
Csa3G016990	Ethphon-induced protein; contains IPR007650 (Protein of unknown function DUF581)	Chr3:1589049-1589637	19.855	62.3691	0.318347	1.45982e-06	3.23813e-05	DOWN	64.9648	70.8294	58.2132	11.4828	10.8024	33.4136
Csa3G017020	Beta-amylase, putative; contains IPR001554 (Glycoside hydrolase, family 14), IPR017853 (Glycoside hydrolase, superfamily)	Chr3:1608077-1610538	13.6707	33.673	0.405984	0.00367453	0.0396474	DOWN	45.2892	25.5074	26.3934	12.5697	11.3056	15.0867
Csa3G017050	Chromosome undetermined scaffold_61, whole genome shotgun sequence; contains IPR003409 (MORN motif)	Chr3:1627703-1631401	4.68854	20.8683	0.224673	0.00145277	0.0178075	DOWN	28.1783	13.5697	23.1588	5.02961	7.22987	3.38638
Csa3G027720	Nitrate transporter 1.1; contains IPR000109 (Proton-dependent oligopeptide transporter family), IPR016196 (Major facilitator superfamily domain, general substrate transporter)	Chr3:2321072-2328115	26.5688	60.4463	0.439544	0.000253077	0.00377826	DOWN	48.834	115.41	38.2368	21.7639	20.7324	44.817
Csa3G060980	Photosystem I reaction center subunit V; contains IPR000549 (Photosystem I PsaG/PsaK protein), IPR023618 (Photosystem I PsaG/PsaK domain)	Chr3:3499813-3500715	517.492	1058.67	0.488813	4.70965e-44	8.3029e-42	DOWN	770.937	1937.8	805.13	277.854	351.87	1089.68
Csa3G081340	21.7 kDa class VI heat shock protein; contains IPR008978 (HSP20-like chaperone)	Chr3:4386395-4389181	18.7286	50.1793	0.373234	0.000106182	0.00170311	DOWN	46.178	54.6669	49.014	11.5258	15.6959	29.175
Csa3G099590	Centrin-2; contains IPR011992 (EF-hand-like domain)	Chr3:4897180-4897765	80.6911	273.264	0.295286	3.88035e-26	3.64214e-24	DOWN	266.225	247.544	308.234	72.6888	75.9625	91.3438
Csa3G099660	Cyclic nucleotide-gated ion channel, putative; contains IPR014710 (RmlC-like jelly roll fold)	Chr3:4944224-4949631	67.2542	166.284	0.404454	5.44648e-11	2.0004e-09	DOWN	207.661	157.341	180.805	54.1573	42.2959	112.315
Csa3G104870	Unknown protein	Chr3:5238608-5238809	22.2658	52.67	0.422742	0.000515155	0.00708566	DOWN	61.8364	46.8689	51.0155	21.6496	19.44	27.4114
Csa3G105950	Metallothionein-like protein	Chr3:5282897-5284024	1275.25	3275.65	0.389312	9.08602e-204	1.67464e-200	DOWN	2397.31	3430.84	3530.36	357.452	275.137	3279.83
Csa3G118080	Homeobox-leucine zipper protein; contains IPR003106 (Leucine zipper, homeobox-associated), IPR006712 (HD-ZIP protein, N-terminal), IPR009057 (Homeodomain-like)	Chr3:6503782-6506238	50.4387	111.333	0.453044	1.34966e-06	3.01023e-05	DOWN	113.283	128.367	119.562	34.8433	32.3876	73.0893
Csa3G119670	Abscisic acid receptor PYL8; contains IPR019587 (Polyketide cyclase/dehydrase), IPR023393 (START-like domain)	Chr3:6822663-6824429	55.2327	117.021	0.47199	2.04587e-06	4.42667e-05	DOWN	125.364	116.16	110.631	44.7775	70.2649	55.4311
Csa3G123180	BON1-associated protein 1; contains IPR008973 (C2 calcium/lipid-binding domain, CaLB)	Chr3:7390191-7390976	34.4664	286.449	0.120323	7.71779e-51	1.5647e-48	DOWN	289.275	247.884	402.73	40.0343	15.0397	48.349
Csa3G123720	Generic methyltransferase; contains IPR004159 (Putative S-adenosyl-L-methionine-dependent methyltransferase)	Chr3:7416132-7417949	16.9273	39.5702	0.427779	0.00215148	0.0250396	DOWN	38.6774	12.4713	52.7294	16.4209	11.297	18.5841
Csa3G124230	F-box family protein; contains IPR001810 (F-box domain, cyclin-like), IPR025886 (Phloem protein 2-like)	Chr3:7430100-7432502	185.903	483.508	0.384488	3.99862e-32	4.9735e-30	DOWN	518.403	342.978	491.512	141.858	151.451	230.819
Csa3G128930	Ethphon-induced protein; contains IPR007650 (Protein of unknown function DUF581)	Chr3:8230302-8230959	44.9869	104.693	0.429703	6.95324e-07	1.61109e-05	DOWN	130.833	88.5365	128.148	38.6618	46.5937	50.9202
Csa3G135070	Calcium-dependent protein kinase, putative; contains IPR011009 (Protein kinase-like domain)	Chr3:9167607-9169148	9.35993	41.1967	0.227201	5.13651e-06	0.000104977	DOWN	49.4119	32.2258	57.3703	3.63837	8.12614	19.4058
Csa3G141830	ATBET12, putative	Chr3:9292289-9292762	10.0769	33.8295	0.297873	0.000510802	0.0070449	DOWN	33.1255	66.038	26.5993	5.30257	9.14241	17.6562
Csa3G141850	Ethylene receptor; contains IPR009082 (Signal transduction histidine kinase, homodimeric domain), IPR011006 (CheY-like superfamily), IPR014525 (Signal transduction histidine kinase, hybrid-type, ethylene sensor)	Chr3:9310578-9314882	84.5607	176.244	0.479793	6.77292e-09	2.0134e-07	DOWN	170.438	156.881	173.331	67.6719	66.5899	115.541
Csa3G144170	Plant-specific domain TIGR01615 family protein; contains IPR006502 (Protein of unknown function DUF506, plant)	Chr3:9572044-9574525	4.77652	42.2165	0.113143	6.73731e-09	2.00576e-07	DOWN	62.8495	38.4059	44.3674	4.21296	5.43647	6.89139
Csa3G146550	Putative uncharacterized protein OSJNBa0014K08.16; contains IPR012876 (Protein of unknown function DUF1677, plant)	Chr3:9852426-9853139	16.2227	40.4842	0.400717	0.00148745	0.0181557	DOWN	57.4579	31.087	30.5661	18.7478	17.6753	10.132
Csa3G164530	Unknown protein	Chr3:10848039-10848276	4.45306	28.8729	0.15423	2.08749e-05	0.000390783	DOWN	36.2713	26.0479	26.7858	3.35394	1.01532	8.89049
Csa3G164540	Unknown protein	Chr3:10851705-10852019	5.56412	25.0475	0.222143	0.000307864	0.00449362	DOWN	43.2362	20.6943	14.403	4.0913	1.37227	10.7566
Csa3G175740	Pectinesterase inhibitor; contains IPR006501 (Pectinesterase inhibitor)	Chr3:11906570-11907581	12.6128	61.3055	0.205737	4.46858e-09	1.3542e-07	DOWN	104.547	40.9873	45.0144	11.3636	9.14477	21.2365
Csa3G176240	Unknown protein	Chr3:11915212-11916165	110.87	581.003	0.190825	5.74659e-79	1.82041e-76	DOWN	810.351	485.417	483.263	61.6493	41.0546	200.659
Csa3G180240	Putative uncharacterized protein MTG10.17	Chr3:12339043-12340053	42.1166	118.204	0.356304	1.16983e-09	3.84395e-08	DOWN	98.1504	179.712	85.9821	19.0845	21.6391	91.9936
Csa3G180260	Dehydration responsive element binding transcription factor 1B; contains IPR016177 (DNA-binding, integrase-type)	Chr3:12347141-12348070	284.484	999.734	0.28456	8.61535e-95	3.79712e-92	DOWN	1191.93	756.849	1253.02	183.207	197.731	498.639
Csa3G194390	Oxidoreductase, putative; contains IPR016040 (NAD(P)-binding domain)	Chr3:13455754-13457528	34.7136	71.1773	0.487706	0.000311513	0.00452733	DOWN	57.1218	91.7037	56.9493	24.252	26.5135	51.417
Csa3G207390	Ethylene responsive transcription factor 2b; contains IPR016177 (DNA-binding, integrase-type)	Chr3:14096672-14097799	240.681	712.303	0.337891	9.44794e-56	2.15222e-53	DOWN	911.343	713.997	968.666	230.972	252.63	347.293
Csa3G222790	Ferredoxin I; contains IPR010241 (Ferredoxin [2Fe-2S], plant), IPR012675 (Beta-grasp domain)	Chr3:14752816-14753532	22.0069	48.0121	0.458362	0.00204275	0.0239947	DOWN	31.2763	88.6959	24.1632	11.9294	17.9125	28.2869
Csa3G239850	Ubiquitin ligase; contains IPR004162 (Seven-in-absentia protein, sina), IPR013083 (Zinc finger, RING/FYVE/PHD-type)	Chr3:15423708-15427618	51.579	107.402	0.480242	7.81034e-06	0.000155394	DOWN	109.281	107.153	107.348	40.546	42.4864	75.6823
Csa3G259700	Putative LuxR transcriptional regulator	Chr3:16120429-16123720	31.1813	94.8477	0.328751	1.15685e-08	3.3268e-07	DOWN	93.2394	109.874	75.5316	26.0772	28.8259	36.6848
Csa3G308190	U-box domain-containing protein; contains IPR013083 (Zinc finger, RING/FYVE/PHD-type), IPR016024 (Armadillo-type fold)	Chr3:17416922-17418457	196.906	395.448	0.497931	7.84754e-17	4.43178e-15	DOWN	357.378	371.64	436.327	187.997	162.833	231.839
Csa3G319290	Major latex protein, putative; contains IPR000916 (Bet v I domain), IPR023393 (START-like domain)	Chr3:17671430-17673159	202.259	427.807	0.472781	6.40332e-20	4.34184e-18	DOWN	185.989	989.66	260.916	32.6445	32.433	513.941
Csa3G333840	Major latex-like protein 1; contains IPR000916 (Bet v I domain), IPR023393 (START-like domain)	Chr3:17842767-17843984	75.0408	240.192	0.31242	1.32682e-21	9.92614e-20	DOWN	183.953	298.718	121.571	25.1338	19.521	153.761
Csa3G389860	Kelch repeat-containing F-box family protein; contains IPR011043 (Galactose oxidase/kelch, beta-propeller), IPR015916 (Galactose oxidase, beta-propeller)	Chr3:19055089-19055651	11.3387	38.8944	0.291525	0.000120518	0.0019074	DOWN	36.4401	38.0921	49.2103	8.07855	10.1244	18.4468
Csa3G402970	Beta-glucosidase, putative; contains IPR001360 (Glycoside hydrolase, family 1), IPR017853 (Glycoside hydrolase, superfamily)	Chr3:19499693-19503030	16.346	71.2129	0.229537	1.7191e-09	5.53223e-08	DOWN	65.1886	45.2463	98.2972	12.4517	9.62473	26.3692
Csa3G414060	Oxygen evolving enhancer 3 family protein; contains IPR008797 (Photosystem II PsbQ, oxygen evolving complex), IPR023222 (PsbQ-like domain)	Chr3:19682810-19688714	27.4107	56.5796	0.484463	0.00154721	0.0187497	DOWN	40.9514	84.6444	32.3456	18.2458	22.9436	43.7884
Csa3G510960	Homeobox-leucine zipper protein 22; contains IPR003106 (Leucine zipper, homeobox-associated), IPR009057 (Homeodomain-like)	Chr3:21368671-21370284	32.3121	109.346	0.295503	4.00324e-11	1.49194e-09	DOWN	122.042	103.174	112.935	26.0921	21.63	53.0453
Csa3G523580	NAC domain protein; contains IPR003441 (No apical meristem (NAM) protein)	Chr3:21594035-21599685	4.83912	48.1985	0.1004	1.85191e-10	6.49579e-09	DOWN	61.3929	5.28856	73.3479	3.05762	6.58281	5.68178
Csa3G597350	Auxin signaling F-box 2; contains IPR001810 (F-box domain, cyclin-like), IPR006553 (Leucine-rich repeat, cysteine-containing subtype)	Chr3:22931983-22934939	90.24	183.374	0.492109	1.09286e-08	3.16073e-07	DOWN	210.368	210.536	198.114	90.3485	111.358	94.8553
Csa3G608720	Unknown protein	Chr3:23612906-23613555	15.7264	44.8913	0.350322	0.000167123	0.00257467	DOWN	30.0078	46.8449	29.5024	6.12846	21.3546	18.9374
Csa3G633290	Ninja-family protein 8; contains IPR012463 (Protein of unknown function DUF1675)	Chr3:24583959-24585370	35.3613	164.116	0.215465	2.96015e-21	2.13573e-19	DOWN	196.744	93.2939	276.743	36.5945	40.7952	43.8417
Csa3G634340	GRAM-containing/ABA-responsive protein; contains IPR004182 (GRAM)	Chr3:24643013-24645993	38.6059	85.7571	0.450177	2.15134e-05	0.00040015	DOWN	84.2546	93.2301	86.4007	30.4591	20.3156	73.724
Csa3G646010	Auxin-repressed protein-like protein; contains IPR008406 (Dormancyauxin associated)	Chr3:25413558-25415713	45.0435	196.503	0.229226	9.25602e-24	7.78658e-22	DOWN	258.865	176.69	271.086	35.572	74.2142	58.9682
Csa3G651840	GTP pyrophosphokinase/ RelA/SpoT family protein; contains IPR003607 (HD/PDEase domain), IPR007685 (RelA/SpoT), IPR026020 ((p)ppGpp synthetase)	Chr3:25702348-25706122	52.7754	107.495	0.490957	1.21635e-05	0.000235533	DOWN	118.406	61.9357	127.198	52.5264	46.9795	55.6405
Csa3G656510	Unknown protein; contains IPR003772 (Protein of unknown function DUF177)	Chr3:25903803-25907100	49.6223	99.2486	0.49998	3.83254e-05	0.000682185	DOWN	83.1599	117.924	82.6377	38.2728	38.3813	70.4767
Csa3G706170	Unknown protein	Chr3:26738325-26738773	60.4206	162.237	0.372422	3.9165e-12	1.63046e-10	DOWN	193.828	163.985	214.484	78.5826	44.2016	65.8536
Csa3G727990	WRKY transcription factor, putative; contains IPR003657 (DNA-binding WRKY)	Chr3:27179206-27180555	86.536	176.252	0.490979	1.63306e-08	4.59205e-07	DOWN	128.899	44.4302	345.257	106.022	41.9415	111.559
Csa3G730770	Methyltransferase; contains IPR006342 (Methyltransferase FkbM), IPR013216 (Methyltransferase type 11)	Chr3:27345796-27348061	76.6686	288.504	0.265745	1.58468e-30	1.83588e-28	DOWN	268.127	322.469	340.165	63.1936	60.5958	118.729
Csa3G730890	Abscisic acid receptor PYL4; contains IPR019587 (Polyketide cyclase/dehydrase), IPR023393 (START-like domain)	Chr3:27394766-27396093	48.3669	106.217	0.455359	2.66235e-06	5.68773e-05	DOWN	166.882	129.711	100.97	42.1385	27.7581	97.5898
Csa3G731220	Isoamyl acetate-hydrolyzing esterase; contains IPR001087 (Lipase, GDSL)	Chr3:27576415-27578493	49.3298	119.449	0.412978	5.17594e-08	1.38257e-06	DOWN	128.924	93.5079	139.681	34.1068	32.2367	89.6453
Csa3G733220	17.3 kDa class I heat shock protein; contains IPR008978 (HSP20-like chaperone)	Chr3:27832223-27833222	24.0944	64.5406	0.373322	1.90147e-05	0.000358942	DOWN	50.3696	55.0592	78.23	12.0775	9.51417	43.3589
Csa3G733950	Putative HLH DNA-binding domain superfamily protein; contains IPR011598 (Myc-type, basic helix-loop-helix (bHLH) domain), IPR025610 (Transcription factor MYC/MYB N-terminal)	Chr3:27943540-27948020	39.3635	84.4868	0.465913	4.83454e-05	0.000842058	DOWN	83.8298	118.424	66.6154	18.4269	13.2038	80.8125
Csa3G736630	Protein phosphatase 2c, putative; contains IPR001932 (Protein phosphatase 2C (PP2C)-like), IPR015655 (Protein phosphatase 2C)	Chr3:28311324-28312798	11.9231	33.8309	0.352432	0.00104321	0.0133102	DOWN	35.9515	24.8535	40.0739	11.0767	10.2782	14.9108
Csa3G740220	Heavy-metal-associated domain-containing protein; contains IPR006121 (Heavy metal-associated domain, HMA)	Chr3:28676089-28678256	86.6598	177.692	0.487697	1.20353e-08	3.44152e-07	DOWN	164.903	172.084	187.09	77.7937	96.2829	85.9365
Csa3G776970	Carbonic anhydrase family protein; contains IPR001148 (Alpha carbonic anhydrase), IPR023561 (Carbonic anhydrase, alpha-class)	Chr3:29822275-29824848	71.7215	184.156	0.389461	7.54303e-13	3.2817e-11	DOWN	217.607	265.123	135.527	44.4989	39.9108	132.48
Csa3G782620	Homeobox protein BEL1 homolog; contains IPR006563 (POX), IPR009057 (Homeodomain-like)	Chr3:30260872-30264668	41.8483	98.8419	0.423386	1.15473e-06	2.59546e-05	DOWN	118.989	86.4589	130.952	45.2282	40.156	52.3111
Csa3G792070	Kelch-like protein 18; contains IPR001810 (F-box domain, cyclin-like), IPR015916 (Galactose oxidase, beta-propeller)	Chr3:30678273-30679463	18.6113	47.7587	0.389694	0.00034106	0.00492497	DOWN	59.6925	22.0412	37.5189	17.8789	50.7623	7.6853
Csa3G810510	Transcription factor bHLH130; contains IPR011598 (Myc-type, basic helix-loop-helix (bHLH) domain)	Chr3:31061890-31063958	16.8106	43.981	0.382224	0.000474416	0.0065924	DOWN	53.0961	55.8441	53.4968	13.8034	16.7943	26.651
Csa3G810530	Transcription factor; contains IPR011598 (Myc-type, basic helix-loop-helix (bHLH) domain)	Chr3:31079408-31084748	24.1064	64.5582	0.373406	1.90147e-05	0.000358942	DOWN	74.2586	75.565	62.3667	15.9675	17.8326	39.0737
Csa3G812790	Unknown protein	Chr3:31306853-31307746	370.901	755.534	0.490912	1.1493e-31	1.39526e-29	DOWN	641.035	1015.03	983.641	253.917	174.658	838.416
Csa3G813820	ABC transporter G family member; contains IPR013525 (ABC-2 type transporter), IPR013581 (Plant PDR ABC transporter associated), IPR027417 (P-loop containing nucleoside triphosphate hydrolase)	Chr3:31382550-31395010	46.3702	93.5049	0.495912	6.5748e-05	0.00110897	DOWN	104.337	85.5602	79.5885	40.5528	26.8754	73.1924
Csa3G820480	Sigma factor binding protein 1, chloroplastic; contains IPR008889 (VQ)	Chr3:31922072-31922792	18.0732	46.2149	0.391069	0.00049819	0.0068944	DOWN	43.117	9.25694	65.723	19.4085	8.38694	21.4712
Csa3G826660	Gibberellin-regulated protein; contains IPR003854 (Gibberellin regulated protein)	Chr3:32796839-32797911	166.875	741.957	0.224912	2.23086e-88	8.53369e-86	DOWN	258.663	1683.8	249.255	77.6599	82.7432	358.651
Csa3G835810	Probable potassium transport system protein kup 1; contains IPR003855 (K+ potassium transporter)	Chr3:33270138-33275494	16.6846	46.6932	0.357324	0.000144065	0.00223643	DOWN	57.7964	40.6456	51.7529	15.0698	21.6721	17.5342
Csa3G835890	Homeobox-leucine zipper protein; contains IPR003106 (Leucine zipper, homeobox-associated), IPR009057 (Homeodomain-like)	Chr3:33332311-33333370	22.0269	48.7293	0.452026	0.00204275	0.0239947	DOWN	60.3487	27.6972	48.4292	21.2921	13.711	25.3825
Csa3G837040	Unknown protein; contains IPR012442 (Protein of unknown function DUF1645)	Chr3:33436847-33437924	26.6019	145.885	0.182348	2.6745e-21	1.9575e-19	DOWN	177.169	76.0948	212.484	25.0375	27.4757	32.8239
Csa3G838720	Stachyose synthase, putative; contains IPR008811 (Raffinose synthase), IPR013785 (Aldolase-type TIM barrel)	Chr3:33598041-33602280	147.287	361.896	0.406987	4.00228e-22	3.07357e-20	DOWN	387.97	500.729	223.428	46.2613	27.928	342.413
Csa3G838760	Zinc finger CCCH domain-containing protein 27; contains IPR012677 (Nucleotide-binding, alpha-beta plait)	Chr3:33618983-33620015	21.7792	48.0578	0.453188	0.00124343	0.015542	DOWN	51.1296	52.3142	49.7796	19.6147	23.1893	25.203
Csa3G841990	Gibberellin-regulated family protein; contains IPR003854 (Gibberellin regulated protein)	Chr3:33853616-33854721	56.9338	229.783	0.247772	2.56765e-26	2.44397e-24	DOWN	93.4068	375.812	83.5687	22.0821	20.5342	141.543
Csa3G842740	Unknown protein	Chr3:34037289-34037880	83.7531	217.215	0.385577	2.87252e-15	1.47064e-13	DOWN	208.56	63.9377	244.083	83.8593	57.2585	82.4438
Csa3G848250	Zinc finger protein; contains IPR013087 (Zinc finger C2H2-type/integrase DNA-binding domain)	Chr3:34660175-34663180	13.1727	43.3558	0.303828	6.14706e-05	0.00104552	DOWN	47.4988	48.8927	40.4301	11.6552	9.39504	22.0357
Csa3G848310	Beta-galactosidase; contains IPR000922 (D-galactoside/L-rhamnose binding SUEL lectin domain), IPR001944 (Glycoside hydrolase, family 35), IPR017853 (Glycoside hydrolase, superfamily)	Chr3:34719859-34725652	187.257	565.239	0.331288	1.54174e-45	2.79083e-43	DOWN	751.313	358.674	559.32	169.208	226.355	188.208
Csa3G851910	Putative methyltransferase; contains IPR013216 (Methyltransferase type 11)	Chr3:35273047-35274762	36.8583	107.648	0.342397	1.77196e-09	5.67531e-08	DOWN	111.871	116.457	128.759	29.208	29.4473	51.458
Csa3G851930	Unknown protein	Chr3:35308698-35309154	16.7483	37.9799	0.440978	0.00441621	0.0461517	DOWN	26.2764	1.31876	64.1321	10.949	27.7913	17.0772
Csa3G852610	Cytochrome P450, putative; contains IPR001128 (Cytochrome P450)	Chr3:35498616-35500141	25.6419	54.0544	0.474372	0.00117358	0.0147784	DOWN	61.142	53.8222	53.2455	18.6333	18.4777	44.1791
Csa3G859660	Tubby-like F-box protein; contains IPR001810 (F-box domain, cyclin-like), IPR025659 (Tubby C-terminal-like domain)	Chr3:35933370-35936762	22.4404	51.1207	0.438969	0.000732661	0.00970214	DOWN	56.8025	81.9609	49.259	15.45	17.7162	38.9494
Csa3G865350	Peptidase S16 lon domain protein; contains IPR003111 (Peptidase S16, lon N-terminal), IPR015947 (PUA-like domain)	Chr3:36123354-36124994	17.8273	48.4618	0.367863	0.000123833	0.00195682	DOWN	56.539	69.9454	45.4556	13.3813	13.3682	34.287
Csa3G881700	Flowering promoting factor-like protein	Chr3:37262351-37262770	20.4226	59.3098	0.344338	1.05365e-05	0.000205798	DOWN	96.1601	35.0993	59.1895	10.3414	4.89471	42.9086
Csa3G881860	MTD1	Chr3:37356123-37357192	76.7808	174.908	0.438978	3.99674e-10	1.36414e-08	DOWN	207.159	177.375	190.841	70.1807	93.1743	79.7975
Csa3G889670	Cryptochrome 1.2; contains IPR002081 (Cryptochrome/DNA photolyase, class 1)	Chr3:37695949-37700577	163.95	331.752	0.494194	1.79139e-14	8.7095e-13	DOWN	357.172	211.625	406.028	162.542	149.937	183.967
Csa3G889770	Phi-1-like phosphate-induced protein; contains IPR006766 (Phosphate-induced protein 1)	Chr3:37771274-37772216	103.596	291.871	0.354938	3.32294e-22	2.57135e-20	DOWN	378.284	364.471	363.498	97.6889	61.4628	206.525
Csa3G889970	Calcium-dependent protein kinase, putative; contains IPR011009 (Protein kinase-like domain)	Chr3:37914668-37918327	20.3024	43.4026	0.467769	0.00413714	0.0438454	DOWN	35.9022	20.6179	60.9086	19.7552	20.6996	19.2616
Csa3G902270	Transcription factor, putative; contains IPR011598 (Myc-type, basic helix-loop-helix (bHLH) domain), IPR025610 (Transcription factor MYC/MYB N-terminal)	Chr3:38986872-38988912	17.7571	47.4408	0.3743	0.000184361	0.00281032	DOWN	55.687	35.2563	52.3087	14.5641	21.3951	18.2403
Csa3G902960	Zinc finger protein LSD1; contains IPR005735 (Zinc finger, LSD1-type)	Chr3:39097434-39099817	43.1769	93.7669	0.460471	1.71377e-05	0.000326244	DOWN	105.777	111.968	81.2287	40.9278	46.1377	57.3389
Csa4G001900	Epoxide hydrolase 2; contains IPR000073 (Alpha/beta hydrolase fold-1), IPR000639 (Epoxide hydrolase-like)	Chr4:488291-489884	108.615	230.878	0.470443	1.56956e-11	6.07276e-10	DOWN	250.806	187.893	259.058	90.6438	68.8446	162.421
Csa4G004860	F-box family protein; contains IPR001810 (F-box domain, cyclin-like), IPR015916 (Galactose oxidase, beta-propeller)	Chr4:789384-791044	33.4091	91.0619	0.366883	1.46882e-07	3.69466e-06	DOWN	75.8499	62.2493	114.479	23.3798	23.8393	49.3336
Csa4G012410	F17L21.9	Chr4:1856435-1860959	54.5975	132.279	0.412745	7.81928e-09	2.31766e-07	DOWN	118.412	84.0432	128.822	24.3185	22.3583	80.3821
Csa4G012420	Unknown protein	Chr4:1862851-1863282	27.4892	59.5887	0.461316	0.00058462	0.00791756	DOWN	66.3302	89.8366	54.2427	11.4736	9.32698	77.8791
Csa4G012530	Pentatricopeptide repeat-containing protein; contains IPR012881 (Protein of unknown function DUF1685)	Chr4:1925937-1928377	61.4379	133.141	0.46145	1.98238e-07	4.91329e-06	DOWN	157.531	90.2606	125.804	63.5601	73.1202	48.6147
Csa4G017150	UDP-glycosyltransferase 1; contains IPR002213 (UDP-glucuronosyl/UDP-glucosyltransferase)	Chr4:2315825-2317646	10.4408	35.595	0.293322	0.000210737	0.00318366	DOWN	50.9871	23.8541	35.6778	10.2333	9.6831	12.4839
Csa4G023020	Ethylene-responsive transcription factor; contains IPR016177 (DNA-binding, integrase-type)	Chr4:2595005-2595755	9.32098	31.6351	0.29464	0.00057844	0.00784435	DOWN	40.0408	18.9694	38.828	9.21716	15.5417	7.75158
Csa4G026800	Receptor-like protein kinase; contains IPR001611 (Leucine-rich repeat), IPR003591 (Leucine-rich repeat, typical subtype), IPR011009 (Protein kinase-like domain), IPR013210 (Leucine-rich repeat-containing N-terminal, type 2), IPR013320 (Concanavalin A-like lectin/glucanase, subgroup)	Chr4:2825515-2832161	15.5024	48.0664	0.322521	3.12081e-05	0.000561912	DOWN	59.3491	19.6596	63.1745	16.0072	10.1162	19.7293
Csa4G031000	Inositol-3-phosphate synthase; contains IPR002587 (Myo-inositol-1-phosphate synthase)	Chr4:3038768-3041682	43.1555	97.2451	0.443781	4.57762e-06	9.41244e-05	DOWN	127.186	55.0344	90.4155	23.9294	13.2475	79.2953
Csa4G038680	Unknown protein	Chr4:3214153-3215334	771.389	1753.08	0.440019	5.60882e-89	2.18679e-86	DOWN	1876.43	1954.47	2035.18	814.565	848.782	755.277
Csa4G052070	Unknown protein	Chr4:4342031-4342682	18.6441	42.2027	0.441775	0.00214736	0.025006	DOWN	37.3922	40.241	45.7027	11.1431	10.2757	24.5965
Csa4G052580	Genome sequencing data, contig C313; contains IPR021659 (Protein of unknown function DUF3252)	Chr4:4357063-4357828	10.9216	32.8041	0.332934	0.000788188	0.0103697	DOWN	36.373	46.1928	42.5018	8.05733	11.3027	17.461
Csa4G054800	Putative nodule inception protein; contains IPR000270 (Phox/Bem1p), IPR003035 (RWP-RK domain)	Chr4:4555832-4560299	43.7037	112.873	0.387194	2.18916e-08	6.07154e-07	DOWN	123.79	104.606	122.211	33.5741	35.867	64.5867
Csa4G054810	Bidirectional sugar transporter N3; contains IPR004316 (SWEET sugar transporter)	Chr4:4560750-4564021	5.56622	22.214	0.250573	0.00137282	0.0169814	DOWN	29.5989	13.2687	29.9136	3.69486	3.70115	11.7536
Csa4G055360	Unknown protein	Chr4:4602697-4604330	122.244	286.788	0.426252	1.41917e-16	7.88281e-15	DOWN	283.75	288.649	323.937	105.357	99.6803	174.893
Csa4G127010	Unknown protein	Chr4:7777875-7779543	34.3383	72.8554	0.471321	0.00022661	0.00340317	DOWN	58.8802	89.9262	70.4279	23.4299	20.6113	68.1493
Csa4G129550	Unknown protein	Chr4:7844050-7844598	36.5063	80.8954	0.451278	4.27972e-05	0.00075058	DOWN	78.5997	108.576	90.289	27.275	28.7657	71.0586
Csa4G179130	Unknown protein	Chr4:8950018-8952307	9.22472	27.649	0.333637	0.00326054	0.0356934	DOWN	22.8438	28.2561	26.6124	9.44449	6.28021	11.4862
Csa4G192080	Putative uncharacterized protein UKP	Chr4:9454612-9456678	38.1677	177.226	0.215362	9.77051e-23	7.82954e-21	DOWN	199.54	46.2287	270.375	36.1932	38.9515	41.1426
Csa4G214830	Early response to dehydration 15-like protein; contains IPR009818 (Ataxin-2, C-terminal)	Chr4:9848593-9849919	815.777	2374.04	0.343624	7.75992e-178	8.74025e-175	DOWN	2299.01	2639.7	2539.44	528.432	696.994	1559.43
Csa4G218350	Lycopene beta cyclase; contains IPR008671 (Lycopene cyclase-type, FAD-binding)	Chr4:9905227-9907287	21.4778	47.5801	0.451403	0.00175359	0.0210369	DOWN	40.2255	53.7941	42.7828	17.0246	22.2372	25.3007
Csa4G279850	Pollen preferential protein	Chr4:10769945-10770668	15.1558	44.7754	0.338485	0.000167123	0.00257467	DOWN	44.3175	28.3778	62.0664	3.76067	6.41975	32.7587
Csa4G280660	Oxidoreductase/ transition metal ion binding protein	Chr4:10961342-10961748	8.43928	45.1331	0.186986	2.33244e-07	5.73187e-06	DOWN	28.6998	65.4559	20.3506	2.82758	3.38373	25.1338
Csa4G285740	Peroxidase; contains IPR010255 (Haem peroxidase)	Chr4:10994270-10996540	23.3911	91.0967	0.256772	7.73863e-11	2.79667e-09	DOWN	158.351	26.0338	94.6942	13.5344	5.80049	49.5522
Csa4G296260	Avr9/Cf-9 rapidly elicited protein; contains IPR007700 (Protein of unknown function DUF668), IPR021864 (Protein of unknown function DUF3475)	Chr4:12061404-12062951	18.8481	86.8535	0.21701	7.25256e-12	2.92905e-10	DOWN	66.8659	62.7476	119.864	12.4663	10.9318	27.9819
Csa4G308470	Unknown protein	Chr4:12595489-12596760	12.8662	42.3473	0.303826	4.42328e-05	0.00077375	DOWN	45.7201	53.929	33.4113	7.59614	10.9828	19.8233
Csa4G308590	Clathrin light chain 2; contains IPR000996 (Clathrin light chain)	Chr4:12692721-12695937	16.8231	42.5176	0.395674	0.000698338	0.00933911	DOWN	53.61	18.8237	53.7691	14.9847	15.0311	20.6893
Csa4G309150	High mobility group family; contains IPR009071 (High mobility group (HMG) box domain)	Chr4:12759287-12763010	222.912	515.088	0.432765	3.58578e-28	3.78636e-26	DOWN	540.171	336.739	593.071	165.008	139.526	321.659
Csa4G309180	Vacuolar cation/proton exchanger 1a, putative; contains IPR004713 (Calcium/proton exchanger)	Chr4:12777453-12782068	122.517	323.443	0.37879	2.27944e-22	1.79121e-20	DOWN	334.544	483.881	226.946	83.7691	103.619	220.91
Csa4G361860	Aspartyl protease-like protein; contains IPR001461 (Peptidase A1), IPR021109 (Aspartic peptidase)	Chr4:14649253-14652141	18.0678	40.6555	0.444412	0.00430304	0.0452254	DOWN	62.6815	19.8079	45.2224	21.7187	17.186	17.9405
Csa4G376140	Calmodulin, putative; contains IPR011992 (EF-hand-like domain)	Chr4:15041495-15042277	8.93707	30.3765	0.29421	0.000410204	0.00579949	DOWN	25.4378	35.8616	24.1366	4.52858	3.04005	15.4828
Csa4G378260	WD-repeat protein, putative; contains IPR015943 (WD40/YVTN repeat-like-containing domain)	Chr4:15163544-15167119	15.1627	46.8871	0.323387	7.29056e-05	0.00121453	DOWN	46.1783	65.8446	33.575	8.85796	6.83581	33.5861
Csa4G378780	Gb|AAF17687.1; contains IPR007650 (Protein of unknown function DUF581)	Chr4:15226718-15227471	18.6737	69.8895	0.267189	2.80997e-08	7.72988e-07	DOWN	50.8741	141.02	48.6671	4.64251	6.18195	37.0668
Csa4G416440	Cupin, RmlC-type; contains IPR014710 (RmlC-like jelly roll fold)	Chr4:15607771-15609427	58.4301	132.725	0.440234	6.39595e-08	1.68624e-06	DOWN	134.217	138.402	149.269	47.9811	46.5484	87.5119
Csa4G431930	Unknown protein	Chr4:16285332-16289715	1e-05	11.2719	8.87162e-07	0.00176141	0.0211057	DOWN	5.61337	5.20384	30.1201	0	0	0
Csa4G431960	Sigma factor binding protein 1, chloroplastic; contains IPR008889 (VQ)	Chr4:16320650-16321291	4.55303	23.0346	0.19766	0.00030868	0.00449582	DOWN	22.5662	10.1135	41.9461	4.2122	1.53694	8.30904
Csa4G454150	Serine/threonine protein kinase; contains IPR011009 (Protein kinase-like domain)	Chr4:16886944-16896264	15.236	42.9214	0.354974	0.000375423	0.00537144	DOWN	33.9486	34.2765	57.8719	9.23028	10.0335	25.1242
Csa4G481190	Pentatricopeptide repeat-containing protein, putative; contains IPR002885 (Pentatricopeptide repeat), IPR011990 (Tetratricopeptide-like helical)	Chr4:17070719-17073530	9.5665	32.9578	0.290265	0.000369325	0.0052954	DOWN	37.2241	21.767	33.4797	9.51163	11.438	6.92665
Csa4G630010	Ethylene-responsive transcription factor 6; contains IPR016177 (DNA-binding, integrase-type)	Chr4:20570142-20570831	202.411	772.822	0.261912	4.57434e-80	1.47207e-77	DOWN	988.974	1022.81	1168.39	247.339	162.471	321.016
Csa4G637680	Ubiquitin ligase protein cop1, putative; contains IPR011009 (Protein kinase-like domain), IPR015943 (WD40/YVTN repeat-like-containing domain)	Chr4:20751672-20758425	11.3527	32.7584	0.346558	0.00157739	0.0190926	DOWN	34.8221	30.5864	24.6725	4.95571	6.27373	20.9633
Csa4G641000	N-hydroxycinnamoyl/benzoyltransferase; contains IPR003480 (Transferase), IPR023213 (Chloramphenicol acetyltransferase-like domain)	Chr4:21310143-21311877	15.4265	39.5299	0.390249	0.00121298	0.0152178	DOWN	36.3489	32.4301	38.1156	9.96356	6.45993	25.7679
Csa4G641690	MYB transcription factor; contains IPR009057 (Homeodomain-like)	Chr4:21428965-21430122	60.3429	270.46	0.223112	2.64927e-33	3.39945e-31	DOWN	351.11	272.732	353.19	71.8157	55.6227	79.1647
Csa4G642460	Zinc-finger protein 1; contains IPR013087 (Zinc finger C2H2-type/integrase DNA-binding domain)	Chr4:21537668-21538768	357.288	1581.39	0.225933	1.71154e-185	2.47855e-182	DOWN	1673.81	1410.19	2467.09	422.97	233.461	509.423
Csa4G646150	Glutaredoxin 2.1; contains IPR011905 (Glutaredoxin-like, plant II), IPR012336 (Thioredoxin-like fold)	Chr4:21978540-21979484	5.07711	33.9619	0.149494	4.50432e-06	9.28998e-05	DOWN	39.5443	51.9434	46.3134	3.42421	3.76226	12.5583
Csa4G646190	Cytokinin riboside 5'-monophosphate phosphoribohydrolase-like; contains IPR005269 (Cytokinin riboside 5'-monophosphate phosphoribohydrolase LOG)	Chr4:21999823-22002065	51.0719	105.313	0.484953	1.4542e-05	0.000278662	DOWN	185.933	56.9797	67.3853	51.9004	44.7068	60.6741
Csa4G650230	Protein GLUTAMINE DUMPER 5	Chr4:22397082-22397635	4.72569	22.1985	0.212883	0.000520605	0.00713159	DOWN	26.0078	11.8105	35.9481	6.322	9.46672	2.7621
Csa4G651770	Pheophorbide a oxygenase family; contains IPR013626 (Pheophorbide a oxygenase), IPR017941 (Rieske [2Fe-2S] iron-sulphur domain)	Chr4:22444934-22447400	162.772	336.722	0.483402	2.58036e-15	1.33455e-13	DOWN	354.678	337.614	445.777	133.441	110.294	271.348
Csa4G652690	Ribulose bisphosphate carboxylase large chain	Chr4:22746680-22747348	75.3893	310.806	0.242561	2.01255e-35	2.70214e-33	DOWN	157.814	603.857	417.573	72.1247	71.5603	104.023
Csa4G665120	TMV response-related protein; contains IPR025322 (Protein of unknown function DUF4228)	Chr4:23229524-23230924	143.003	403.962	0.354001	3.51533e-30	4.04942e-28	DOWN	409.757	552.042	532.038	140.199	97.8719	253.179
Csa5G139250	Protein yippee-like; contains IPR004910 (Yippee-like protein)	Chr5:3465134-3466477	21.498	46.8838	0.458538	0.00245927	0.0282489	DOWN	52.4697	30.6805	66.2796	21.1971	20.5874	25.1813
Csa5G139330	Unknown protein	Chr5:3499900-3500685	4.67598	23.6244	0.19793	0.00030868	0.00449582	DOWN	21.1962	30.8164	18.5519	2.18181	3.72238	8.46565
Csa5G139640	Ubiquitin conjugating enzyme; contains IPR016135 (Ubiquitin-conjugating enzyme/RWD-like), IPR023313 (Ubiquitin-conjugating enzyme, active site)	Chr5:3674630-3677809	138.132	279.372	0.494438	2.47303e-12	1.04021e-10	DOWN	288.127	297.062	290.377	97.242	96.9878	261.263
Csa5G139850	Probable membrane-associated kinase regulator 6	Chr5:3753883-3755625	10.3422	47.6662	0.216971	6.90925e-07	1.60456e-05	DOWN	67.6881	21.3509	53.2187	7.2708	10.4376	13.8336
Csa5G141040	Subtilisin-like serine protease; contains IPR015500 (Peptidase S8, subtilisin-related), IPR023828 (Peptidase S8, subtilisin, Ser-active site)	Chr5:3882890-3887732	20.8493	50.5805	0.4122	0.000354062	0.00509096	DOWN	47.7675	41.3452	70.6426	17.6148	7.47105	40.9743
Csa5G146930	Unknown protein	Chr5:4160720-4161330	1333.09	3244.79	0.41084	1.24634e-184	1.68455e-181	DOWN	3133.43	3792.32	4454.62	881.265	510.429	3285.72
Csa5G152260	Heavy-metal-associated domain-containing protein	Chr5:4793542-4794285	38.664	78.0097	0.495631	0.000205744	0.00311055	DOWN	86.7863	81.272	78.1815	31.1079	22.4432	66.3736
Csa5G153070	Phosphatidylinositol N-acetyglucosaminlytransferase subunit P-like protein; contains IPR022212 (Protein of unknown function DUF3741), IPR025486 (Domain of unknown function DUF4378)	Chr5:5000826-5005570	50.6484	108.692	0.465981	3.59227e-06	7.50047e-05	DOWN	116.151	98.5062	103.373	43.4832	47.466	61.7288
Csa5G157380	1-aminocyclopropane-1-carboxylate synthase; contains IPR015424 (Pyridoxal phosphate-dependent transferase)	Chr5:5575538-5578435	21.5647	83.252	0.259029	5.60607e-10	1.888e-08	DOWN	90.1149	60.1226	117.593	16.9534	17.4273	33.1951
Csa5G157930	[Protein-PII] uridylyltransferase; contains IPR002912 (ACT domain)	Chr5:5641677-5644964	136.103	492.64	0.276273	7.056e-49	1.40248e-46	DOWN	403.411	593.444	499.444	80.8775	93.7148	203.881
Csa5G165830	Unknown protein	Chr5:6307847-6308692	24.021	49.0575	0.48965	0.00371468	0.0399954	DOWN	33.7216	39.2386	57.249	28.2449	25.0734	17.35
Csa5G167080	Acid phosphatase 1, putative; contains IPR005519 (Acid phosphatase (Class B)), IPR023214 (HAD-like domain)	Chr5:6471294-6474345	34.3584	74.2538	0.462716	0.000118511	0.00188005	DOWN	72.5512	50.3251	79.8319	26.3252	31.9848	39.353
Csa5G167110	Ethylene-responsive transcription factor; contains IPR016177 (DNA-binding, integrase-type)	Chr5:6483993-6484681	30.1928	102.447	0.294716	1.80841e-10	6.3542e-09	DOWN	115.462	55.6967	129.442	33.8742	42.0353	20.3061
Csa5G167120	Ethylene-responsive transcription factor; contains IPR016177 (DNA-binding, integrase-type)	Chr5:6489395-6490319	88.1494	462.35	0.190655	1.10971e-62	2.71064e-60	DOWN	484.721	384.357	536.064	64.6921	81.9915	115.027
Csa5G168890	Leucine-rich repeat receptor-like protein kinase; contains IPR001611 (Leucine-rich repeat), IPR013210 (Leucine-rich repeat-containing N-terminal, type 2), IPR025875 (Leucine rich repeat 4)	Chr5:6668823-6670186	2.42005	14.1791	0.170677	0.00427752	0.0450272	DOWN	21.4938	10.3942	12.4823	2.11768	2.04962	3.92045
Csa5G168900	Receptor protein kinase, putative; contains IPR001611 (Leucine-rich repeat), IPR003591 (Leucine-rich repeat, typical subtype), IPR011009 (Protein kinase-like domain), IPR013320 (Concanavalin A-like lectin/glucanase, subgroup)	Chr5:6670727-6674034	5.6406	30.4587	0.185188	2.27354e-05	0.000420179	DOWN	36.9188	31.4211	27.3609	3.78526	3.29073	9.14124
Csa5G168920	Receptor protein kinase, putative; contains IPR011009 (Protein kinase-like domain)	Chr5:6681256-6682648	3.58481	18.6292	0.19243	0.00148197	0.0180997	DOWN	20.0665	28.4451	11.4133	0.964736	0.789977	6.50781
Csa5G173520	F-box family protein; contains IPR001810 (F-box domain, cyclin-like), IPR025886 (Phloem protein 2-like)	Chr5:7169604-7172779	208.406	417.834	0.498777	1.77186e-17	1.04426e-15	DOWN	471.745	348.244	362.123	224.176	156.142	262.704
Csa5G179770	Plant-specific domain TIGR01589 family protein; contains IPR006476 (Conserved hypothetical protein CHP01589, plant)	Chr5:7807947-7808618	5.53354	61.4222	0.0900902	3.73135e-13	1.65898e-11	DOWN	44.871	5.40075	116.988	7.46135	1.99193	6.72453
Csa5G179780	Metal tolerance protein; contains IPR002524 (Cation efflux protein), IPR027469 (Cation efflux protein transmembrane domain), IPR027470 (Cation efflux protein cytoplasmic domain)	Chr5:7817650-7822158	56.7329	194.756	0.291302	4.04847e-19	2.6477e-17	DOWN	203.704	199.992	199.309	33.7384	32.8829	113.429
Csa5G180920	Zinc finger protein; contains IPR015880 (Zinc finger, C2H2-like)	Chr5:7940938-7941633	104.68	234.688	0.446039	6.42427e-13	2.81308e-11	DOWN	249.899	230.45	264.668	119.426	61.8673	143.333
Csa5G198200	Acid phosphatase-like protein; contains IPR005519 (Acid phosphatase (Class B))	Chr5:8731572-8735223	17.8524	44.9818	0.396881	0.000590164	0.00798198	DOWN	40.7341	48.6998	45.0759	7.65397	8.25883	39.5482
Csa5G198740	Coronatine insensitive 1	Chr5:8774484-8777498	21.3432	48.362	0.441322	0.00124343	0.015542	DOWN	60.501	30.0881	52.3774	20.1751	20.7172	23.5198
Csa5G203400	Receptor kinase-like protein; contains IPR009091 (Regulator of chromosome condensation 1/beta-lactamase-inhibitor protein II), IPR011009 (Protein kinase-like domain), IPR013320 (Concanavalin A-like lectin/glucanase, subgroup)	Chr5:9050569-9053136	30.804	65.6269	0.469381	0.000338772	0.0048989	DOWN	59.7746	59.0541	91.2176	25.1042	22.5505	47.7715
Csa5G207940	Zinc finger CCCH domain-containing protein; contains IPR020683 (Ankyrin repeat-containing domain)	Chr5:9224006-9226749	707.342	1444.91	0.489541	3.02426e-59	7.04756e-57	DOWN	1468.35	1469.49	1657.16	679.582	488.331	1048.38
Csa5G284520	Auxin efflux carrier; contains IPR004776 (Auxin efflux carrier)	Chr5:11780026-11784236	12.2162	97.2452	0.125623	1.18066e-17	7.06098e-16	DOWN	120.608	81.9465	121.463	8.62328	10.841	19.7592
Csa5G341040	Putative At5g37260-like protein; contains IPR009057 (Homeodomain-like)	Chr5:13233858-13236734	5.99109	25.909	0.231236	0.000307864	0.00449362	DOWN	34.1159	17.5094	24.7627	5.15327	6.05825	6.7183
Csa5G396000	F28K19.24; contains IPR007650 (Protein of unknown function DUF581)	Chr5:14460690-14461244	40.726	87.5093	0.465391	2.9222e-05	0.000527557	DOWN	99.6586	132.138	65.3579	25.7003	31.2243	85.2643
Csa5G410730	Glutamine synthetase; contains IPR008147 (Glutamine synthetase, beta-Grasp), IPR014746 (Glutamine synthetase/guanido kinase, catalytic domain), IPR027302 (Glutamine synthetase, N-terminal conserved site), IPR027303 (Glutamine synthetase, glycine-rich site)	Chr5:14854096-14857382	10.2814	34.1209	0.301323	0.000329042	0.0047616	DOWN	41.414	40.1546	31.1918	9.08678	9.44231	12.8197
Csa5G412760	Nudix hydrolase; contains IPR015797 (NUDIX hydrolase domain-like)	Chr5:14945984-14948310	31.0668	93.5746	0.332	1.74772e-08	4.8941e-07	DOWN	109.768	88.88	98.1815	28.666	27.577	39.284
Csa5G484630	Matrix metalloproteinase; contains IPR021190 (Peptidase M10A), IPR024079 (Metallopeptidase, catalytic domain)	Chr5:16883843-16885200	37.0868	83.4615	0.444358	2.56634e-05	0.000468739	DOWN	89.4247	100.579	125.508	36.0953	20.9561	74.4211
Csa5G505220	Plant-specific domain TIGR01589 family protein; contains IPR006476 (Conserved hypothetical protein CHP01589, plant)	Chr5:17616745-17617959	5.23353	46.3703	0.112864	2.87182e-09	8.92996e-08	DOWN	48.4326	29.087	55.6776	3.24969	3.19057	7.93546
Csa5G547610	Nudix hydrolase; contains IPR015797 (NUDIX hydrolase domain-like)	Chr5:19316683-19318103	984.142	2754.01	0.357349	3.68005e-195	6.21744e-192	DOWN	2448.78	2014.19	2830.52	757.581	611.95	1423.92
Csa5G548130	Xyloglucan endotransglucosylase/hydrolase 13; contains IPR008985 (Concanavalin A-like lectin/glucanases superfamily), IPR016455 (Xyloglucan endotransglucosylase/hydrolase)	Chr5:19361128-19363553	70.0918	161.359	0.434384	1.54135e-09	4.98395e-08	DOWN	155.317	113.931	195.352	34.0782	47.5103	120.322
Csa5G561770	Ankyrin repeat-containing protein, putative; contains IPR020683 (Ankyrin repeat-containing domain), IPR026961 (PGG domain), IPR027001 (Caskin/Ankyrin repeat-containing protein)	Chr5:19560260-19564220	27.567	66.0926	0.417097	5.15373e-05	0.000893812	DOWN	66.3338	64.7683	74.0963	20.1582	33.7865	33.5918
Csa5G571580	Unknown protein	Chr5:20000610-20001468	32.0164	76.5194	0.418409	2.18868e-05	0.000406722	DOWN	91.098	136.466	85.9675	30.359	15.9279	74.8866
Csa5G576580	Unknown protein	Chr5:20013214-20013876	9.54277	28.3536	0.336563	0.00213834	0.0249297	DOWN	31.6663	49.4434	34.2222	7.1282	4.15306	23.8607
Csa5G576590	Auxin efflux carrier; contains IPR004776 (Auxin efflux carrier)	Chr5:20035387-20039599	37.6281	134.16	0.280472	3.27217e-14	1.56094e-12	DOWN	184.32	150.741	123.952	30.5338	28.643	66.0663
Csa5G580630	Alpha-galactosidase 2; contains IPR000111 (Glycoside hydrolase, clan GH-D), IPR013780 (Glycosyl hydrolase, family 13, all-beta)	Chr5:20559434-20563714	28.5852	66.221	0.431664	8.84942e-05	0.00144339	DOWN	55.4989	85.6714	58.9771	10.6772	10.7589	61.3792
Csa5G600370	Putative receptor protein kinase; contains IPR002902 (Gnk2-homologous domain), IPR011009 (Protein kinase-like domain), IPR013320 (Concanavalin A-like lectin/glucanase, subgroup)	Chr5:21921313-21924062	56.6334	115.287	0.491238	0.000751817	0.00922184	DOWN	59.1884	28.1569	85.6068	121.391	117.394	101.5
Csa5G602220	Unknown protein	Chr5:22143127-22143602	20.1625	57.9113	0.348162	2.37099e-05	0.000436201	DOWN	69.688	57.8627	57.5795	13.8365	14.9116	35.396
Csa5G603940	Glycosyltransferase family GT8 protein; contains IPR002495 (Glycosyl transferase, family 8)	Chr5:22278480-22280189	94.2323	213.32	0.441742	4.89734e-12	2.01397e-10	DOWN	221.709	272.243	269.138	114.037	63.6574	135.719
Csa5G604910	Putative ribonuclease P; contains IPR001395 (Aldo/keto reductase), IPR005182 (Bacterial PH domain)	Chr5:22576463-22577421	53.2041	114.717	0.463786	2.11654e-06	4.56013e-05	DOWN	77.7877	185.997	93.5311	32.6193	35.9207	102.261
Csa5G606830	Cytochrome P450; contains IPR001128 (Cytochrome P450)	Chr5:23064500-23066668	27.2169	58.7038	0.463631	0.000812552	0.0106626	DOWN	60.0396	26.406	70.5369	12.1167	11.6649	48.3262
Csa5G608360	Unknown protein; contains IPR012552 (DVL)	Chr5:23398896-23399138	1e-05	21.2384	4.70845e-07	2.75498e-06	5.87941e-05	DOWN	25.5512	27.2909	0	0	0	0
Csa5G608570	Unknown protein; contains IPR006121 (Heavy metal-associated domain, HMA)	Chr5:23526256-23527730	167.616	357.976	0.468233	2.63504e-17	1.53074e-15	DOWN	272.346	396.094	352.506	108.164	106.892	340.645
Csa5G609690	CLAVATA3/ESR (CLE)-related protein 43	Chr5:23619332-23619974	4.17627	18.9797	0.220039	0.00393893	0.0421414	DOWN	24.2782	21.8942	16.7479	4.3484	4.11425	5.97083
Csa5G628670	AP-3 complex subunit sigma-1, putative; contains IPR022775 (AP complex, mu/sigma subunit)	Chr5:25453364-25454387	33.7103	67.9549	0.496069	0.000698696	0.00932545	DOWN	64.8767	86.4501	59.8228	32.1938	26.7941	47.0908
Csa5G630820	Homeobox-leucine zipper protein; contains IPR003106 (Leucine zipper, homeobox-associated), IPR009057 (Homeodomain-like)	Chr5:25694399-25696048	7.75684	33.3321	0.232714	3.93101e-05	0.000697265	DOWN	31.7384	28.8864	30.9277	2.96317	2.72311	13.3501
Csa5G630930	WAT1-related protein; contains IPR000620 (Drug/metabolite transporter)	Chr5:25763187-25769147	36.7934	140.536	0.261808	8.77143e-16	4.65529e-14	DOWN	128.803	108.932	172.351	31.4507	22.2454	59.8577
Csa5G635370	Plasma membrane H+-ATPase; contains IPR001757 (Cation-transporting P-type ATPase), IPR023214 (HAD-like domain), IPR023298 (P-type ATPase, transmembrane domain)	Chr5:26121802-26132188	10.6627	28.3193	0.376517	0.0041812	0.0442199	DOWN	29.6279	32.3142	23.6454	7.04988	6.3358	18.2853
Csa5G636620	Calmodulin-like protein; contains IPR011992 (EF-hand-like domain)	Chr5:26371313-26372195	30.5188	115.335	0.26461	5.04852e-13	2.22026e-11	DOWN	75.5059	73.914	170.056	28.1558	14.3199	42.2836
Csa5G643370	Leaf senescence protein-like; contains IPR025846 (PMR5 N-terminal domain), IPR026057 (PC-Esterase)	Chr5:26940707-26942353	26.7902	65.2659	0.410478	4.23853e-05	0.000744	DOWN	56.5342	57.0009	66.843	21.4395	25.5708	29.4196
Csa5G649330	Molybdopterin synthase subunit MoaD; contains IPR003749 (ThiamineS/Molybdopterin converting factor subunit 1), IPR012675 (Beta-grasp domain)	Chr5:27607737-27610489	81.8704	177.578	0.461039	1.23368e-09	4.03415e-08	DOWN	200.709	169.97	212.074	68.4381	59.2256	139.065
Csa5G650530	Unknown protein	Chr5:27768770-27774919	22.1036	48.1226	0.459318	0.00204275	0.0239947	DOWN	49.8863	74.8414	32.8468	14.6152	17.3376	39.447
Csa6G000080	Galactinol synthase; contains IPR002495 (Glycosyl transferase, family 8)	Chr6:45813-48042	2937.35	7937.53	0.370058	0	0	DOWN	8737.85	8100.4	7437.62	1155.69	841.853	6649.7
Csa6G010000	N-hydroxycinnamoyl/benzoyltransferase 4; contains IPR003480 (Transferase), IPR023213 (Chloramphenicol acetyltransferase-like domain)	Chr6:1107781-1109486	3.46195	17.3367	0.199689	0.00250382	0.0286793	DOWN	24.5649	12.2858	19.1073	2.35735	2.928	5.45298
Csa6G012240	LOB domain-containing protein, putative; contains IPR004883 (Lateral organ boundaries, LOB)	Chr6:1331947-1332401	8.65846	51.6537	0.167625	9.33714e-09	2.72376e-07	DOWN	49.2	57.4741	43.6759	2.378	7.90026	15.693
Csa6G013360	Metal ion binding protein; contains IPR006121 (Heavy metal-associated domain, HMA)	Chr6:1425915-1427605	27.8089	67.0433	0.41479	3.58316e-05	0.000641174	DOWN	59.6986	82.0909	54.4841	20.3087	49.2512	14.8463
Csa6G014510	Unknown protein	Chr6:1553164-1553795	387.296	1499.33	0.258313	5.20872e-156	5.02865e-153	DOWN	1162.62	1911.95	1874.47	315.277	195.615	881.07
Csa6G014540	Expansin; contains IPR007118 (Expansin/Lol pI), IPR014733 (Barwin-like endoglucanase)	Chr6:1568263-1569402	22.416	93.6675	0.239315	1.18868e-11	4.64342e-10	DOWN	118.379	150.745	67.4345	7.28714	10.5797	56.5844
Csa6G016950	Receptor kinase-like protein; contains IPR009091 (Regulator of chromosome condensation 1/beta-lactamase-inhibitor protein II), IPR011009 (Protein kinase-like domain), IPR013320 (Concanavalin A-like lectin/glucanase, subgroup)	Chr6:1922430-1924734	12.1841	42.1403	0.289132	4.42328e-05	0.00077375	DOWN	39.3563	49.1792	43.699	6.91317	5.08636	23.0663
Csa6G039540	CONSTANS-like zinc finger protein; contains IPR000315 (Zinc finger, B-box), IPR010402 (CCT domain)	Chr6:2811415-2813327	9.36011	56.9418	0.16438	2.07942e-09	6.63909e-08	DOWN	71.7852	44.0556	44.3641	5.78401	7.83911	11.0615
Csa6G040580	Chromosome undetermined scaffold_13, whole genome shotgun sequence; contains IPR003409 (MORN motif)	Chr6:2912176-2914393	1.46227	13.2438	0.110412	0.00226271	0.0261989	DOWN	10.5082	2.57657	20.2798	1.16999	2.50442	1.07723
Csa6G042990	Trihelix transcription factor; contains IPR001005 (SANT/Myb domain)	Chr6:3420418-3423039	12.6783	36.4611	0.347721	0.000593094	0.00801626	DOWN	29.3295	36.3346	36.3007	7.33147	7.60836	18.8928
Csa6G043490	Trihelix transcription factor; contains IPR009057 (Homeodomain-like)	Chr6:3457938-3460940	20.2707	60.2413	0.336492	6.98289e-06	0.000139892	DOWN	60.1346	44.7649	65.1966	17.327	15.7447	24.1843
Csa6G046330	Core-2/I-branching beta-1,6-N-acetylglucosaminyltransferase family protein; contains IPR003406 (Glycosyl transferase, family 14)	Chr6:3759790-3761028	11.4878	62.4101	0.18407	8.78495e-10	2.91023e-08	DOWN	75.3553	88.5839	67.5764	10.146	13.5233	18.1156
Csa6G055410	Receptor-like kinase; contains IPR011009 (Protein kinase-like domain), IPR013320 (Concanavalin A-like lectin/glucanase, subgroup)	Chr6:4257363-4258849	88.6877	225.502	0.39329	2.80555e-15	1.43999e-13	DOWN	203.654	276.766	220.069	87.3656	86.5397	104.389
Csa6G075110	SPX domain-containing membrane protein; contains IPR004331 (SPX, N-terminal), IPR011701 (Major facilitator superfamily), IPR013325 (RNA polymerase sigma factor, region 2), IPR016196 (Major facilitator superfamily domain, general substrate transporter)	Chr6:4982639-4994085	9.00547	27.635	0.325872	0.00326054	0.0356934	DOWN	30.2755	25.0556	23.1892	7.28491	6.01413	16.6379
Csa6G075180	TCP transcription factor 20; contains IPR005333 (Transcription factor, TCP)	Chr6:5021968-5023249	9.15226	51.2833	0.178465	3.02875e-08	8.29795e-07	DOWN	65.3032	54.681	68.7805	6.62921	7.83376	16.8392
Csa6G079750	CER1 protein, putative, expressed; contains IPR006694 (Fatty acid hydroxylase), IPR021940 (Uncharacterised domain Wax2, C-terminal)	Chr6:5410313-5415671	9.08883	27.1195	0.33514	0.00326054	0.0356934	DOWN	28.7402	24.0669	25.1012	2.74245	3.75392	21.7769
Csa6G092560	Auxin-induced SAUR-like protein; contains IPR003676 (Auxin responsive SAUR protein)	Chr6:6366534-6367582	4.34854	18.9607	0.229345	0.00393893	0.0421414	DOWN	31.4868	11.9322	17.4782	4.13077	2.02053	6.83738
Csa6G093620	Putative ferric reductase oxidase; contains IPR000778 (Cytochrome b245, heavy chain), IPR013130 (Ferric reductase transmembrane component-like domain), IPR017927 (Ferredoxin reductase-type FAD-binding domain)	Chr6:6412316-6416995	41.2651	134.99	0.30569	7.84658e-13	3.40646e-11	DOWN	145.639	165.81	99.8267	32.8237	27.0158	67.0758
Csa6G093630	Unknown protein	Chr6:6412316-6416995	30.7724	125.869	0.24448	4.47474e-15	2.24557e-13	DOWN	112.248	90.1953	108.125	25.3608	26.931	23.7256
Csa6G093640	Transcription factor, putative; contains IPR005333 (Transcription factor, TCP)	Chr6:6417102-6417981	70.4086	157.131	0.448089	5.877e-09	1.76258e-07	DOWN	208.557	110.812	174.11	65.6888	62.8061	97.8735
Csa6G117200	Cysteine/Histidine-rich C1 domain family protein; contains IPR002219 (Protein kinase C-like, phorbol ester/diacylglycerol binding), IPR004146 (DC1), IPR011424 (C1-like)	Chr6:8025404-8026695	31.0908	90.9474	0.341855	5.93507e-08	1.56881e-06	DOWN	65.681	111.727	86.5319	22.0887	15.8619	52.7919
Csa6G134890	DNA-3-methyladenine glycosylase; contains IPR005019 (Methyladenine glycosylase)	Chr6:9371234-9373669	44.4284	115.773	0.383754	1.28778e-08	3.66693e-07	DOWN	115.638	157.319	104.757	33.5001	52.2746	58.1076
Csa6G141350	Arabidopsis thaliana genomic DNA, chromosome 5, P1 clone:MOK16; contains IPR007608 (Senescence regulator)	Chr6:10005929-10006562	49.3064	291.838	0.168951	2.25654e-43	3.84446e-41	DOWN	222.564	86.094	335.773	33.4092	52.0137	52.2313
Csa6G150560	Senescence-associated protein, putative	Chr6:10584164-10585562	93.613	192.911	0.485265	2.58816e-09	8.09758e-08	DOWN	263.127	204.231	218.211	74.829	76.7403	160.871
Csa6G154500	Aluminum-induced protein; contains IPR017932 (Glutamine amidotransferase type 2 domain), IPR024286 (Domain of unknown function DUF3700)	Chr6:10893314-10896847	69.5932	141.125	0.493132	5.95747e-07	1.38989e-05	DOWN	159.294	135.221	156.964	65.8795	79.8458	81.9298
Csa6G182120	Pentatricopeptide repeat-containing protein At2g30100, chloroplastic	Chr6:11841665-11844709	13.0711	44.3335	0.294836	3.96441e-05	0.00070196	DOWN	40.6724	35.0004	49.4303	5.72832	7.57156	23.0514
Csa6G185830	Isoprenyl transferase; contains IPR001441 (Decaprenyl diphosphate synthase-like)	Chr6:12039623-12042172	26.1806	101.401	0.258189	1.02139e-11	4.03658e-10	DOWN	93.9183	24.0772	204.054	26.9821	20.529	39.4116
Csa6G187400	Unknown protein	Chr6:12094904-12095288	9.67033	34.0586	0.283932	0.000147949	0.00229146	DOWN	40.183	44.3527	45.7719	9.94598	8.43199	13.2886
Csa6G190390	Probable receptor-like protein kinase; contains IPR011009 (Protein kinase-like domain)	Chr6:12418372-12421323	124.84	303.426	0.411435	1.09654e-18	6.94727e-17	DOWN	374.514	209.705	359.087	148.358	119.221	132.023
Csa6G227020	Protein trichome birefringence-like 38; contains IPR025846 (PMR5 N-terminal domain), IPR026057 (PC-Esterase)	Chr6:13149534-13154336	91.6071	392.056	0.233658	5.82995e-46	1.08437e-43	DOWN	422.829	161.959	658.675	79.2203	87.2976	130.157
Csa6G227040	At2g31130/T16B12.6	Chr6:13206040-13210424	18.957	45.9774	0.412311	0.00072387	0.00961084	DOWN	45.9118	31.3949	46.1949	16.4903	19.9751	17.9942
Csa6G239680	Transcript antisense to ribosomal rna protein	Chr6:13601375-13602311	256.657	877.785	0.292392	3.8184e-81	1.26909e-78	DOWN	613.897	1781.49	1305.73	320.285	302.429	264.739
Csa6G302190	Exocyst complex component; contains IPR004140 (Exocyst complex protein Exo70), IPR016159 (Cullin repeat-like-containing domain)	Chr6:14483552-14485870	3.39891	27.7171	0.122629	1.01569e-05	0.000198765	DOWN	38.0921	12.8369	39.6037	3.26624	1.81996	6.10224
Csa6G309980	Beta-D-xylosidase; contains IPR002772 (Glycoside hydrolase family 3 C-terminal domain), IPR017853 (Glycoside hydrolase, superfamily), IPR026891 (Fibronectin type III-like domain), IPR026892 (Glycoside hydrolase family 3)	Chr6:14792632-14797768	41.3976	89.2224	0.463982	2.44574e-05	0.000448733	DOWN	88.908	26.0291	128.124	60.1887	58.088	22.1376
Csa6G324830	Unknown protein	Chr6:15109647-15110480	11.2098	55.9724	0.200274	3.35553e-08	9.15614e-07	DOWN	37.822	103.53	38.696	8.40798	10.533	23.7448
Csa6G343710	Thioredoxin m; contains IPR005746 (Thioredoxin), IPR012336 (Thioredoxin-like fold)	Chr6:15592300-15593670	31.2277	67.8837	0.460018	0.00028257	0.00416339	DOWN	56.5269	114.532	43.1977	17.7108	21.3282	62.4218
Csa6G366560	Cytochrome P450 family protein; contains IPR001128 (Cytochrome P450)	Chr6:16777723-16779737	7.7135	37.5698	0.205311	5.12464e-06	0.00010484	DOWN	41.438	47.9019	20.4267	3.02678	2.60976	15.7355
Csa6G399770	Chaperone protein DNAj, putative; contains IPR001623 (DnaJ domain)	Chr6:17734002-17735932	29.2921	59.4308	0.492877	0.00146147	0.0178816	DOWN	70.11	58.0092	57.3349	29.0635	22.744	39.5091
Csa6G401530	Microtubule-associated protein TORTIFOLIA1, putative; contains IPR016024 (Armadillo-type fold)	Chr6:18035541-18039744	26.0025	60.6336	0.428846	0.000253077	0.00377826	DOWN	62.6153	89.5355	50.9441	29.6687	42.1915	14.3677
Csa6G408820	Putative DUF21 domain-containing protein	Chr6:18785492-18787349	4.95775	18.6923	0.26523	0.00393893	0.0421414	DOWN	21.0364	16.7971	20.7348	5.08931	6.11233	5.56841
Csa6G424020	Unknown protein	Chr6:19768926-19769232	84.361	178.398	0.472881	3.61866e-09	1.10656e-07	DOWN	106.874	228.487	140.199	65.1407	61.1043	113.797
Csa6G425840	NHL1; contains IPR004864 (Late embryogenesis abundant protein, LEA-14)	Chr6:19994311-19995077	19.2304	56.7765	0.338704	1.8263e-05	0.000345719	DOWN	40.7597	127.672	34.3888	6.28586	4.8591	56.7768
Csa6G430730	Phospholipase A22; contains IPR016090 (Phospholipase A2 domain)	Chr6:20398716-20400814	33.2009	81.1022	0.409371	6.33192e-06	0.000127481	DOWN	82.6083	90.4804	82.7181	27.6722	32.379	48.4117
Csa6G439950	Unknown protein	Chr6:20630745-20631585	32.7798	74.8402	0.437997	4.39802e-05	0.000769995	DOWN	66.0793	93.1621	75.1439	24.1706	35.0623	46.9467
Csa6G446490	Thioredoxin, putative; contains IPR005746 (Thioredoxin), IPR012336 (Thioredoxin-like fold)	Chr6:20976186-20976982	24.5354	55.1275	0.445066	0.000511486	0.00704475	DOWN	48.881	64.0775	51.2621	19.7791	15.9957	36.4372
Csa6G454480	Unknown protein	Chr6:21814158-21815241	58.1272	129.598	0.448519	1.73713e-07	4.32661e-06	DOWN	113.744	168.104	106.707	21.275	21.7247	90.4145
Csa6G476070	Gibberellin 20-oxidase; contains IPR002283 (Isopenicillin N synthase), IPR026992 (Non-haem dioxygenase N-terminal domain), IPR027443 (Isopenicillin N synthase-like)	Chr6:21935730-21937899	0.576683	24.6182	0.0234251	3.81069e-07	9.11061e-06	DOWN	13.1477	0.708949	34.2453	0.758571	0.412307	0.425413
Csa6G484550	Autophagy-related protein	Chr6:22397480-22398093	7.35518	33.4281	0.22003	3.93101e-05	0.000697265	DOWN	34.7228	36.8296	38.0509	6.9059	8.1868	8.90837
Csa6G486870	Putative receptor-like protein kinase; contains IPR001611 (Leucine-rich repeat), IPR003591 (Leucine-rich repeat, typical subtype), IPR011009 (Protein kinase-like domain), IPR013210 (Leucine-rich repeat-containing N-terminal, type 2), IPR013320 (Concanavalin A-like lectin/glucanase, subgroup)	Chr6:22677895-22681842	7.62319	24.1629	0.315492	0.00282983	0.031785	DOWN	30.7681	19.3074	27.8525	5.45516	8.74207	10.6669
Csa6G486960	WRKY transcription factor, putative; contains IPR003657 (DNA-binding WRKY)	Chr6:22776423-22778193	110.77	333.706	0.331939	1.71132e-27	1.72613e-25	DOWN	250.566	75.7438	523.734	83.8874	22.8082	183.398
Csa6G487600	2-Sep; contains IPR023329 (Chlorophyll a/b binding protein domain)	Chr6:22870566-22871596	32.2969	129.318	0.249748	4.2292e-15	2.13291e-13	DOWN	150.833	39.2494	245.113	38.1316	25.942	38.8348
Csa6G487770	BEL1-like homeodomain protein; contains IPR006563 (POX), IPR009057 (Homeodomain-like)	Chr6:22977391-22982614	34.7921	78.518	0.44311	3.09853e-05	0.000558396	DOWN	95.6053	49.1586	104.831	34.9728	35.0752	45.1251
Csa6G491660	ADP-ribosylation factor; contains IPR003579 (Small GTPase superfamily, Rab type), IPR005225 (Small GTP-binding protein domain), IPR006689 (Small GTPase superfamily, ARF/SAR type), IPR027417 (P-loop containing nucleoside triphosphate hydrolase)	Chr6:23629322-23631878	31.6138	79.1615	0.399358	4.23601e-06	8.78127e-05	DOWN	68.5738	66.1417	77.8882	19.0551	17.4823	51.1592
Csa6G495000	Peroxidase 5; contains IPR010255 (Haem peroxidase)	Chr6:23900066-23901688	15.9578	99.5582	0.160286	2.30115e-16	1.25751e-14	DOWN	155.578	27.3583	140.269	17.9349	7.33557	26.1256
Csa6G495020	LOB domain-containing protein, putative; contains IPR004883 (Lateral organ boundaries, LOB)	Chr6:23922657-23923870	41.1959	124.508	0.33087	5.30254e-11	1.95107e-09	DOWN	161.381	141.297	160.412	41.4703	58.2653	45.5537
Csa6G497110	Transcription factor bHLH25; contains IPR006121 (Heavy metal-associated domain, HMA), IPR011598 (Myc-type, basic helix-loop-helix (bHLH) domain)	Chr6:24349097-24351140	55.9745	269.47	0.207721	2.39946e-35	3.20044e-33	DOWN	235.23	362.401	327.6	26.7206	17.3511	137.529
Csa6G497240	Hydroxyproline-rich glycoprotein	Chr6:24448290-24449882	144.736	354.265	0.408553	9.1753e-22	6.91524e-20	DOWN	318.406	286.123	736.342	99.2915	111.35	308.396
Csa6G499220	Ring finger protein, putative; contains IPR013083 (Zinc finger, RING/FYVE/PHD-type)	Chr6:24750688-24751882	21.5883	163.787	0.131807	1.93094e-28	2.04962e-26	DOWN	150.768	169.261	215.985	13.4561	15.7053	37.2829
Csa6G499720	Homeobox-leucine zipper protein; contains IPR003106 (Leucine zipper, homeobox-associated), IPR009057 (Homeodomain-like)	Chr6:24764795-24767053	343.284	1220.2	0.281334	8.54216e-117	4.81066e-114	DOWN	1381.12	665	1565.93	216.237	182.038	575.261
Csa6G500550	Ethylene-responsive transcription factor 5; contains IPR016177 (DNA-binding, integrase-type)	Chr6:24982038-24983346	38.3043	396.464	0.0966148	1.20883e-76	3.77042e-74	DOWN	535.271	488.894	475.622	36.8289	32.4313	76.6946
Csa6G500590	Gb|AAF17687.1; contains IPR007650 (Protein of unknown function DUF581)	Chr6:25005998-25007014	20.4879	45.4241	0.451036	0.00210805	0.0246333	DOWN	49.8678	40.4546	45.7542	12.3312	15.71	27.5111
Csa6G500650	Peptidyl-prolyl cis-trans isomerase; contains IPR001179 (Peptidyl-prolyl cis-trans isomerase, FKBP-type, domain), IPR023566 (Peptidyl-prolyl cis-trans isomerase, FKBP-type)	Chr6:25027058-25029975	24.6694	57.8826	0.426197	0.000253776	0.00378313	DOWN	35.9193	125.849	32.4796	14.6373	17.6396	48.6499
Csa6G500720	Unknown protein	Chr6:25067246-25067900	46.0294	122.466	0.375855	3.05321e-09	9.43608e-08	DOWN	188.471	110.63	107.932	38.0611	53.4105	69.7907
Csa6G505280	Histone h1/h5, putative; contains IPR005819 (Histone H5)	Chr6:25692624-25693709	90.315	260.144	0.347173	1.36837e-20	9.53344e-19	DOWN	229.918	238.947	308.383	72.1791	137.803	82.9964
Csa6G505920	Transcription factor; contains IPR011598 (Myc-type, basic helix-loop-helix (bHLH) domain)	Chr6:25791875-25795080	15.7673	37.614	0.419187	0.00257293	0.0293384	DOWN	39.5108	41.1604	40.972	16.2723	14.999	18.8726
Csa6G511670	U-box domain-containing protein; contains IPR016024 (Armadillo-type fold)	Chr6:26376726-26379440	112.352	234.838	0.478423	2.73072e-11	1.03289e-09	DOWN	177.394	299.445	309.006	73.6861	103.245	190.17
Csa6G511710	Unknown protein	Chr6:26401810-26403190	419.669	1662.41	0.252446	7.63724e-177	7.74187e-174	DOWN	1105.95	694.546	2018.25	277.205	304.572	471.782
Csa6G513620	F19K23.17 protein	Chr6:26618259-26620138	27.4139	55.3797	0.495017	0.00211918	0.0247205	DOWN	55.4727	53.5997	56.7818	23.5141	19.0801	46.4756
Csa6G513750	Arabidopsis thaliana genomic DNA, chromosome 5, P1 clone:MOK16; contains IPR007608 (Senescence regulator)	Chr6:26662646-26663251	21.5618	49.6556	0.434227	0.000876902	0.0114037	DOWN	33.9339	66.7821	37.8576	13.3271	13.5846	40.2634
Csa6G514920	Unknown protein	Chr6:26766297-26766869	98.0023	536.241	0.182758	9.75165e-75	2.95082e-72	DOWN	524.107	552.824	500.778	73.9378	105.441	143.595
Csa6G518030	Unknown protein	Chr6:27324161-27324628	56.7981	166.92	0.340271	5.95272e-14	2.80664e-12	DOWN	178.149	114.06	183.458	86.497	61.4236	43.0971
Csa6G518040	Ethylene-responsive transcription factor, putative; contains IPR016177 (DNA-binding, integrase-type)	Chr6:27324673-27326250	342.097	799.546	0.427864	1.60014e-43	2.74925e-41	DOWN	858.766	904.165	1075.71	379.732	331.362	448.719
Csa6G518190	Glutaredoxin C9; contains IPR011905 (Glutaredoxin-like, plant II), IPR012336 (Thioredoxin-like fold)	Chr6:27402819-27403662	55.6399	181.189	0.307082	5.39062e-17	3.07858e-15	DOWN	201.718	123.04	217.065	40.3784	27.2195	105.54
Csa6G519700	Unknown protein	Chr6:27673761-27674397	13.3536	34.61	0.385831	0.00250893	0.0287216	DOWN	20.2061	22.0189	44.4325	3.12338	3.88703	26.0162
Csa7G000520	Transcription factor, putative; contains IPR011598 (Myc-type, basic helix-loop-helix (bHLH) domain)	Chr7:31287-34374	20.8982	55.8506	0.37418	5.24875e-05	0.000907187	DOWN	68.6922	55.986	51.8019	15.3441	18.5222	32.3669
Csa7G009160	Receptor expression-enhancing protein, putative; contains IPR004345 (TB2/DP1/HVA22-related protein)	Chr7:570932-572716	1.90715	12.612	0.151217	0.00404084	0.0430274	DOWN	11.9417	12.3237	14.1298	1.45389	2.79154	1.60766
Csa7G011870	Ubiquitin-conjugating enzyme 8-like; contains IPR016135 (Ubiquitin-conjugating enzyme/RWD-like), IPR023313 (Ubiquitin-conjugating enzyme, active site)	Chr7:733246-734756	29.9294	74.4935	0.401772	8.5078e-06	0.00016828	DOWN	74.4916	75.4312	69.0625	16.7099	11.9462	77.81
Csa7G012390	Unknown protein	Chr7:739949-742543	18.4667	41.5574	0.444366	0.00304926	0.0338372	DOWN	28.9867	48.959	57.6109	20.7417	17.6288	18.6073
Csa7G024670	Amino acid transporter, putative; contains IPR013057 (Amino acid transporter, transmembrane)	Chr7:1366528-1368327	35.7401	88.5759	0.403497	1.52603e-06	3.37024e-05	DOWN	85.3211	90.7601	100.279	25.2874	26.4176	74.4307
Csa7G031540	Unknown protein	Chr7:1674039-1674445	1e-05	15.4341	6.47916e-07	0.000137257	0.00214553	DOWN	4.276	20.6814	18.4631	0	0	0
Csa7G037610	Pathogen-induced protein CuPi1	Chr7:2037563-2038288	72.6731	471.969	0.153979	2.529e-73	7.32471e-71	DOWN	498.124	66.7318	886.081	33.7234	11.7462	175.828
Csa7G044880	Beta-amylase; contains IPR001554 (Glycoside hydrolase, family 14), IPR017853 (Glycoside hydrolase, superfamily)	Chr7:2613973-2616306	9.73369	36.2638	0.268413	5.80003e-05	0.000993157	DOWN	24.4421	43.7941	32.288	3.8451	2.36097	17.7014
Csa7G046660	Putative wound-induced protein; contains IPR022251 (Protein of unknown function wound-induced)	Chr7:2769807-2770207	5.26681	22.9023	0.229969	0.00137282	0.0169814	DOWN	36.2136	10.8208	23.1819	2.47736	4.86764	9.45243
Csa7G048060	Plant-specific domain TIGR01615 family protein; contains IPR006502 (Protein of unknown function DUF506, plant)	Chr7:2998187-2999450	74.5698	217.296	0.343172	9.18171e-18	5.54018e-16	DOWN	268.861	204.048	185.703	78.5656	137.489	43.0836
Csa7G049220	RING finger protein; contains IPR013083 (Zinc finger, RING/FYVE/PHD-type)	Chr7:3123440-3125126	19.5135	46.1265	0.423043	0.00087665	0.0114077	DOWN	39.6494	49.7735	45.4633	10.2041	8.70712	30.3814
Csa7G049230	Ethylene-responsive transcription factor, putative; contains IPR016177 (DNA-binding, integrase-type)	Chr7:3133824-3134650	136.265	666.378	0.204486	1.93279e-85	6.87463e-83	DOWN	882.016	911.641	1042.28	126.182	123.787	243.523
Csa7G051410	UDP-glycosyltransferase 1; contains IPR002213 (UDP-glucuronosyl/UDP-glucosyltransferase)	Chr7:3263193-3265799	15.4402	38.0184	0.406124	0.00177216	0.0211969	DOWN	31.7269	33.8872	47.9389	10.2096	3.89508	29.0725
Csa7G067340	Phloem filament protein; contains IPR009994 (Phloem filament PP1)	Chr7:4097975-4098693	16.8285	42.8777	0.392477	0.000698338	0.00933911	DOWN	43.7706	36.1483	54.0619	23.5062	12.5366	19.37
Csa7G069140	Bromodomain-containing protein; contains IPR001487 (Bromodomain), IPR027353 (NET domain)	Chr7:4248318-4251001	203.146	421.52	0.481937	6.33958e-19	4.06736e-17	DOWN	451.867	400.064	336.464	161.19	134.726	256.235
Csa7G072850	Kynurenine formamidase; contains IPR007325 (Putative cyclase)	Chr7:4793088-4796780	26.2037	91.3189	0.286947	9.85452e-10	3.24863e-08	DOWN	81.5922	102.199	91.4642	11.3669	16.544	50.8001
Csa7G098730	Unknown protein	Chr7:5558306-5558993	9.6271	53.358	0.180425	1.04548e-08	3.02802e-07	DOWN	60.1181	55.8527	45.4527	6.56776	4.68927	22.6816
Csa7G098760	Outward rectifying potassium channel; contains IPR003280 (Two pore domain potassium channel), IPR018247 (EF-Hand 1, calcium-binding site)	Chr7:5575501-5576743	15.2472	36.2747	0.420326	0.00371127	0.03998	DOWN	35.0935	36.8672	43.2201	10.4344	8.53082	29.5458
Csa7G145940	cDNA clone:002-156-B04, full insert sequence	Chr7:6131078-6133276	79.8435	210.745	0.378863	3.59571e-15	1.82249e-13	DOWN	231.789	144.469	265.098	73.8712	81.9667	88.4543
Csa7G234090	Senescence-associated protein SAG102; contains IPR007650 (Protein of unknown function DUF581)	Chr7:8263685-8265592	28.0353	87.2277	0.321404	2.54975e-08	7.03316e-07	DOWN	113.318	77.7613	89.6337	20.912	22.1244	47.3177
Csa7G238400	Auxin-responsive family protein; contains IPR003676 (Auxin responsive SAUR protein)	Chr7:8613791-8614473	4.71407	23.874	0.197456	0.00030868	0.00449582	DOWN	21.2859	35.0035	48.0071	4.31284	3.80511	9.86262
Csa7G239580	Unknown protein	Chr7:8814647-8815552	2.9564	14.9538	0.197702	0.00427752	0.0450272	DOWN	15.9485	28.2898	5.30483	3.97861	3.60157	1.76771
Csa7G278230	RING finger protein; contains IPR013083 (Zinc finger, RING/FYVE/PHD-type)	Chr7:9811537-9813841	22.185	56.8416	0.390295	0.000119969	0.00190019	DOWN	70.851	43.4464	73.6564	24.3148	24.5187	22.9604
Csa7G290500	Probable ribonuclease P/MRP protein subunit POP5; contains IPR002759 (Ribonuclease P/MRP protein subunit)	Chr7:10105063-10106520	60.69	132.888	0.4567	1.70464e-07	4.26664e-06	DOWN	157.286	117.169	146.575	62.3658	54.2692	80.1577
Csa7G290600	Unknown protein	Chr7:10206716-10207346	93.2975	211.342	0.441453	5.80343e-12	2.35789e-10	DOWN	169.22	243.192	170.223	55.9262	72.8977	112.881
Csa7G298820	CAA303718.1 protein; contains IPR008511 (Protein BYPASS-related)	Chr7:10465391-10467837	67.853	336.556	0.20161	1.40254e-44	2.51637e-42	DOWN	434.276	283.814	333.863	60.5489	37.6976	103.574
Csa7G372910	Proteinase inhibitor, putative; contains IPR000864 (Proteinase inhibitor I13, potato inhibitor I)	Chr7:13364196-13364774	73.062	264.662	0.276058	7.14909e-27	7.00196e-25	DOWN	384.31	125.686	237.752	30.4495	22.6219	132.464
Csa7G388300	Senescence-associated protein SAG102; contains IPR007650 (Protein of unknown function DUF581)	Chr7:14352494-14354453	41.4273	206.914	0.200215	9.84833e-28	1.01353e-25	DOWN	265.337	124.308	203.866	33.053	40.5592	52.3297
Csa7G394080	Glutaredoxin family protein; contains IPR011905 (Glutaredoxin-like, plant II), IPR012336 (Thioredoxin-like fold)	Chr7:15011550-15012252	40.2351	101.252	0.397376	2.25333e-07	5.55766e-06	DOWN	81.4008	155.712	73.4432	20.2183	23.0741	81.8367
Csa7G394610	Glutaredoxin; contains IPR011905 (Glutaredoxin-like, plant II), IPR012336 (Thioredoxin-like fold)	Chr7:15027586-15027983	19.3366	60.2382	0.321002	3.43965e-06	7.21153e-05	DOWN	50.6835	42.9855	80.4037	13.0798	8.20089	37.9359
Csa7G405830	Putative ethylene receptor; contains IPR003018 (GAF domain), IPR005467 (Signal transduction histidine kinase, core), IPR009082 (Signal transduction histidine kinase, homodimeric domain)	Chr7:15502605-15507605	10.8719	89.9945	0.120806	6.31516e-17	3.58637e-15	DOWN	94.1414	97.1593	90.6991	9.46342	8.06274	18.1594
Csa7G407800	Stachyose synthase; contains IPR008811 (Raffinose synthase), IPR013785 (Aldolase-type TIM barrel)	Chr7:15812977-15817060	36.9217	106.585	0.346406	2.66326e-09	8.30693e-08	DOWN	79.0121	171.201	64.0592	8.72544	7.76821	100.479
Csa7G414410	Nitrogen regulatory protein P-II; contains IPR002187 (Nitrogen regulatory protein PII), IPR011322 (Nitrogen regulatory PII-like, alpha/beta)	Chr7:15934771-15938258	35.4521	74.4765	0.476017	0.000189026	0.00287495	DOWN	85.1124	49.3779	81.6968	29.9728	35.8976	40.6275
Csa7G414440	Protein phosphatase-2C; contains IPR001932 (Protein phosphatase 2C (PP2C)-like), IPR015655 (Protein phosphatase 2C)	Chr7:15962072-15967679	231.55	864.171	0.267945	1.86591e-87	6.75525e-85	DOWN	984.26	738.604	956.698	211.452	157.625	352.116
Csa7G425910	Cc-nbs-lrr resistance protein	Chr7:16258693-16259567	26.7229	53.6456	0.498138	0.00255376	0.0292019	DOWN	49.2499	71.4485	56.4002	32.2031	21.8293	32.4498
Csa7G428980	Siroheme synthase; contains IPR000878 (Tetrapyrrole methylase)	Chr7:16609253-16612216	19.1739	67.4696	0.284186	1.61469e-07	4.04649e-06	DOWN	41.4851	119.672	42.1371	11.9245	14.9775	32.8185
Csa7G432230	Unknown protein	Chr7:17133539-17133833	3.34356	16.1898	0.206523	0.00419787	0.0443038	DOWN	15.2758	8.566	18.4251	1.57235	1.86308	5.131
Csa7G432250	Leucine-rich repeat-containing protein; contains IPR006553 (Leucine-rich repeat, cysteine-containing subtype), IPR025875 (Leucine rich repeat 4)	Chr7:17136754-17144422	83.5274	260.733	0.320356	1.02447e-22	8.17717e-21	DOWN	282.807	186.097	311.178	57.7384	64.3196	139.426
Csa7G446940	Dynein light chain; contains IPR001372 (Dynein light chain, type 1/2)	Chr7:17790483-17793315	15.3977	40.5432	0.379785	0.000825233	0.0107801	DOWN	46.8241	42.0048	39.5341	14.4719	15.22	20.8183
Csa7G447990	Pectinesterase; contains IPR006501 (Pectinesterase inhibitor), IPR011050 (Pectin lyase fold/virulence factor)	Chr7:18173530-18178588	54.9147	416.828	0.131744	9.52745e-71	2.61026e-68	DOWN	368.076	36.3841	689.19	69.0087	63.3056	42.4428
Csa7G448690	Chaperone protein dnaJ; contains IPR001623 (DnaJ domain)	Chr7:18324126-18326791	44.1206	110.375	0.399734	8.18765e-08	2.13913e-06	DOWN	142.017	72.6325	99.87	25.9044	24.1032	59.3866
Csa7G448910	Subtilisin-like protease 2; contains IPR015500 (Peptidase S8, subtilisin-related), IPR023828 (Peptidase S8, subtilisin, Ser-active site)	Chr7:18487800-18490381	26.2979	57.1592	0.460082	0.000701588	0.00935174	DOWN	69.2805	66.275	68.6588	27.6779	36.4233	28.9058
Csa7G450510	Germin like protein; contains IPR001929 (Germin)	Chr7:18555156-18556979	162.892	355.471	0.458243	4.83364e-18	2.96962e-16	DOWN	178.451	690.939	216.211	92.3334	68.4667	450.308
CsaUNG021710	Pentatricopeptide repeat-containing protein, putative; contains IPR002885 (Pentatricopeptide repeat), IPR011990 (Tetratricopeptide-like helical)	Scaffold000137:72867-75327	21.126	44.5631	0.474069	0.00475302	0.0491646	DOWN	43.9089	44.8073	31.4423	9.42924	10.2538	33.1688
CsaUNG024230	Photosystem Q(B) protein; contains IPR000484 (Photosynthetic reaction centre, L/M)	Scaffold000137:104928-106638	82.0057	268.858	0.305015	1.61833e-24	1.42035e-22	DOWN	195.917	372.983	400.676	63.6794	50.9331	169.165
CsaUNG026660	TPR domain protein; contains IPR011990 (Tetratricopeptide-like helical)	Scaffold000044_7:62484-64111	28.5349	70.4147	0.405241	2.10121e-05	0.000392988	DOWN	73.668	60.3871	86.4264	25.8035	31.2378	30.5623
CsaUNG026690	Pentatricopeptide repeat-containing protein; contains IPR002885 (Pentatricopeptide repeat)	Scaffold000296:2858-3538	20.8763	49.0541	0.425577	0.000511252	0.00704631	DOWN	34.11	49.1173	55.455	17.2888	12.6332	31.3031
Csa1G000590	Unknown protein	Chr1:59162-62184	103.997	36.9324	2.81587	1.52211e-08	4.29796e-07	UP	45.1623	41.4212	38.4452	133.64	130.671	65.5019
Csa1G001490	Phosphoesterase family protein; contains IPR007312 (Phosphoesterase), IPR017850 (Alkaline-phosphatase-like, core domain)	Chr1:258135-261917	20.9931	4.85205	4.32665	0.0024989	0.0286716	UP	3.78723	7.03793	4.02189	24.2977	25.2777	16.2197
Csa1G002090	Cytochrome P450, putative; contains IPR001128 (Cytochrome P450)	Chr1:337107-339522	47.4967	1.36412	34.8186	2.30461e-12	9.73408e-11	UP	1.04179	1.76774	1.82093	62.8248	33.3256	52.3375
Csa1G002660	Aspartyl aminopeptidase; contains IPR001948 (Peptidase M18), IPR023358 (Peptidase M18, domain 2)	Chr1:397020-402009	75.022	26.973	2.78137	1.47384e-06	3.26564e-05	UP	16.7461	38.3227	19.4372	99.8943	77.1237	50.7209
Csa1G004110	Unknown protein	Chr1:645458-645836	103.494	3.18918	32.4516	3.7094e-26	3.49788e-24	UP	2.42192	3.54489	2.80318	104.778	40.5643	138.668
Csa1G004120	MYB transcription factor; contains IPR009057 (Homeodomain-like)	Chr1:646344-646832	44.4696	1.00853	44.0935	1.62786e-11	6.26246e-10	UP	0.868204	1.49614	0.916654	53.4946	32.3187	53.9401
Csa1G005550	Unknown protein	Chr1:1039859-1040122	167.956	64.4522	2.6059	1.1804e-11	4.61998e-10	UP	93.6095	27.109	122.063	192.795	157.001	162.02
Csa1G005700	Unknown protein	Chr1:1126714-1127140	374.417	110.913	3.37577	3.16138e-34	4.13509e-32	UP	85.6659	151.317	113.276	344.248	290.381	515.685
Csa1G008530	Probable peptide/nitrate transporter; contains IPR000109 (Proton-dependent oligopeptide transporter family), IPR016196 (Major facilitator superfamily domain, general substrate transporter)	Chr1:1339413-1342194	86.0655	23.5675	3.65187	1.46344e-09	4.74716e-08	UP	30.9648	23.023	21.3884	109.236	83.5605	85.9626
Csa1G009600	Putative ABC transporter ATP-binding protein MA_1747; contains IPR026082 (ABC transporter A, ABCA), IPR027417 (P-loop containing nucleoside triphosphate hydrolase)	Chr1:1389331-1394748	114.057	22.9489	4.97004	6.97645e-16	3.75174e-14	UP	12.0839	38.0989	23.1193	110.919	86.5108	156.053
Csa1G009610	Putative ABC transporter ATP-binding protein PF0528; contains IPR026082 (ABC transporter A, ABCA), IPR027417 (P-loop containing nucleoside triphosphate hydrolase)	Chr1:1397939-1403193	92.7915	17.609	5.26955	2.3625e-13	1.06675e-11	UP	10.9386	29.4137	17.5267	87.3466	72.398	129.475
Csa1G011510	Putative receptor protein kinase; contains IPR001611 (Leucine-rich repeat), IPR003591 (Leucine-rich repeat, typical subtype), IPR011009 (Protein kinase-like domain), IPR013210 (Leucine-rich repeat-containing N-terminal, type 2), IPR013320 (Concanavalin A-like lectin/glucanase, subgroup)	Chr1:1625968-1629551	17.8636	3.49594	5.10981	0.00435009	0.0456726	UP	2.98461	2.71412	4.13135	19.4477	11.0831	20.6791
Csa1G015590	BSD domain containing protein; contains IPR005607 (BSD)	Chr1:2021276-2026224	90.188	43.3908	2.07851	6.54461e-05	0.00110756	UP	35.0137	43.3813	50.8317	76.1729	75.1068	114.007
Csa1G024230	Putative receptor-like protein kinase; contains IPR011009 (Protein kinase-like domain), IPR013320 (Concanavalin A-like lectin/glucanase, subgroup)	Chr1:2458244-2460161	55.634	17.3113	3.21374	1.12198e-05	0.000218302	UP	12.3435	28.603	18.6116	61.534	48.8052	68.3283
Csa1G024860	Glutathione s-transferase, putative; contains IPR010987 (Glutathione S-transferase, C-terminal-like), IPR012336 (Thioredoxin-like fold)	Chr1:2569642-2571076	79.7351	22.462	3.54978	1.5005e-08	4.24283e-07	UP	16.2798	17.0489	29.4521	74.068	51.451	96.7962
Csa1G024890	Multidrug resistance protein MdtK; contains IPR002528 (Multi antimicrobial extrusion protein)	Chr1:2584151-2587364	38.8928	14.6211	2.66005	0.00150321	0.0182601	UP	13.172	18.8145	18.2604	48.6527	56.8064	25.3321
Csa1G025790	Strictosidine synthase, putative; contains IPR011042 (Six-bladed beta-propeller, TolB-like)	Chr1:2857572-2860639	39.8604	11.3366	3.51608	0.000128337	0.00202483	UP	10.7609	13.2335	8.72944	44.9991	60.962	15.635
Csa1G025970	Cation/H(+) antiporter 15; contains IPR006153 (Cation/H+ exchanger)	Chr1:2971925-2974600	34.7094	10.3653	3.34862	0.000538047	0.00733582	UP	8.05232	7.98474	16.7479	67.0866	31.8672	12.2315
Csa1G033120	Glutathione s-transferase, putative; contains IPR010987 (Glutathione S-transferase, C-terminal-like), IPR012336 (Thioredoxin-like fold)	Chr1:3525485-3526485	258.149	33.5853	7.68637	7.13503e-44	1.24703e-41	UP	21.8782	34.9884	34.0353	213.333	69.3853	400.02
Csa1G033160	Glutathione s-transferase, putative; contains IPR010987 (Glutathione S-transferase, C-terminal-like), IPR012336 (Thioredoxin-like fold)	Chr1:3530481-3531449	114.702	24.6932	4.64508	5.76253e-15	2.8495e-13	UP	25.4538	15.4405	27.6041	103.993	46.0656	166.676
Csa1G033170	Glutathione s-transferase, putative; contains IPR012336 (Thioredoxin-like fold)	Chr1:3531828-3532062	15.4851	2.28257	6.78406	0.00443077	0.04628	UP	3.24411	1.65293	1.70135	25.5842	10.3603	10.0376
Csa1G033190	Alpha/beta hydrolase fold-containing protein	Chr1:3535207-3539160	72.9993	36.4394	2.00331	0.000777186	0.0102449	UP	37.6584	36.0865	35.6096	70.8208	47.5759	103.166
Csa1G038320	Thioredoxin II, putative; contains IPR005746 (Thioredoxin), IPR012336 (Thioredoxin-like fold)	Chr1:3614646-3616350	239.711	64.6458	3.70807	1.85899e-24	1.62453e-22	UP	85.0583	43.6141	64.2242	236.028	360.053	68.4234
Csa1G038330	DUF962 domain-containing protein; contains IPR009305 (Protein of unknown function DUF962)	Chr1:3618568-3621749	862.995	326.088	2.64651	2.39504e-55	5.33594e-53	UP	179.235	466.142	312	911.657	811.325	1082.79
Csa1G038890	ATP synthase subunit beta	Chr1:3647869-3648977	18.7417	1.30547	14.3563	0.000221743	0.00333751	UP	1.10621	1.30797	1.60759	25.1429	13.8048	19.9124
Csa1G039880	Alpha-1,4-glucan-protein synthase [UDP-forming], putative; contains IPR004901 (Reversibly glycosylated polypeptide family)	Chr1:3930574-3933112	74.6035	19.1967	3.88627	1.19226e-08	3.41895e-07	UP	25.8661	14.1939	19.9371	99.9264	49.0048	85.0373
Csa1G039950	TMV-MP30 binding protein 2C	Chr1:3971076-3973500	191.682	55.0286	3.48332	1.4709e-18	9.26122e-17	UP	37.0467	66.8925	64.1378	222.361	152.086	206.442
Csa1G039960	Dof zinc finger protein; contains IPR003851 (Zinc finger, Dof-type)	Chr1:3973964-3974525	244.939	0.302712	809.149	6.60017e-72	1.83304e-69	UP	0.412972	0.246691	0.433546	315.161	169.74	335.435
Csa1G039970	Axi 1 (Auxin-independent growth promoter)-like protein; contains IPR019378 (GDP-fucose protein O-fucosyltransferase)	Chr1:3977948-3981410	83.1595	2.83753	29.307	1.49419e-21	1.11372e-19	UP	2.12637	3.73215	2.22401	78.1206	55.2566	96.1846
Csa1G041570	Phospholipid-transporting ATPase	Chr1:4033728-4034061	103.876	38.3978	2.70526	5.35409e-08	1.42453e-06	UP	28.4917	62.1682	39.5308	100.174	62.7256	178.491
Csa1G042070	Phospholipid-transporting ATPase; contains IPR001757 (Cation-transporting P-type ATPase), IPR023214 (HAD-like domain)	Chr1:4034150-4038330	58.4915	17.4953	3.34327	3.0963e-06	6.51862e-05	UP	13.8666	16.9477	20.2731	62.2283	46.5617	66.6411
Csa1G042190	DVL5; contains IPR012552 (DVL)	Chr1:4138866-4139046	20.3035	0.975926	20.8043	1.1001e-05	0.00021425	UP	0	0	1.94949	25.0734	41.9987	0
Csa1G042350	Myb transcription factor; contains IPR009057 (Homeodomain-like)	Chr1:4267871-4269227	44.8224	5.10731	8.77613	1.85445e-08	5.17866e-07	UP	6.23321	2.32367	6.59569	68.9379	37.8732	33.453
Csa1G042520	Putative receptor-like protein kinase; contains IPR011009 (Protein kinase-like domain)	Chr1:4351489-4352904	166.621	78.4743	2.12326	2.2075e-08	6.11405e-07	UP	39.535	111.723	93.6768	157.645	119.696	237.797
Csa1G042760	Thaumatin-like protein; contains IPR001938 (Thaumatin)	Chr1:4484497-4486024	38.7784	12.7658	3.03768	0.000411759	0.00581743	UP	6.45717	21.9	3.89243	38.5059	70.0634	6.32688
Csa1G042910	ABC transporter G family member; contains IPR013525 (ABC-2 type transporter), IPR027417 (P-loop containing nucleoside triphosphate hydrolase)	Chr1:4569525-4572775	30.8279	3.0961	9.95701	3.48527e-06	7.29209e-05	UP	3.19968	4.03409	2.53792	36.0498	41.1396	23.1623
Csa1G042920	Jasmonate ZIM-domain protein 2; contains IPR010399 (Tify), IPR018467 (CO/COL/TOC1, conserved site)	Chr1:4573625-4577405	178.976	54.8171	3.26497	1.87078e-16	1.02787e-14	UP	53.7639	65.6392	40.2997	228.478	169.256	172.663
Csa1G043060	Arf-GAP with GTPase, ANK repeat and PH domain-containing protein 1; contains IPR001164 (Arf GTPase activating protein)	Chr1:4709355-4714613	25.4925	1.11391	22.8856	3.04597e-06	6.41934e-05	UP	1.0392	1.72942	0.80378	23.9575	15.3595	35.5836
Csa1G044320	mRNA, clone: RTFL01-16-D09; contains IPR008507 (Protein of unknown function DUF789)	Chr1:4861324-4865822	130.138	44.5284	2.92258	6.50972e-11	2.36944e-09	UP	47.4016	48.1942	58.298	139.96	208.542	61.9946
Csa1G045640	Hedgehog-interacting protein; contains IPR011042 (Six-bladed beta-propeller, TolB-like)	Chr1:5059302-5063728	62.0124	30.3838	2.04097	0.001272	0.0158796	UP	24.0134	44.7233	23.8894	69.4443	45.3821	81.3806
Csa1G046300	Oleosin; contains IPR000136 (Oleosin)	Chr1:5442476-5443207	19.7504	0.50326	39.2449	2.1039e-05	0.000393128	UP	0	0	1.79823	26.2214	48.0878	1.48985
Csa1G050400	Argininosuccinate synthase, putative; contains IPR001518 (Argininosuccinate synthase), IPR024074 (Argininosuccinate synthetase, catalytic/multimerisation domain body)	Chr1:5891585-5895486	44.8686	20.9059	2.14622	0.00429256	0.0451386	UP	19.3941	33.5711	16.27	50.9464	56.3668	36.9807
Csa1G051600	SUMO-activating enzyme subunit 1B-1; contains IPR016040 (NAD(P)-binding domain)	Chr1:6011657-6015168	69.7488	33.7949	2.06389	0.000539962	0.00734711	UP	40.37	29.6539	34.0847	78.0226	53.4072	79.0797
Csa1G056960	Receptor-like kinase; contains IPR011009 (Protein kinase-like domain), IPR013320 (Concanavalin A-like lectin/glucanase, subgroup), IPR016187 (C-type lectin fold)	Chr1:6245946-6249211	38.6342	13.7782	2.80401	0.000806361	0.010595	UP	13.1888	15.6947	15.74	39.199	31.8318	52.4059
Csa1G064170	Tryptophan synthase beta chain, putative; contains IPR023026 (Tryptophan synthase beta chain/beta chain-like)	Chr1:6771357-6774643	26.1862	1.73678	15.0774	1.63213e-06	3.57728e-05	UP	1.15291	4.11717	0.859887	17.2984	17.7385	38.2339
Csa1G064730	1-aminocyclopropane-1-carboxylate oxidase 4; contains IPR005123 (Oxoglutarate/iron-dependent dioxygenase), IPR026992 (Non-haem dioxygenase N-terminal domain), IPR027443 (Isopenicillin N synthase-like)	Chr1:6826511-6828846	38.115	3.82929	9.95354	3.13819e-08	8.58618e-07	UP	1.69456	8.43373	2.16927	50.9939	40.0042	27.277
Csa1G071270	Serine/threonine-protein kinase; contains IPR000858 (S-locus glycoprotein), IPR001480 (Bulb-type lectin domain), IPR003609 (Apple-like), IPR011009 (Protein kinase-like domain), IPR013320 (Concanavalin A-like lectin/glucanase, subgroup)	Chr1:7179288-7181813	30.3203	5.32281	5.6963	4.14606e-05	0.000731569	UP	3.29983	5.42481	6.24798	23.9928	13.6492	48.2387
Csa1G071940	Cotton fiber expressed protein 1; contains IPR008480 (Protein of unknown function DUF761, plant), IPR025520 (Domain of unknown function DUF4408)	Chr1:7285424-7287035	194.181	63.4305	3.06132	1.63064e-16	9.03267e-15	UP	58.7662	81.447	57.4012	133.547	87.2238	239.984
Csa1G077180	SDA1-like protein; contains IPR007949 (SDA1 domain), IPR016024 (Armadillo-type fold), IPR027312 (Sda1)	Chr1:7893633-7902078	54.2543	19.175	2.82943	6.55907e-05	0.00110723	UP	20.6979	15.9794	17.5738	52.7012	35.4438	64.2687
Csa1G077740	Receptor protein kinase-like protein; contains IPR011009 (Protein kinase-like domain), IPR013320 (Concanavalin A-like lectin/glucanase, subgroup)	Chr1:7962976-7965699	30.8582	9.93421	3.10626	0.00145559	0.0178204	UP	14.2258	5.94364	9.58968	39.9983	35.3463	24.1
Csa1G086930	Pentatricopeptide repeat-containing protein; contains IPR002885 (Pentatricopeptide repeat)	Chr1:8256644-8258420	46.1271	13.7419	3.35668	2.74289e-05	0.000498738	UP	8.1657	16.9257	12.1232	41.2818	36.4476	64.3287
Csa1G126030	Unknown protein	Chr1:9307745-9308437	1082.07	95.3514	11.3482	1.1281e-210	2.28711e-207	UP	33.0795	102.984	152.77	1343.92	595.782	1470.2
Csa1G126040	Unknown protein	Chr1:9317159-9317494	123.609	32.0655	3.85489	1.41694e-13	6.4555e-12	UP	25.8841	25.7393	37.9372	115.303	78.2397	151.02
Csa1G126050	Ubiquitin family protein; contains IPR019955 (Ubiquitin supergroup)	Chr1:9317710-9317932	826.73	199.179	4.15069	3.73655e-90	1.5151e-87	UP	199.061	120.176	215.16	636.551	374.558	1100.63
Csa1G145980	Prephenate dehydratase, putative; contains IPR001086 (Prephenate dehydratase)	Chr1:9831106-9832663	648.733	174.727	3.71284	3.84172e-64	9.49842e-62	UP	135.511	297.19	277.792	691.392	435.001	1091.26
Csa1G154070	Unknown protein	Chr1:10012435-10013366	24.9006	7.31258	3.40517	0.00456181	0.0475752	UP	7.43384	14.583	0	12.6867	41.1863	11.4506
Csa1G154090	Cytochrome P450, putative; contains IPR001128 (Cytochrome P450)	Chr1:10023429-10025815	109.663	14.1423	7.75425	5.27825e-19	3.42985e-17	UP	13.6128	10.3333	22.5408	111.698	81.6084	151.367
Csa1G164660	Glucan endo-1,3-beta-glucosidase, putative; contains IPR000490 (Glycoside hydrolase, family 17), IPR017853 (Glycoside hydrolase, superfamily)	Chr1:10251240-10253304	727.998	155.065	4.69479	5.05692e-88	1.89859e-85	UP	130.95	215.743	171.316	924.342	538.329	969.319
Csa1G170510	Synaptotagmin-1; contains IPR004182 (GRAM), IPR008973 (C2 calcium/lipid-binding domain, CaLB)	Chr1:10599198-10606858	127.16	32.5198	3.91023	2.22727e-14	1.07514e-12	UP	18.979	36.5666	41.4324	120.438	105.441	171.212
Csa1G225390	Receptor-like protein kinase; contains IPR011009 (Protein kinase-like domain)	Chr1:11826123-11832472	61.9469	28.4636	2.17636	0.000711625	0.00946065	UP	32.0089	22.3638	35.5749	56.0431	44.7222	93.7545
Csa1G225400	Unknown protein	Chr1:11826123-11832472	28.5495	5.33989	5.34646	0.000117328	0.00186273	UP	3.94398	2.92575	8.20841	26.3813	35.2013	25.3822
Csa1G265100	Pentatricopeptide repeat-containing protein, putative; contains IPR002885 (Pentatricopeptide repeat)	Chr1:12840158-12843035	19.8617	4.45477	4.45852	0.00408446	0.0434462	UP	4.83493	2.87804	4.72181	19.7699	15.9181	23.9468
Csa1G288020	WAT1-related protein; contains IPR000620 (Drug/metabolite transporter)	Chr1:13283607-13286123	146.743	30.1988	4.85923	3.20819e-19	2.10495e-17	UP	24.9936	34.3044	32.0594	199.529	117.791	147.963
Csa1G294020	Putative uncharacterized protein CER1-2; contains IPR006694 (Fatty acid hydroxylase), IPR016040 (NAD(P)-binding domain), IPR021940 (Uncharacterised domain Wax2, C-terminal)	Chr1:13318196-13323499	71.6472	23.7368	3.0184	9.87939e-07	2.24043e-05	UP	18.8673	31.4875	23.9243	80.7384	74.3118	73.4567
Csa1G294610	Cyclic nucleotide-gated channel; contains IPR003938 (Potassium channel, voltage-dependent, EAG/ELK/ERG)	Chr1:13377054-13387692	54.4042	26.1697	2.0789	0.00265953	0.0301731	UP	22.4618	28.4885	25.0748	47.0587	44.8209	74.9008
Csa1G348950	Blue copper protein, putative; contains IPR008972 (Cupredoxin)	Chr1:14026603-14027722	118.154	11.6382	10.1523	2.82701e-23	2.32044e-21	UP	10.1592	4.33832	21.3045	166.334	126.71	64.8541
Csa1G397120	Acyl-ACP thioesterase; contains IPR002864 (Acyl-ACP thioesterase), IPR021113 (Acyl-ACP-thioesterase, N-terminal)	Chr1:14735996-14739236	47.0234	11.0441	4.25778	3.21655e-06	6.75775e-05	UP	9.40835	10.2533	11.9139	46.4379	38.2042	55.0752
Csa1G420340	1-deoxy-D-xylulose-5-phosphate synthase; contains IPR005477 (Deoxyxylulose-5-phosphate synthase), IPR009014 (Transketolase, C-terminal/Pyruvate-ferredoxin oxidoreductase, domain II)	Chr1:15219406-15223751	58.846	3.71058	15.859	1.41541e-13	6.46305e-12	UP	2.24298	8.07374	2.50076	31.9952	21.0806	96.054
Csa1G423150	NADPH--cytochrome P450 reductase; contains IPR001094 (Flavodoxin), IPR023173 (NADPH-cytochrome p450 reductase, FAD-binding, alpha-helical domain-3)	Chr1:15430814-15436023	482.467	170.341	2.83236	6.52866e-35	8.59494e-33	UP	129.882	248.382	153.831	542.275	452.768	522.517
Csa1G425940	Transcription Factor; contains IPR011598 (Myc-type, basic helix-loop-helix (bHLH) domain)	Chr1:15718737-15722523	70.7589	33.9713	2.0829	0.000395081	0.00561702	UP	40.2778	14.1121	36.5244	79.5418	55.9036	64.0883
Csa1G435720	Jasmonate ZIM domain protein j; contains IPR010399 (Tify), IPR018467 (CO/COL/TOC1, conserved site)	Chr1:15995967-15996717	634.044	42.0433	15.0807	2.26778e-135	1.70285e-132	UP	25.9016	68.4166	49.2713	619.935	483.737	984.504
Csa1G470250	Putative uncharacterized protein 7G02	Chr1:16890099-16890830	18.2444	3.17635	5.74383	0.00260401	0.0296094	UP	1.33452	2.81102	3.43169	14.8517	22.1878	12.9092
Csa1G481740	Auxin-regulated protein; contains IPR010369 (Protein of unknown function DUF966)	Chr1:17432863-17435593	38.9205	1.48812	26.1541	7.92438e-10	2.62944e-08	UP	1.84464	2.2768	0.95133	37.1506	46.3324	35.5167
Csa1G522540	Expansin; contains IPR007118 (Expansin/Lol pI), IPR014733 (Barwin-like endoglucanase)	Chr1:18117736-18119380	106.364	33.1757	3.20608	5.68204e-10	1.91041e-08	UP	15.9861	98.0404	23.7001	120.569	149.881	98.6353
Csa1G523080	Unknown protein	Chr1:18165513-18165968	36.63	13.4513	2.72316	0.00177673	0.0212391	UP	8.13453	20.1941	9.84305	38.3389	48.1886	25.8253
Csa1G523090	Oxysterol-binding family protein; contains IPR000648 (Oxysterol-binding protein)	Chr1:18166015-18170619	126.032	52.6381	2.39431	3.58497e-08	9.74285e-07	UP	36.1128	48.7619	55.1102	126.757	124.803	121.628
Csa1G526840	UDP-glycosyltransferase 1; contains IPR002213 (UDP-glucuronosyl/UDP-glucosyltransferase)	Chr1:18393505-18395506	26.4137	7.77193	3.3986	0.00188359	0.0223191	UP	5.94067	9.50556	7.74551	31.5108	30.3296	20.4788
Csa1G527880	Unknown protein	Chr1:18413397-18413754	80.1697	17.2763	4.64044	1.04375e-10	3.72554e-09	UP	16.2214	22.3906	21.4137	85.2304	67.6796	101.515
Csa1G528510	AT4g37300/C7A10_60	Chr1:18519024-18521976	148.092	17.3858	8.51799	8.53139e-27	8.27586e-25	UP	10.1818	14.8423	23.5425	243.479	225.324	19.8905
Csa1G528580	ATP-dependent zinc metalloprotease FtsH; contains IPR005936 (Peptidase, FtsH), IPR011546 (Peptidase M41, FtsH extracellular), IPR027417 (P-loop containing nucleoside triphosphate hydrolase)	Chr1:18569334-18575523	71.3453	34.2355	2.08396	0.000450301	0.00628314	UP	28.1533	44.7017	36.4201	65.6027	63.2368	83.4166
Csa1G528590	Phosphomethylpyrimidine synthase; contains IPR002817 (Thiamine biosynthesis protein ThiC), IPR025747 (ThiC-associated domain)	Chr1:18577687-18583218	190.622	60.2823	3.16216	1.00039e-16	5.60272e-15	UP	48.142	71.1866	61.0408	285.173	249.4	69.7371
Csa1G532210	Omega-3 fatty acid desaturase; contains IPR005804 (Fatty acid desaturase, type 1), IPR021863 (Protein of unknown function DUF3474)	Chr1:18732850-18736154	41.5567	15.5561	2.67141	0.000866481	0.0112826	UP	16.4841	23.2263	12.9068	51.6836	56.9971	25.7142
Csa1G532310	Serine/threonine protein kinase; contains IPR011009 (Protein kinase-like domain)	Chr1:18801540-18803045	108.767	12.8972	8.43338	5.02655e-20	3.44285e-18	UP	13.6955	9.64341	16.3345	106.974	120.67	124.2
Csa1G534750	Chitinase 7; contains IPR016283 (Glycoside hydrolase, family 19), IPR023346 (Lysozyme-like domain)	Chr1:19147450-19148640	192.039	26.9082	7.13682	5.17818e-32	6.40136e-30	UP	13.0065	46.2125	25.4723	158.065	92.1842	280.988
Csa1G537620	Unknown protein	Chr1:19642555-19647411	57.3433	19.077	3.00589	1.97461e-05	0.000371022	UP	21.5144	12.238	22.6408	76.3638	86.8035	9.75293
Csa1G569270	Heat shock protein, putative; contains IPR001404 (Heat shock protein Hsp90)	Chr1:20885080-20888425	171.118	34.4898	4.96141	7.37618e-23	5.93431e-21	UP	57.8266	18.2076	25.9419	225.653	160.207	128.424
Csa1G569290	Chaperone protein HtpG; contains IPR001404 (Heat shock protein Hsp90)	Chr1:20896745-20899322	46.8733	14.4707	3.23919	5.82582e-05	0.000996731	UP	21.1344	9.05904	11.9898	62.6989	49.1541	29.2131
Csa1G569310	Translationally controlled tumor protein; contains IPR018105 (Translationally controlled tumour protein)	Chr1:20907368-20908944	170.652	36.5547	4.6684	1.00059e-21	7.51328e-20	UP	48.9041	27.1145	29.6497	167.899	95.8897	207.334
Csa1G569360	Hypoxia induced protein conserved region containing protein; contains IPR007667 (Hypoxia induced protein, domain)	Chr1:20932291-20934285	149.481	62.529	2.39059	2.43747e-09	7.6616e-08	UP	64.8341	63.2513	93.7165	161.373	131.825	225.651
Csa1G569470	SRC2; contains IPR008973 (C2 calcium/lipid-binding domain, CaLB)	Chr1:21001539-21002660	92.1213	29.3716	3.13641	1.11854e-08	3.23038e-07	UP	32.4045	33.3478	39.0678	92.4559	53.9656	143.016
Csa1G570180	Heavy-metal-associated domain-containing protein; contains IPR002395 (HMW kininogen), IPR006121 (Heavy metal-associated domain, HMA)	Chr1:21102189-21104970	118.265	24.6227	4.80309	7.76678e-16	4.15472e-14	UP	19.3551	29.0798	16.8558	78.3191	60.8912	128.017
Csa1G574260	Kinase family protein; contains IPR011009 (Protein kinase-like domain), IPR026839 (Serine/threonine-protein kinase CTR1), IPR026840 (Armadillo repeat-containing protein 3 and Serine/threonine-protein kinase CTR1)	Chr1:21515385-21525724	56.4431	13.2505	4.2597	2.70534e-07	6.59232e-06	UP	10.4142	14.7052	14.4925	49.2888	41.555	74.8584
Csa1G574840	Guanine deaminase, putative; contains IPR016193 (Cytidine deaminase-like)	Chr1:21612103-21614921	1145.14	231.717	4.94198	4.40858e-144	3.88607e-141	UP	258.419	128.534	341.14	1426.44	1899.61	88.2587
Csa1G574870	Malic enzyme; contains IPR001891 (Malic oxidoreductase)	Chr1:21651304-21656123	872.641	193.579	4.50793	2.50657e-102	1.20996e-99	UP	227.96	197.35	183.447	979.499	952.418	803.68
Csa1G574940	Mitochondrial import inner membrane translocase subunit tim17, putative; contains IPR003397 (Mitochondrial inner membrane translocase subunit Tim17/Tim22/Tim23/peroxisomal protein PMP24)	Chr1:21700580-21701261	60.247	14.818	4.0658	1.00096e-07	2.58515e-06	UP	18.8287	11.3812	23.3254	65.9648	37.5901	100.822
Csa1G574950	Leucine-rich repeat receptor-like protein kinase; contains IPR001611 (Leucine-rich repeat)	Chr1:21703399-21704564	179.821	37.9698	4.7359	3.15321e-23	2.57775e-21	UP	37.4201	40.1509	51.0718	196.452	143.185	241.524
Csa1G574960	Receptor-like protein kinase; contains IPR001611 (Leucine-rich repeat), IPR003591 (Leucine-rich repeat, typical subtype), IPR011009 (Protein kinase-like domain)	Chr1:21710738-21713995	262.613	57.1867	4.5922	5.28529e-32	6.49418e-30	UP	55.9783	45.9194	88.6682	286.367	208.273	369.515
Csa1G575070	Glucan endo-1,3-beta-glucosidase, putative; contains IPR000490 (Glycoside hydrolase, family 17), IPR012946 (X8), IPR017853 (Glycoside hydrolase, superfamily)	Chr1:21790384-21793813	52.6516	25.0131	2.10496	0.00320209	0.0351675	UP	20.2978	41.0901	17.7322	54.8977	81.0548	26.4914
Csa1G575130	Inositol oxygenase; contains IPR007828 (Inositol oxygenase)	Chr1:21845889-21848374	647.107	67.3772	9.60424	1.14081e-118	7.00869e-116	UP	70.6341	84.4093	44.0758	753.535	1255.67	121.803
Csa1G589140	Putative transcription factor; contains IPR011598 (Myc-type, basic helix-loop-helix (bHLH) domain)	Chr1:22300433-22303828	30.2598	8.21229	3.6847	0.00068216	0.00914085	UP	8.55698	8.74088	7.67272	24.1104	7.53653	64.4848
Csa1G589720	Serine/threonine protein kinase; contains IPR000961 (AGC-kinase, C-terminal), IPR011009 (Protein kinase-like domain)	Chr1:22363289-22372562	61.9294	8.43669	7.34049	7.49975e-11	2.71518e-09	UP	7.03096	7.57813	8.77967	59.4418	42.6288	75.9776
Csa1G590270	Threonine synthase, putative; contains IPR001926 (Tryptophan synthase beta subunit-like PLP-dependent enzymes superfamily), IPR004450 (Threonine synthase-like)	Chr1:22403914-22408454	322.259	143.195	2.25049	1.15718e-16	6.46298e-15	UP	137.211	120.732	181.171	404.745	443.2	118.438
Csa1G595890	12-oxophytodienoate reductase 3; contains IPR013785 (Aldolase-type TIM barrel)	Chr1:22518041-22522736	294.804	44.025	6.69629	8.63488e-46	1.57715e-43	UP	43.1543	71.5071	42.9253	252.225	269.885	392.463
Csa1G596420	Germin-like protein 6; contains IPR001929 (Germin)	Chr1:22537063-22539018	921.061	302.261	3.04724	4.75308e-72	1.33839e-69	UP	128.865	502.744	196.081	1149.68	1261.82	264.268
Csa1G604040	Ascorbate oxidase; contains IPR017760 (L-ascorbate oxidase, plants)	Chr1:23487965-23495000	228.276	56.144	4.0659	2.69214e-25	2.45858e-23	UP	39.9182	139.764	26.2609	219.017	375.854	184.871
Csa1G627480	Putative uncharacterized protein At1g28190/F3H9_13; contains IPR025322 (Protein of unknown function DUF4228)	Chr1:24707693-24708363	133.694	10.4287	12.8198	5.54302e-28	5.76304e-26	UP	5.66756	10.3	18.7381	131.036	70.4512	206.658
Csa1G629040	Unknown protein	Chr1:24832522-24833094	28.3479	3.19238	8.87986	1.09821e-05	0.000214087	UP	4.63834	4.78731	2.73969	32.7427	46.7304	7.456
Csa1G630300	Glucan endo-1,3-beta-glucosidase; contains IPR000490 (Glycoside hydrolase, family 17), IPR012946 (X8), IPR017853 (Glycoside hydrolase, superfamily)	Chr1:25118366-25123345	67.553	27.925	2.41909	5.53004e-05	0.000952558	UP	26.2335	33.1683	28.4136	73.7875	88.5513	48.5161
Csa1G635930	U-box domain-containing protein; contains IPR013083 (Zinc finger, RING/FYVE/PHD-type), IPR016024 (Armadillo-type fold)	Chr1:25438890-25441836	43.5966	8.50586	5.12548	1.23273e-06	2.75855e-05	UP	6.35607	12.3612	6.56993	34.7078	21.8987	69.4569
Csa1G690210	Seed specific protein Bn15D14A; contains IPR027329 (TPX2, C-terminal domain)	Chr1:27662376-27666950	57.4512	26.5125	2.16695	0.00102421	0.0130843	UP	23.9959	34.7913	21.8007	62.7838	85.2345	39.9325
Csa1G701320	Early-responsive to dehydration stress-related protein; contains IPR003864 (Domain of unknown function DUF221)	Chr1:28326384-28336117	112.297	28.0091	4.0093	6.9156e-13	3.0152e-11	UP	25.6122	33.9012	25.3861	145.078	80.7838	121.986
Csa1G701990	Glutathione transferase, putative; contains IPR010987 (Glutathione S-transferase, C-terminal-like), IPR016639 (Glutathione S-transferase (GST))	Chr1:28495588-28498181	392.354	158.553	2.47459	1.76727e-23	1.46243e-21	UP	166.337	163.168	138.257	411.081	269.992	513.45
Csa2G000030	Auxin response factor 1; contains IPR003311 (AUX/IAA protein), IPR010525 (Auxin response factor), IPR015300 (DNA-binding pseudobarrel domain)	Chr2:17945-33432	60.314	24.047	2.50817	0.00013175	0.00207545	UP	23.7725	25.8712	24.5361	67.8086	36.8035	80.5777
Csa2G000130	Putative receptor-like protein kinase; contains IPR011009 (Protein kinase-like domain), IPR013320 (Concanavalin A-like lectin/glucanase, subgroup)	Chr2:99974-101752	208.092	67.9445	3.06268	1.30555e-17	7.78493e-16	UP	43.3518	129.975	68.9926	163.378	126.637	351.649
Csa2G000730	Acid phosphatase-like protein; contains IPR005519 (Acid phosphatase (Class B)), IPR023214 (HAD-like domain)	Chr2:419990-422049	171.45	9.14877	18.7402	3.59808e-39	5.40352e-37	UP	7.83855	16.8245	3.86596	163.765	350.033	31.2011
Csa2G001000	Ethylene-responsive transcription factor ERF036; contains IPR001471 (AP2/ERF domain)	Chr2:584623-585382	116.025	17.4727	6.64036	6.17807e-19	3.97633e-17	UP	10.7905	38.9889	24.8442	125.013	89.5287	190.621
Csa2G004720	Multiprotein-bridging factor, putative; contains IPR010982 (Lambda repressor-like, DNA-binding domain), IPR013729 (Multiprotein bridging factor 1, N-terminal)	Chr2:772512-773246	50.1333	14.0166	3.57671	1.02009e-05	0.000199435	UP	15.6778	7.78364	16.7688	52.0668	41.4967	55.9284
Csa2G004730	DNA mismatch repair protein mutS; contains IPR000432 (DNA mismatch repair protein MutS, C-terminal), IPR007695 (DNA mismatch repair protein MutS-like, N-terminal), IPR007696 (DNA mismatch repair protein MutS, core), IPR007860 (DNA mismatch repair protein MutS, connector domain), IPR015536 (DNA mismatch repair protein MutS-homologue MSH6), IPR027417 (P-loop containing nucleoside triphosphate hydro…	Chr2:774236-782062	12.8438	0.272806	47.0803	0.00183303	0.0218091	UP	0.321574	0.129233	0.392552	24.3583	13.6103	3.91762
Csa2G005310	Vernalization insensitive 3; contains IPR013783 (Immunoglobulin-like fold)	Chr2:866461-870927	71.9801	25.2236	2.85368	3.7517e-06	7.81726e-05	UP	16.3696	39.9081	23.1817	63.4812	52.3594	105.67
Csa2G006010	Unknown protein	Chr2:1007521-1010689	50.6982	20.8486	2.43173	0.000538869	0.00734209	UP	16.9617	32.3867	18.733	39.5796	23.1236	97.5696
Csa2G006790	F-box family protein; contains IPR001810 (F-box domain, cyclin-like), IPR006553 (Leucine-rich repeat, cysteine-containing subtype)	Chr2:1199113-1202143	328.342	74.2627	4.42136	1.06124e-38	1.53682e-36	UP	89.6276	64.6349	73.4098	392.231	193.933	448.679
Csa2G006870	Blue copper protein; contains IPR008972 (Cupredoxin)	Chr2:1254962-1256817	49.5346	20.2067	2.45139	0.000772001	0.0101832	UP	22.7311	49.0893	25.9241	52.4171	28.7615	104.499
Csa2G008060	Synaptotagmin-1; contains IPR008973 (C2 calcium/lipid-binding domain, CaLB)	Chr2:1405926-1411397	254.832	109.186	2.33393	3.3625e-14	1.60027e-12	UP	81.2969	125.539	109.772	249.027	165.001	317.385
Csa2G008780	Unknown protein	Chr2:1518249-1526995	174.44	62.6549	2.78414	2.45775e-13	1.1073e-11	UP	62.9356	29.9528	67.1348	202.05	155.638	134.11
Csa2G010390	Wound-induced protein WIN1; contains IPR014733 (Barwin-like endoglucanase)	Chr2:1969433-1970176	38.3156	8.22292	4.65961	1.53306e-05	0.000293496	UP	4.00798	0.630634	16.4542	26.9821	95.3211	6.36557
Csa2G020870	Disease resistance-like protein; contains IPR000157 (Toll/interleukin-1 receptor homology (TIR) domain), IPR000767 (Disease resistance protein), IPR027417 (P-loop containing nucleoside triphosphate hydrolase)	Chr2:2463122-2465993	51.6907	24.6071	2.10064	0.0028158	0.0316626	UP	16.7351	17.3516	34.7447	42.3755	42.9317	70.0842
Csa2G021000	Kunitz trypsin inhibitor 4; contains IPR002160 (Proteinase inhibitor I3, Kunitz legume)	Chr2:2539332-2540254	44.6179	13.675	3.26273	6.58089e-05	0.00110907	UP	16.6748	10.6894	12.2	56.5328	73.2902	13.4779
Csa2G021500	Kunitz trypsin inhibitor 4; contains IPR002160 (Proteinase inhibitor I3, Kunitz legume)	Chr2:2544537-2545074	76.085	2.67358	28.4581	1.4748e-19	9.83555e-18	UP	3.08622	1.91306	2.94709	88.959	154.469	5.00864
Csa2G023890	Lipoxygenase; contains IPR000907 (Lipoxygenase)	Chr2:2795742-2796582	45.4911	1.7794	25.5654	8.49115e-12	3.36888e-10	UP	4.77658	0	0.616309	7.05743	132.847	2.60068
Csa2G023900	Lipoxygenase; contains IPR000907 (Lipoxygenase)	Chr2:2801737-2802276	43.7055	1.61689	27.0306	3.11809e-11	1.17067e-09	UP	2.36048	0.34688	1.84105	25.6966	94.1598	8.2599
Csa2G023910	Lipoxygenase; contains IPR000907 (Lipoxygenase)	Chr2:2802640-2803926	23.9912	1e-05	2399120	1.55607e-06	3.4291e-05	UP	0	0	0	6.2083	61.1347	8.158
Csa2G023940	Lipoxygenase; contains IPR000907 (Lipoxygenase)	Chr2:2811274-2811774	1123.61	86.1853	13.0371	7.62347e-229	1.93198e-225	UP	179.026	15.076	49.4647	791.729	2258.23	321.677
Csa2G024440	Lipoxygenase; contains IPR000907 (Lipoxygenase), IPR027433 (Lipoxygenase, domain 3)	Chr2:2812138-2815701	168.711	1.64868	102.331	1.20927e-47	2.35739e-45	UP	2.99334	0.916508	0.892875	106.02	402.896	19.1618
Csa2G032230	F-box protein PP2-B3; contains IPR001810 (F-box domain, cyclin-like), IPR025886 (Phloem protein 2-like)	Chr2:3111138-3112232	387.365	95.7448	4.04581	2.66543e-42	4.39341e-40	UP	37.7238	157.356	72.7103	381.036	380.708	381.067
Csa2G032730	F-box protein PP2-B3; contains IPR001810 (F-box domain, cyclin-like), IPR025886 (Phloem protein 2-like)	Chr2:3118491-3119663	44.3253	8.52576	5.19899	7.36349e-07	1.70031e-05	UP	3.07194	12.4751	7.98102	44.007	43.4428	42.0182
Csa2G034670	Putative uncharacterized protein P0022B05.124; contains IPR007493 (Protein of unknown function DUF538)	Chr2:3423460-3428238	41.9146	14.9027	2.81255	0.000462702	0.00643844	UP	12.734	13.2441	14.9903	11.0315	7.1664	84.0475
Csa2G035460	Cytosol aminopeptidase family protein; contains IPR011356 (Leucine aminopeptidase/peptidase B)	Chr2:3598874-3603651	17.5964	0.177518	99.1246	7.64623e-05	0.00126547	UP	0.231925	0.228941	0.0401845	16.747	39.6311	0.210218
Csa2G035520	Putative signal recognition particle receptor; contains IPR007222 (Signal recognition particle receptor, alpha subunit, N-terminal), IPR011012 (Longin-like domain), IPR013822 (Signal recognition particle, SRP54 subunit, helical bundle), IPR027417 (P-loop containing nucleoside triphosphate hydrolase)	Chr2:3651845-3656792	169.182	83.1457	2.03477	1.04168e-07	2.67329e-06	UP	85.115	69.7138	84.2801	163.345	143.303	181.137
Csa2G055050	Choline dehydrogenase; contains IPR012132 (Glucose-methanol-choline oxidoreductase)	Chr2:4206905-4209419	111.806	29.0966	3.84258	2.63636e-12	1.10662e-10	UP	24.1322	39.2272	18.0389	70.0465	31.0055	213.766
Csa2G058110	Diacylglycerol kinase; contains IPR016064 (ATP-NAD kinase-like domain), IPR016961 (Diacylglycerol kinase, plant)	Chr2:4304622-4310339	152.229	68.737	2.21466	1.83215e-08	5.12344e-07	UP	39.6964	96.6387	76.0873	143.246	107.887	218.024
Csa2G061030	TBC1 domain family member-like protein; contains IPR000195 (Rab-GTPase-TBC domain)	Chr2:4840699-4846301	114.446	41.6791	2.74588	5.06036e-09	1.52669e-07	UP	48.576	40.3641	37.808	118.039	136.062	103.501
Csa2G069200	Cytochrome P450 cinnamate 4-hydroxylase; contains IPR001128 (Cytochrome P450)	Chr2:5328496-5330024	19.8652	0.562308	35.328	2.1039e-05	0.000393128	UP	0.141372	0.664354	0.898325	18.4008	14.1934	29.9656
Csa2G070200	Cytochrome P450 cinnamate 4-hydroxylase; contains IPR001128 (Cytochrome P450)	Chr2:5336397-5336966	28.1347	0.216417	130.002	5.8095e-08	1.53762e-06	UP	0	0.38847	0.339737	22.9204	28.4849	43.302
Csa2G070840	Copine, putative; contains IPR002035 (von Willebrand factor, type A), IPR008973 (C2 calcium/lipid-binding domain, CaLB), IPR010734 (Copine)	Chr2:5465822-5474029	49.7634	17.07	2.91525	0.000131918	0.00207487	UP	8.94865	17.8913	22.9686	44.3526	49.3027	54.4567
Csa2G074190	Lipid A export ATP-binding/permease protein MsbA; contains IPR011527 (ABC transporter, transmembrane domain, type 1), IPR027417 (P-loop containing nucleoside triphosphate hydrolase)	Chr2:5881475-5886686	31.7184	7.21476	4.39632	0.000182996	0.00279583	UP	8.041	5.97073	7.44846	32.0905	15.8525	46.4919
Csa2G099470	Protein phosphatase-2c, putative; contains IPR001932 (Protein phosphatase 2C (PP2C)-like), IPR015655 (Protein phosphatase 2C)	Chr2:7394434-7398368	74.5522	25.9159	2.8767	1.13711e-06	2.5587e-05	UP	24.2689	31.0382	26.7191	90.2842	71.2194	72.9079
Csa2G099480	Aspartyl protease family protein; contains IPR001461 (Peptidase A1), IPR021109 (Aspartic peptidase)	Chr2:7407590-7414433	113.335	12.3981	9.14132	2.72524e-21	1.98746e-19	UP	12.6539	9.5557	12.0061	138.708	70.789	123.207
Csa2G099490	Glutamine--fructose-6-phosphate aminotransferase [isomerizing] 2; contains IPR005855 (Glucosamine-fructose-6-phosphate aminotransferase, isomerising), IPR017932 (Glutamine amidotransferase type 2 domain)	Chr2:7428459-7434759	25.7934	5.42152	4.7576	0.000536734	0.00732777	UP	4.88291	5.72948	6.24916	31.3263	20.9248	27.6477
Csa2G100580	E3 ubiquitin-protein ligase MARCH3; contains IPR011016 (Zinc finger, RING-CH-type), IPR013083 (Zinc finger, RING/FYVE/PHD-type), IPR022143 (Protein of unknown function DUF3675)	Chr2:7551265-7555350	319.916	92.5568	3.45643	5.58824e-30	6.32939e-28	UP	38.9057	132.394	101.269	319.682	290.953	350.658
Csa2G116250	Phospholipid-transporting ATPase, putative; contains IPR001757 (Cation-transporting P-type ATPase), IPR023214 (HAD-like domain)	Chr2:7856288-7865760	68.0893	10.9911	6.19495	2.10467e-11	8.08145e-10	UP	6.62439	12.639	12.8208	58.9932	35.0696	109.29
Csa2G145880	Serine hydroxymethyltransferase, putative; contains IPR001085 (Serine hydroxymethyltransferase), IPR015424 (Pyridoxal phosphate-dependent transferase)	Chr2:8728026-8731024	36.5844	13.9701	2.61876	0.00177673	0.0212391	UP	16.5805	18.0483	13.0216	46.5242	37.9696	30.8571
Csa2G149440	Unknown protein	Chr2:8897019-8897349	49.3451	19.8819	2.48191	0.000443493	0.00620523	UP	25.566	18.2011	19.1013	46.6335	60.612	21.027
Csa2G174120	Methyltransferase; contains IPR004159 (Putative S-adenosyl-L-methionine-dependent methyltransferase)	Chr2:9955390-9960203	81.4091	37.9583	2.1447	7.40678e-05	0.00122985	UP	37.214	44.3407	36.0091	94.3817	81.168	79.1637
Csa2G177210	Ethylene-responsive transcription factor 1B, putative; contains IPR016177 (DNA-binding, integrase-type)	Chr2:10113646-10114542	317.869	139.974	2.27091	8.45826e-17	4.76341e-15	UP	148.672	182.655	128.801	249.409	214.812	420.547
Csa2G196900	Sieve element occlusion protein 1	Chr2:10429214-10435144	30.0444	0.0312142	962.523	1.54749e-08	4.36354e-07	UP	0	0.0660096	0.0288747	28.7867	68.2501	0.358389
Csa2G234570	Pheromone receptor-like protein; contains IPR012442 (Protein of unknown function DUF1645)	Chr2:11432976-11434677	189.284	44.9978	4.20652	2.55075e-22	1.98137e-20	UP	29.4963	70.0326	81.7967	211.998	121.312	309.075
Csa2G248130	Isoflavone reductase related protein; contains IPR008030 (NmrA-like), IPR016040 (NAD(P)-binding domain)	Chr2:12017064-12019685	75.2199	9.56063	7.86767	1.08603e-13	5.02696e-12	UP	11.1604	12.4084	8.34161	59.7258	38.8914	136.178
Csa2G249810	Dehydrin 4; contains IPR000167 (Dehydrin)	Chr2:12194591-12196235	57.4645	15.3159	3.75195	9.81165e-07	2.22756e-05	UP	11.497	20.2666	22.2017	50.1127	51.0903	81.3032
Csa2G264570	Chaperone protein dnaj 11; contains IPR001623 (DnaJ domain)	Chr2:12787490-12788095	419.028	48.827	8.58189	4.30887e-74	1.26606e-71	UP	44.7327	78.2793	61.6532	394.191	580.397	382.641
Csa2G271490	Unknown protein; contains IPR008889 (VQ)	Chr2:13149551-13149818	47.6098	5.74994	8.28005	3.3021e-09	1.01743e-07	UP	2.4516	6.53345	9.61577	37.2244	36.1549	71.8238
Csa2G279230	Filament-like plant protein; contains IPR008587 (Protein of unknown function DUF869, plant)	Chr2:13364962-13370706	50.9459	23.5518	2.16314	0.00245883	0.0282758	UP	20.8799	28.7923	20.2044	54.6442	81.8153	25.981
Csa2G292840	Patatin-like protein; contains IPR016035 (Acyl transferase/acyl hydrolase/lysophospholipase)	Chr2:13828061-13831197	143.808	23.9924	5.9939	5.24051e-22	3.99421e-20	UP	25.717	16.8853	29.3971	174.261	203.198	85.503
Csa2G292850	Patatin-like protein; contains IPR016035 (Acyl transferase/acyl hydrolase/lysophospholipase)	Chr2:13842356-13844376	718.669	79.6508	9.02275	2.16436e-128	1.41549e-125	UP	51.7609	114.669	53.8847	517.336	895.823	837.927
Csa2G293350	Unknown protein	Chr2:13855303-13855459	130.577	3.77635	34.5776	7.08762e-34	9.15251e-32	UP	0	10.0194	0	91.8446	208.424	97.6727
Csa2G293360	Patatin-like protein; contains IPR016035 (Acyl transferase/acyl hydrolase/lysophospholipase)	Chr2:13856795-13857449	178.107	24.282	7.33494	8.2618e-30	9.30554e-28	UP	18.1861	26.784	18.0384	111.157	154.543	256.71
Csa2G294910	Patatin-like protein; contains IPR016035 (Acyl transferase/acyl hydrolase/lysophospholipase)	Chr2:13913760-13915054	82.6386	2.1802	37.9041	2.88297e-21	2.08747e-19	UP	0.864226	3.79279	0.892613	58.0894	97.7767	92.9283
Csa2G296130	Shikimate kinase; contains IPR000623 (Shikimate kinase/Threonine synthase-like 1), IPR027417 (P-loop containing nucleoside triphosphate hydrolase)	Chr2:14080294-14085784	529.702	245.836	2.1547	2.78101e-24	2.41983e-22	UP	191.93	358.409	204.343	494.186	535.945	606.869
Csa2G297160	Putative ras-related rab-4; contains IPR001806 (Small GTPase superfamily), IPR005225 (Small GTP-binding protein domain), IPR025662 (Sigma-54 interaction domain, ATP-binding site 1), IPR027417 (P-loop containing nucleoside triphosphate hydrolase)	Chr2:14126353-14131821	73.7319	13.8912	5.30781	5.23604e-11	1.93362e-09	UP	13.3157	13.286	16.2882	83.1148	48.9604	89.9778
Csa2G297170	Unknown protein	Chr2:14131978-14132329	59.8663	10.2087	5.86424	2.68381e-09	8.35815e-08	UP	10.4297	9.11185	12.8586	71.6144	38.855	68.6303
Csa2G297180	WRKY transcription factor 16; contains IPR003657 (DNA-binding WRKY)	Chr2:14135319-14138723	833.759	293.75	2.83833	1.93668e-59	4.56562e-57	UP	257.756	311.174	385.238	814.385	646.621	1067.24
Csa2G340400	Defensin D2; contains IPR008176 (Gamma thionin)	Chr2:15398565-15399271	63.1089	10.1816	6.19833	3.17829e-10	1.09586e-08	UP	9.23846	14.3969	8.2259	44.5771	147.205	17.9619
Csa2G348200	Laccase-like protein; contains IPR008972 (Cupredoxin)	Chr2:15616973-15622022	85.066	12.6402	6.7298	2.38698e-14	1.14949e-12	UP	10.2969	19.7128	12.3968	105.108	71.8028	91.042
Csa2G348270	F8A5.1 protein	Chr2:15663177-15673567	21.2923	2.13836	9.9573	0.00015696	0.00242361	UP	2.49454	2.12832	1.79837	29.1395	18.8402	15.8206
Csa2G348840	Protein binding protein; contains IPR017066 (S-ribonuclease binding protein, SBP1, pollen)	Chr2:15718459-15721322	240.731	105.954	2.27203	4.83674e-13	2.13639e-11	UP	58.2212	167.203	92.7899	133.814	125.446	434.065
Csa2G348850	Unknown protein	Chr2:15723561-15724564	96.4237	17.749	5.43263	2.93294e-14	1.40242e-12	UP	16.8642	24.6966	19.5154	80.7638	84.8195	143.551
Csa2G348950	Putative receptor-like protein kinase 4; contains IPR011009 (Protein kinase-like domain)	Chr2:15774631-15779494	156.879	49.1173	3.19397	5.02653e-14	2.37548e-12	UP	44.9242	53.6442	50.2328	197.79	126.321	161.42
Csa2G348960	Putative receptor-like protein kinase; contains IPR002902 (Gnk2-homologous domain), IPR011009 (Protein kinase-like domain), IPR013320 (Concanavalin A-like lectin/glucanase, subgroup)	Chr2:15774631-15779494	93.1314	22.9722	4.05409	2.32203e-11	8.86571e-10	UP	20.0564	24.2795	24.1508	121.017	75.9249	89.0515
Csa2G348970	Putative receptor-like protein kinase; contains IPR002902 (Gnk2-homologous domain), IPR011009 (Protein kinase-like domain), IPR013320 (Concanavalin A-like lectin/glucanase, subgroup)	Chr2:15780188-15783780	144.211	18.3743	7.84852	3.72422e-25	3.37075e-23	UP	10.7834	33.4352	10.9511	131.851	69.3847	225.356
Csa2G349660	Sieve element occlusion protein 2	Chr2:15868065-15871425	18.9987	1.8242	10.4148	0.000221743	0.00333751	UP	1.77927	2.76871	1.66408	21.3176	42.3669	2.85501
Csa2G350420	B12D-like protein; contains IPR010530 (NADH-ubiquinone reductase complex 1 MLRQ subunit)	Chr2:15994650-15995649	28.4443	8.87139	3.2063	0.00166332	0.0200727	UP	5.84198	9.43721	10.3342	23.3681	16.0547	53.3482
Csa2G351540	Drought-induced protein 1; contains IPR001305 (Heat shock protein DnaJ, cysteine-rich domain)	Chr2:16095320-16095662	1232.61	197.394	6.24441	2.68389e-181	3.20078e-178	UP	119.726	306.908	312.654	1322.54	794.714	2040.09
Csa2G352410	Putative MYB transcription factor; contains IPR009057 (Homeodomain-like)	Chr2:16292163-16293782	57.9668	26.0963	2.22127	0.00102421	0.0130843	UP	22.8691	22.7986	31.1734	78.7759	92.7975	19.3122
Csa2G352960	Early-responsive to dehydration protein, putative, expressed; contains IPR003864 (Domain of unknown function DUF221)	Chr2:16330483-16335086	138.235	40.976	3.37356	1.2362e-13	5.68318e-12	UP	16.9629	76.057	43.8231	121.983	76.4071	244.404
Csa2G354110	Unknown protein; contains IPR016972 (Uncharacterised conserved protein UCP031279)	Chr2:16460935-16461925	195.198	59.7842	3.26504	5.78276e-18	3.52071e-16	UP	48.3326	86.3338	53.6868	204.778	180.838	255.274
Csa2G354800	Adenine phosphoribosyltransferase, putative; contains IPR000836 (Phosphoribosyltransferase domain), IPR005764 (Adenine phosphoribosyl transferase)	Chr2:16573710-16577151	154.063	64.5301	2.38746	1.24133e-09	4.0526e-08	UP	66.1685	66.935	56.5366	134.93	104.217	213.473
Csa2G354830	Putative DUF566 domain containing family protein; contains IPR007573 (Protein of unknown function DUF566)	Chr2:16581422-16585070	29.8919	10.355	2.88671	0.00433652	0.0455537	UP	9.10739	6.84999	18.2058	65.1909	24.9565	8.89021
Csa2G360620	Putative MYB transcription factor; contains IPR009057 (Homeodomain-like)	Chr2:17044123-17045087	134.442	63.1779	2.12799	5.56223e-07	1.30218e-05	UP	55.5835	117.232	67.2715	167.052	109.309	160.495
Csa2G360650	Serine/threonine protein kinase; contains IPR011009 (Protein kinase-like domain)	Chr2:17054405-17058822	119.712	50.9955	2.3475	1.41566e-07	3.56979e-06	UP	50.8586	66.7177	57.3505	132.749	84.255	170.753
Csa2G360800	Putative integral membrane protein; contains IPR005134 (Uncharacterised protein family UPF0114)	Chr2:17129150-17130414	442.763	128.425	3.44764	9.78972e-41	1.56281e-38	UP	83.4373	159.035	140.768	297.66	267.465	621.812
Csa2G360820	LIM domain containing protein-like; contains IPR001781 (Zinc finger, LIM-type), IPR003903 (Ubiquitin interacting motif), IPR022087 (Protein of unknown function DUF3633)	Chr2:17135726-17142598	154.179	51.606	2.98762	4.72638e-13	2.09677e-11	UP	33.1362	54.9895	73.5819	159.085	98.5225	224.669
Csa2G361510	Unknown protein	Chr2:17230948-17232115	74.6347	2.66574	27.9977	5.45556e-19	3.53374e-17	UP	2.82422	3.88626	1.99956	76.1837	72.0165	69.8866
Csa2G361520	Putative uncharacterized protein T8M16_200	Chr2:17232393-17235501	119.826	9.52636	12.5784	4.68169e-25	4.21852e-23	UP	7.74515	13.8967	6.71015	105.765	82.9685	164.864
Csa2G361550	Emb|CAB16809.1; contains IPR010608 (Protein of unknown function DUF1195)	Chr2:17240626-17242292	69.9527	27.7333	2.52234	2.678e-05	0.000487814	UP	27.2018	41.3057	25.8746	79.9097	69.5311	74.9492
Csa2G368830	Tubulin beta chain, putative; contains IPR000217 (Tubulin), IPR023123 (Tubulin, C-terminal)	Chr2:17796604-17800379	32.6566	11.9348	2.73625	0.0024676	0.0283285	UP	6.21187	23.0607	11.1472	23.474	68.6008	20.9837
Csa2G368890	Synaptotagmin-7; contains IPR008973 (C2 calcium/lipid-binding domain, CaLB)	Chr2:17848022-17852191	291.117	139.473	2.08726	3.14761e-13	1.41183e-11	UP	109.204	160.238	138.028	320.644	247.596	317.481
Csa2G369050	Bifunctional arginine demethylase and lysyl-hydroxylase JMJD6; contains IPR001810 (F-box domain, cyclin-like), IPR003347 (JmjC domain), IPR011009 (Protein kinase-like domain)	Chr2:17950426-17962445	149.851	19.0058	7.88449	9.14117e-26	8.46247e-24	UP	17.6232	17.4158	20.8164	168.744	83.3516	199.299
Csa2G369070	GF14 protein; contains IPR000308 (14-3-3 protein), IPR023409 (14-3-3 protein, conserved site), IPR023410 (14-3-3 domain)	Chr2:17968964-17971125	137.319	61.0218	2.25033	8.40531e-08	2.19035e-06	UP	66.2685	63.8	78.4038	168.998	173.649	111.99
Csa2G369140	Unknown protein	Chr2:17999247-17999844	111.363	33.7592	3.29875	6.73752e-11	2.44796e-09	UP	41.3778	36.7953	39.5463	147.205	69.5109	183.023
Csa2G369740	Purine permease; contains IPR000620 (Drug/metabolite transporter), IPR004853 (Domain of unknown function DUF250)	Chr2:18067558-18069935	62.8057	24.6861	2.54417	6.34372e-05	0.00107626	UP	29.5931	24.0577	28.4821	76.2758	73.0328	55.5359
Csa2G369800	Ovarian cancer-associated gene 2 protein-like protein; contains IPR005645 (Serine hydrolase FSH)	Chr2:18100834-18102803	73.5678	30.9389	2.37784	3.32473e-05	0.00059651	UP	26.5905	39.2698	43.7996	55.8296	67.3064	117.181
Csa2G370550	MADS box transcription factor; contains IPR002487 (Transcription factor, K-box)	Chr2:18325200-18330592	110.964	36.743	3.02	9.13455e-10	3.02111e-08	UP	42.7228	30.5718	28.5419	108.074	143.052	87.3623
Csa2G370580	AT-hook DNA-binding protein; contains IPR014476 (Predicted AT-hook DNA-binding)	Chr2:18355537-18356413	219.727	72.8496	3.01617	4.74529e-18	2.92419e-16	UP	99.5146	74.0162	125.126	324.713	233.453	244.933
Csa2G372780	BZIP transcription factor; contains IPR025422 (DOG1 domain)	Chr2:18551246-18552647	121.616	11.5935	10.49	4.70346e-24	4.04059e-22	UP	5.27141	9.66221	18.435	146.397	79.9742	131.156
Csa2G373430	Malic enzyme; contains IPR001891 (Malic oxidoreductase)	Chr2:18647978-18653065	70.4211	14.0837	5.00018	7.2539e-10	2.41487e-08	UP	13.1298	20.1649	9.96023	80.4253	49.6482	79.5986
Csa2G374610	Unknown protein	Chr2:18783539-18783801	48.5733	23.5054	2.06647	0.00465008	0.0481983	UP	25.9922	32.9537	18.6633	39.5921	53.6996	51.8598
Csa2G379980	Boron transporter, putative; contains IPR003020 (Bicarbonate transporter, eukaryotic)	Chr2:19409662-19414480	80.364	1.40285	57.2862	7.57181e-22	5.74947e-20	UP	0.592203	3.12278	1.28374	111.831	61.4936	83.1026
Csa2G382780	Monogalactosyldiacylglycerol synthase; contains IPR007235 (Glycosyl transferase, family 28, C-terminal), IPR009695 (Diacylglycerol glucosyltransferase, N-terminal)	Chr2:19931932-19936406	97.8327	43.0841	2.27074	6.97844e-06	0.000139941	UP	29.5279	80.3287	30.2267	100.282	96.4821	115.354
Csa2G401240	Ethylene-responsive transcription factor 13; contains IPR016177 (DNA-binding, integrase-type)	Chr2:20391189-20391814	78.4575	3.44143	22.7979	4.17751e-19	2.7233e-17	UP	2.54263	10.5353	2.54003	79.622	58.6289	120.693
Csa2G401260	Esterase YbfF	Chr2:20400954-20410643	39.5064	14.8852	2.65407	0.00102096	0.0130511	UP	16.4718	19.383	13.2595	43.7222	36.3522	44.1584
Csa2G401380	Putative leucine-rich repeat receptor-like protein kinase family protein; contains IPR001611 (Leucine-rich repeat), IPR003591 (Leucine-rich repeat, typical subtype), IPR013210 (Leucine-rich repeat-containing N-terminal, type 2)	Chr2:20482589-20484496	120.161	21.2342	5.65884	9.98165e-18	6.00499e-16	UP	11.6675	51.8955	18.1983	123.09	165.069	104.742
Csa2G406780	Calmodulin; contains IPR011992 (EF-hand-like domain)	Chr2:21060278-21061201	167.818	65.3877	2.56651	2.10897e-11	8.0674e-10	UP	54.6634	53.4614	79.5411	126.933	72.7648	258.548
Csa2G416770	Serine/threonine-protein kinase 24; contains IPR011009 (Protein kinase-like domain)	Chr2:21586674-21588084	97.587	8.63727	11.2984	5.16557e-20	3.52616e-18	UP	6.16349	13.2117	8.62722	71.5631	61.6972	133.701
Csa2G427880	F-box/LRR-repeat protein 16; contains IPR001810 (F-box domain, cyclin-like), IPR006553 (Leucine-rich repeat, cysteine-containing subtype)	Chr2:22274238-22276159	87.9335	34.9102	2.51885	1.97922e-06	4.29162e-05	UP	27.4332	38.0602	43.4836	80.0272	60.2078	130.309
Csa2G428380	WRKY transcription factor; contains IPR003657 (DNA-binding WRKY), IPR018872 (Zn-cluster domain)	Chr2:22286919-22288559	204.23	72.3321	2.8235	1.86973e-15	9.82044e-14	UP	80.4259	117.413	80.5191	231.084	168.193	329.324
Csa2G428390	tRNA-dihydrouridine synthase, putative; contains IPR001269 (tRNA-dihydrouridine synthase), IPR013785 (Aldolase-type TIM barrel)	Chr2:22293305-22296654	45.2013	20.4284	2.21267	0.00308097	0.0341331	UP	25.6161	23.0458	17.8234	58.9836	43.3669	43.796
Csa2G431170	RNA recognition motif-containing protein; contains IPR012677 (Nucleotide-binding, alpha-beta plait)	Chr2:22496622-22500756	76.4271	34.67	2.20442	9.10945e-05	0.00147866	UP	27.1611	42.4571	38.1215	64.9589	66.5657	98.4779
Csa2G433330	R-FOM-2	Chr2:22618190-22618379	33.9899	3.81262	8.9151	6.08126e-07	1.41714e-05	UP	2.1264	0	9.00364	37.1312	24.5655	40.6848
Csa3G000040	Unknown protein	Chr3:35629-35890	26.4049	6.9457	3.80162	0.000823986	0.0107917	UP	7.76259	3.06802	6.20623	37.0818	17.8278	15.5754
Csa3G000060	Pectinesterase; contains IPR006501 (Pectinesterase inhibitor), IPR011050 (Pectin lyase fold/virulence factor)	Chr3:52546-55372	181.718	86.2621	2.10658	1.01627e-08	2.95183e-07	UP	78.3905	131.984	94.5052	175.913	100.119	293.288
Csa3G001740	Protein kinase 2B, chloroplastic	Chr3:188278-188640	27.2313	7.82159	3.48156	0.00119702	0.0150548	UP	13.4885	6.55776	5.86114	27.9372	26.7212	33.9769
Csa3G001750	Unknown protein	Chr3:190953-191181	17.708	0.755712	23.4322	7.64623e-05	0.00126547	UP	0	0	2.01366	17.7293	14.6898	22.6364
Csa3G001760	Probable receptor-like protein kinase; contains IPR011009 (Protein kinase-like domain), IPR013320 (Concanavalin A-like lectin/glucanase, subgroup)	Chr3:192951-195852	29.0707	8.89928	3.26664	0.00106875	0.0135934	UP	8.77002	7.15344	11.6506	33.3997	27.0647	31.2061
Csa3G002750	Thaumatin; contains IPR001938 (Thaumatin)	Chr3:472646-474692	37.7745	4.01498	9.40839	2.52099e-07	6.15789e-06	UP	2.16434	9.84064	3.50808	43.8968	46.1339	29.8646
Csa3G002860	Transcription factor MYC2; contains IPR011598 (Myc-type, basic helix-loop-helix (bHLH) domain), IPR025610 (Transcription factor MYC/MYB N-terminal)	Chr3:522559-524726	74.0692	2.55578	28.9811	5.45556e-19	3.53374e-17	UP	2.53107	4.64493	1.33649	46.6273	95.9153	85.0806
Csa3G008830	Lysine-specific demethylase 5B; contains IPR003347 (JmjC domain), IPR003349 (Transcription factor jumonji, JmjN), IPR004198 (Zinc finger, C5HC2-type)	Chr3:963142-971467	72.9412	11.8104	6.17601	8.3318e-12	3.31214e-10	UP	6.44837	21.1956	9.03083	74.2838	50.0407	101.366
Csa3G009520	Putative uncharacterized protein At2g35200/T4C15.13; contains IPR008004 (Uncharacterised protein family UPF0503)	Chr3:1094215-1095138	30.0891	5.62773	5.34658	4.14606e-05	0.000731569	UP	7.9385	6.67937	6.3358	41.3363	35.4878	24.2084
Csa3G033810	Protein YABBY; contains IPR006780 (YABBY protein)	Chr3:2442924-2447385	20.8919	4.0419	5.16883	0.0024989	0.0286716	UP	3.5328	5.46014	3.87107	21.1008	31.8503	9.65666
Csa3G036410	Receptor-like protein kinase; contains IPR011009 (Protein kinase-like domain), IPR013210 (Leucine-rich repeat-containing N-terminal, type 2), IPR013320 (Concanavalin A-like lectin/glucanase, subgroup)	Chr3:2538139-2541637	27.472	5.66797	4.84689	0.000195868	0.00296345	UP	6.61824	5.53753	5.68368	33.7863	30.2336	21.5713
Csa3G036540	[Protein-PII] uridylyltransferase; contains IPR002912 (ACT domain)	Chr3:2622551-2625023	59.0798	7.62505	7.74812	5.87167e-11	2.14878e-09	UP	3.24787	14.747	7.6778	56.0511	36.835	74.6658
Csa3G038190	Phospholipase D; contains IPR008973 (C2 calcium/lipid-binding domain, CaLB), IPR015679 (Phospholipase D family), IPR024632 (Phospholipase D, C-terminal)	Chr3:2732152-2737872	60.5196	21.065	2.87299	2.20742e-05	0.000409453	UP	16.1191	16.8475	28.0883	53.2771	41.9604	83.4451
Csa3G042390	Dehydration responsive element binding transcription factor 1B; contains IPR016177 (DNA-binding, integrase-type)	Chr3:2990804-2991523	126.941	6.89856	18.4011	1.42369e-29	1.59469e-27	UP	5.82346	11.4908	11.2766	183.138	100.327	168.79
Csa3G047780	Protein DEK	Chr3:3318775-3324175	51.3103	22.5698	2.27341	0.00108691	0.0137984	UP	20.4924	13.5025	17.3973	56.3308	52.4192	29.9795
Csa3G073920	Glucan endo-1,3-beta-glucosidase, putative; contains IPR000490 (Glycoside hydrolase, family 17), IPR012946 (X8), IPR017853 (Glycoside hydrolase, superfamily)	Chr3:3936523-3938047	41.7846	5.18183	8.06368	1.01909e-07	2.6253e-06	UP	4.96468	4.53822	7.55923	53.1664	34.1735	44.9308
Csa3G075990	GDSL esterase/lipase; contains IPR001087 (Lipase, GDSL)	Chr3:3985832-3989434	479.124	224.744	2.13187	8.50943e-22	6.43732e-20	UP	150.574	365.564	167.737	391.684	170.546	874.588
Csa3G076020	Lactoylglutathione lyase; contains IPR004360 (Glyoxalase/fosfomycin resistance/dioxygenase domain), IPR004361 (Glyoxalase I), IPR025870 (Glyoxalase-like domain)	Chr3:4007166-4010552	3549.78	1069.19	3.32006	1.55951e-303	6.3235e-300	UP	793.496	1184.57	956.956	3972.5	4049.61	2229.36
Csa3G076570	Unknown protein	Chr3:4070771-4071116	41.6132	3.94842	10.5392	5.15838e-09	1.55165e-07	UP	2.40367	1.2996	5.32835	37.2024	18.8848	52.8054
Csa3G076580	Putative aminoacrylate peracid reductase RutC; contains IPR006175 (YjgF/Yer057p/UK114 family), IPR013813 (Endoribonuclease L-PSP/chorismate mutase-like)	Chr3:4077472-4079784	40.9346	3.86865	10.5811	9.4358e-09	2.74858e-07	UP	7.67439	2.60509	1.3835	31.6241	80.4242	21.7463
Csa3G078290	TBC1 domain family member; contains IPR000195 (Rab-GTPase-TBC domain)	Chr3:4282283-4287319	166.277	32.4537	5.12351	1.07088e-22	8.51414e-21	UP	19.1964	48.1348	26.0818	157.35	141.64	193.549
Csa3G081930	Flavoprotein wrbA; contains IPR005025 (NADPH-dependent FMN reductase), IPR010089 (Flavoprotein WrbA)	Chr3:4518884-4522836	147.53	35.8717	4.11271	2.76846e-17	1.60365e-15	UP	48.4653	26.1327	33.6459	155.812	91.4968	201.351
Csa3G098040	Receptor-like protein kinase; contains IPR011009 (Protein kinase-like domain), IPR013320 (Concanavalin A-like lectin/glucanase, subgroup)	Chr3:4844651-4848515	82.6802	14.7211	5.61644	1.45076e-12	6.20523e-11	UP	7.17438	20.2506	14.8363	69.6689	48.0641	118.601
Csa3G099630	Protein PLANT CADMIUM RESISTANCE 8; contains IPR006461 (Uncharacterised protein family Cys-rich)	Chr3:4921819-4923978	52.5498	14.9859	3.50662	4.16356e-06	8.64878e-05	UP	10.659	9.77434	19.0417	57.4802	21.1103	69.6712
Csa3G101810	NAC domain-containing protein, putative; contains IPR003441 (No apical meristem (NAM) protein)	Chr3:5109675-5111172	449.705	95.7585	4.69624	2.33279e-55	5.25499e-53	UP	117.306	53.1228	130.867	464.598	514.222	456.818
Csa3G114500	Receptor-like kinase; contains IPR011009 (Protein kinase-like domain), IPR013320 (Concanavalin A-like lectin/glucanase, subgroup)	Chr3:5985274-5990248	48.5838	23.5007	2.06733	0.00465008	0.0481983	UP	29.3066	31.6512	17.6279	33.4824	57.1424	62.304
Csa3G119730	UDP-glycosyltransferase 1; contains IPR002213 (UDP-glucuronosyl/UDP-glucosyltransferase)	Chr3:6861480-6863389	82.4054	30.6531	2.68832	1.20617e-06	2.70508e-05	UP	21.827	52.1639	33.3587	68.3582	30.8939	143.294
Csa3G121020	Reticulon family protein; contains IPR003388 (Reticulon)	Chr3:7022824-7025534	525.315	181.127	2.90026	4.09953e-39	6.06671e-37	UP	202.309	173.119	226.326	591.767	486.095	602.807
Csa3G122430	Acyl-CoA thioesterase, putative; contains IPR003703 (Acyl-CoA thioesterase), IPR014710 (RmlC-like jelly roll fold)	Chr3:7265656-7274375	196.042	17.794	11.0173	3.82872e-39	5.70761e-37	UP	15.9885	26.9146	17.7486	186.311	138.415	306.179
Csa3G122490	Remorin, putative; contains IPR005516 (Remorin, C-terminal), IPR005518 (Remorin, N-terminal)	Chr3:7293335-7296838	408.206	116.578	3.50157	1.31363e-38	1.88883e-36	UP	81.0886	142.574	114.695	507.513	403.567	339.779
Csa3G122660	BON1-associated protein 1; contains IPR008973 (C2 calcium/lipid-binding domain, CaLB)	Chr3:7380866-7381418	30.4143	10.0872	3.01514	0.00289649	0.0323902	UP	9.58375	2.22268	15.0514	25.8992	6.83069	46.8045
Csa3G126940	Glutathione s-transferase, putative; contains IPR010987 (Glutathione S-transferase, C-terminal-like), IPR012336 (Thioredoxin-like fold)	Chr3:7890721-7893903	256.086	110.453	2.31851	2.84803e-14	1.36503e-12	UP	107.212	147.567	76.054	171.016	85.1244	434.158
Csa3G127030	Cyclin-U4-1; contains IPR013763 (Cyclin-like), IPR013922 (Cyclin PHO80-like)	Chr3:7950381-7952070	67.5745	30.2935	2.23066	0.000258199	0.0038406	UP	18.7444	47.0248	25.2681	75.4085	52.6866	90.1313
Csa3G127150	Receptor protein kinase, putative; contains IPR011009 (Protein kinase-like domain), IPR011990 (Tetratricopeptide-like helical)	Chr3:8014310-8018156	51.6121	22.6374	2.27995	0.00108691	0.0137984	UP	18.3561	27.2515	23.3131	54.7026	57.6434	48.5408
Csa3G127170	Putative peptide/nitrate transporter; contains IPR000109 (Proton-dependent oligopeptide transporter family), IPR016196 (Major facilitator superfamily domain, general substrate transporter)	Chr3:8030869-8035816	505.596	60.4718	8.36086	1.06963e-87	3.94286e-85	UP	63.7717	32.0103	101.348	602.021	900.717	173.758
Csa3G127180	Protoheme IX farnesyltransferase, putative; contains IPR000537 (UbiA prenyltransferase family)	Chr3:8036534-8041851	108.638	40.6262	2.67409	2.71189e-08	7.47024e-07	UP	44.0071	40.7103	53.1281	161.155	99.475	88.6369
Csa3G127760	CER1 protein, putative, expressed; contains IPR006694 (Fatty acid hydroxylase), IPR021940 (Uncharacterised domain Wax2, C-terminal)	Chr3:8121984-8128647	13.2915	1.95982	6.782	0.00418546	0.0442419	UP	2.0751	1.59921	2.44665	17.8093	16.6477	8.46161
Csa3G128960	Probable receptor-like protein kinase; contains IPR011009 (Protein kinase-like domain), IPR013320 (Concanavalin A-like lectin/glucanase, subgroup)	Chr3:8233100-8239675	59.1754	15.2865	3.87109	3.91072e-07	9.33874e-06	UP	14.0424	18.59	15.2976	69.916	62.4635	53.3987
Csa3G130260	E3 ubiquitin-protein ligase RNF125; contains IPR013083 (Zinc finger, RING/FYVE/PHD-type)	Chr3:8402724-8406772	71.3617	31.2366	2.28455	0.000111027	0.00177661	UP	28.6177	32.7947	42.583	83.848	63.8284	81.2436
Csa3G130880	IFA-binding protein; contains IPR007656 (Zein-binding domain)	Chr3:8486571-8490256	79.3119	38.5859	2.05546	0.000218458	0.00329295	UP	27.9225	42.4778	44.1632	80.3811	64.7382	91.1517
Csa3G132590	Ankyrin repeat domain-containing protein 13C-B; contains IPR020683 (Ankyrin repeat-containing domain), IPR021832 (Ankyrin repeat domain-containing protein 13)	Chr3:8644647-8647398	39.883	16.5514	2.40965	0.0032153	0.0352552	UP	14.611	14.8032	17.1324	40.5876	34.2206	39.7941
Csa3G135720	1-aminocyclopropane-1-carboxylate oxidase-like protein; contains IPR005123 (Oxoglutarate/iron-dependent dioxygenase), IPR026992 (Non-haem dioxygenase N-terminal domain), IPR027443 (Isopenicillin N synthase-like)	Chr3:9251165-9252671	139.176	30.1038	4.6232	1.04984e-17	6.29716e-16	UP	48.7257	19.4466	25.3262	178.888	181.568	93.9751
Csa3G142960	Putative protease inhibitor; contains IPR000864 (Proteinase inhibitor I13, potato inhibitor I)	Chr3:9401191-9402148	588.519	39.8147	14.7815	1.47107e-125	9.32016e-123	UP	31.2448	20.6949	60.071	842.44	996.284	22.8199
Csa3G145760	Stem-specific protein TSJT1, putative; contains IPR024286 (Domain of unknown function DUF3700)	Chr3:9657183-9659518	159.109	74.8588	2.12545	3.2266e-08	8.81617e-07	UP	74.9996	84.6221	73.7017	151.769	189.422	129.651
Csa3G146510	N-acetyltransferase, putative; contains IPR016181 (Acyl-CoA N-acyltransferase)	Chr3:9832105-9832615	358.962	175.521	2.04512	3.88577e-15	1.96459e-13	UP	165.693	206.329	159.339	362.879	350.549	330.277
Csa3G146520	N-acetyltransferase, putative; contains IPR016181 (Acyl-CoA N-acyltransferase)	Chr3:9832985-9833498	24.7559	3.42316	7.23189	0.000104073	0.0016706	UP	4.02508	4.97536	2.77224	24.9852	21.4863	26.7021
Csa3G149980	Xyloglucan-specific endoglucanase inhibitor protein; contains IPR001461 (Peptidase A1), IPR021109 (Aspartic peptidase)	Chr3:10091974-10093502	184.58	10.8206	17.0582	8.17199e-42	1.32543e-39	UP	5.87737	29.261	12.6433	216.792	245.006	200.262
Csa3G150000	Xyloglucan-specific endoglucanase inhibitor protein; contains IPR001461 (Peptidase A1), IPR021109 (Aspartic peptidase)	Chr3:10096912-10098713	1106.21	47.5468	23.2657	3.83731e-261	1.11139e-257	UP	34.3465	99.3883	55.1674	1480.8	1212.48	1095.73
Csa3G150050	RING finger protein; contains IPR013083 (Zinc finger, RING/FYVE/PHD-type)	Chr3:10124505-10128359	39.4261	15.4582	2.5505	0.00185013	0.0219869	UP	14.6926	19.3933	18.1828	43.1717	28.3686	60.9486
Csa3G159430	Transducin/WD-40 repeat-containing protein; contains IPR015943 (WD40/YVTN repeat-like-containing domain), IPR016024 (Armadillo-type fold)	Chr3:10770645-10779005	50.7632	21.5097	2.36001	0.000920529	0.0119175	UP	10.4644	38.8464	14.3756	60.5601	65.7034	29.1594
Csa3G164460	Senescence-associated protein SAG102; contains IPR007650 (Protein of unknown function DUF581)	Chr3:10806063-10806723	65.3808	18.2079	3.59079	3.09463e-07	7.49589e-06	UP	17.5038	4.22148	35.3702	83.856	109.245	7.11719
Csa3G167380	Calmodulin, putative; contains IPR011992 (EF-hand-like domain)	Chr3:11122060-11122843	71.0626	20.9938	3.38493	1.06045e-07	2.71458e-06	UP	16.0545	22.7917	22.6829	49.1795	15.2032	110.026
Csa3G168410	WRKY transcription factor 31; contains IPR003657 (DNA-binding WRKY)	Chr3:11170114-11171631	78.5363	20.8418	3.76821	4.45471e-09	1.35405e-07	UP	21.2145	31.7907	24.4868	108.906	83.5844	73.8404
Csa3G171170	Diacylglycerol acyltransferase; contains IPR012336 (Thioredoxin-like fold)	Chr3:11406435-11407962	32.4147	9.41103	3.44433	0.000608659	0.00821569	UP	11.6315	11.547	7.95073	30.759	31.6571	34.9903
Csa3G171180	Protein CHUP1	Chr3:11409588-11413688	95.7838	38.2448	2.50449	1.03305e-06	2.34012e-05	UP	23.6155	53.0195	49.4429	138.442	138.293	41.3162
Csa3G171230	Gb|AAD49763.1	Chr3:11436642-11437482	64.4445	1.28929	49.9845	3.18639e-17	1.83005e-15	UP	0.948193	3.29924	0.834685	87.6752	89.8937	11.6395
Csa3G175080	Receptor protein kinase, putative; contains IPR001611 (Leucine-rich repeat), IPR003591 (Leucine-rich repeat, typical subtype), IPR011009 (Protein kinase-like domain), IPR013210 (Leucine-rich repeat-containing N-terminal, type 2), IPR013320 (Concanavalin A-like lectin/glucanase, subgroup)	Chr3:11788055-11791016	50.8284	6.70491	7.58077	2.43912e-09	7.65492e-08	UP	4.64314	12.4204	5.6624	47.8918	18.8412	96.8529
Csa3G175640	Unknown protein	Chr3:11832699-11833154	54.3041	8.98031	6.04702	3.60193e-09	1.1031e-07	UP	7.05087	15.4571	8.31713	33.5556	69.8253	64.5906
Csa3G175680	Unknown protein	Chr3:11859814-11862950	24.8245	7.89119	3.14585	0.00456181	0.0475752	UP	10.4672	11.8001	6.16143	40.6765	26.5097	13.4572
Csa3G176260	Pectinesterase/pectinesterase inhibitor; contains IPR006501 (Pectinesterase inhibitor)	Chr3:11930278-11931192	610.662	184.109	3.31685	2.22388e-53	4.55423e-51	UP	266.689	202.209	205.725	957.001	567.114	504.545
Csa3G178550	Protein phosphatase 2c, putative; contains IPR001932 (Protein phosphatase 2C (PP2C)-like), IPR015655 (Protein phosphatase 2C)	Chr3:12141319-12148027	20.2261	3.70671	5.45662	0.000912563	0.0118295	UP	2.23095	1.85963	6.09596	24.487	17.2286	20.0349
Csa3G180270	TraB domain-containing protein; contains IPR002816 (Pheromone shutdown, TraB)	Chr3:12361845-12362238	239.432	65.3399	3.66441	4.3028e-24	3.71213e-22	UP	59.7973	96.8932	52.3425	267.042	160.054	329.481
Csa3G180280	TraB family protein; contains IPR002816 (Pheromone shutdown, TraB)	Chr3:12362559-12366566	159.011	73.814	2.15421	2.03958e-08	5.67999e-07	UP	46.524	124.222	61.5655	174.708	113.787	208.465
Csa3G180430	Homeobox-leucine zipper protein ROC7; contains IPR002913 (START domain), IPR009057 (Homeodomain-like)	Chr3:12474694-12480758	39.634	10.0477	3.94458	5.74203e-05	0.000984058	UP	6.45798	11.0403	12.5588	54.2248	29.3743	37.5369
Csa3G181960	Unknown protein	Chr3:12528126-12529551	56.3031	17.9161	3.1426	7.33267e-06	0.00014661	UP	11.3666	32.2682	18.905	70.9398	73.6745	34.5388
Csa3G182200	Pectin acetylesterase, putative; contains IPR004963 (Pectinacetylesterase)	Chr3:12653702-12661766	32.1438	9.91942	3.24049	0.000608659	0.00821569	UP	9.79495	5.31999	15.0239	41.8297	44.3649	11.9089
Csa3G182780	Citrate transporter family protein; contains IPR004680 (Citrate transporter-like domain)	Chr3:12731767-12734020	95.8469	40.8441	2.34665	3.0276e-06	6.39392e-05	UP	45.2837	40.9632	43.4148	93.999	71.6815	153.677
Csa3G183920	Beta carotene hydroxylase-1; contains IPR006694 (Fatty acid hydroxylase)	Chr3:12844085-12846850	30.119	7.28392	4.135	0.000295308	0.00432905	UP	8.4098	8.63467	9.46317	29.6154	31.9166	40.475
Csa3G183950	Heat shock protein, putative; contains IPR001404 (Heat shock protein Hsp90)	Chr3:12868899-12872104	32.6396	0.841279	38.7976	4.10721e-09	1.25218e-07	UP	1.10004	0.861879	0.559045	48.7507	10.1686	30.3352
Csa3G184040	Pentatricopeptide repeat-containing protein-like protein	Chr3:12929328-12937393	33.0639	12.982	2.5469	0.00309864	0.034254	UP	12.7829	16.5028	12.6987	37.6572	43.5047	29.1397
Csa3G215590	Basic blue copper protein; contains IPR008972 (Cupredoxin)	Chr3:14384638-14386189	47.3586	3.23183	14.6538	1.32657e-10	4.71015e-09	UP	2.63303	1.03446	5.96916	25.9897	99.6722	10.4558
Csa3G251900	Unknown protein	Chr3:15654485-15654794	17.7298	2.17553	8.14965	0.00149222	0.018181	UP	3.72621	0	3.98132	24.2269	22.1232	7.65854
Csa3G252480	OTU domain-containing protein; contains IPR003323 (Ovarian tumour, otubain)	Chr3:15716058-15720253	44.3298	15.013	2.95276	0.000266067	0.00394028	UP	14.6774	16.6	15.5531	40.5011	33.5503	60.0734
Csa3G271350	Putative S-adenosylmethionine decarboxylase; contains IPR012511 (S-adenosyl-l-methionine decarboxylase leader peptide)	Chr3:16441356-16442997	435.431	167.554	2.59875	5.42476e-28	5.66916e-26	UP	229.042	115.558	180.078	549.514	437.95	349.198
Csa3G271380	IST1-like protein; contains IPR005061 (Domain of unknown function DUF292, eukaryotic)	Chr3:16451737-16453863	113.665	56.0365	2.02841	1.60114e-05	0.000305664	UP	31.0291	67.0858	76.5077	93.9904	98.192	166.19
Csa3G286050	Dehydroascorbate reductase	Chr3:16878987-16879485	53.8723	19.335	2.78626	9.70267e-05	0.00156743	UP	24.9276	28.5738	19.4205	64.5123	73.3561	29.3538
Csa3G304140	Glutamine synthetase; contains IPR008147 (Glutamine synthetase, beta-Grasp), IPR014746 (Glutamine synthetase/guanido kinase, catalytic domain), IPR027302 (Glutamine synthetase, N-terminal conserved site), IPR027303 (Glutamine synthetase, glycine-rich site)	Chr3:17257824-17261121	194.111	85.0106	2.28337	1.02631e-10	3.67621e-09	UP	81.346	39.5355	106.277	273.362	291.219	68.4289
Csa3G316280	C2 domain-containing protein; contains IPR008973 (C2 calcium/lipid-binding domain, CaLB)	Chr3:17600215-17602048	593.347	65.7123	9.02947	1.63841e-106	8.30426e-104	UP	49.3083	88.0671	44.5094	540.083	594.153	588.13
Csa3G357110	Ethylene responsive transcription factor 1a; contains IPR016177 (DNA-binding, integrase-type)	Chr3:18344607-18345616	120.775	9.44411	12.7884	2.53668e-25	2.32708e-23	UP	11.0476	19.008	6.90155	175.929	85.3763	128.882
Csa3G379750	Probable arabinose 5-phosphate isomerase; contains IPR004800 (Phosphosugar isomerase, KdsD/KpsF-type)	Chr3:18692933-18696048	42.0153	10.146	4.14107	1.41274e-05	0.000271744	UP	6.71417	14.3733	9.24924	51.8335	40.8853	40.0914
Csa3G435530	Cold induced protein-like	Chr3:20501595-20502739	524.169	228.987	2.28908	3.18058e-27	3.14551e-25	UP	227.455	270.033	172.616	402.525	580.045	639.803
Csa3G435540	Erythrocyte membrane-associated giant protein antigen 332	Chr3:20502748-20504792	23.655	3.57743	6.61229	0.000180552	0.00276057	UP	3.87963	1.96405	3.41988	37.0576	33.1701	4.17286
Csa3G446120	ABC transporter G family member; contains IPR013525 (ABC-2 type transporter), IPR013581 (Plant PDR ABC transporter associated), IPR027417 (P-loop containing nucleoside triphosphate hydrolase)	Chr3:20660804-20668124	233.799	24.2353	9.64704	1.3841e-43	2.3984e-41	UP	15.3831	16.1951	39.3494	233.439	165.683	298.941
Csa3G516510	Probable galacturonosyltransferase 14; contains IPR002495 (Glycosyl transferase, family 8)	Chr3:21459944-21465743	63.6329	18.0548	3.52443	7.51177e-07	1.73258e-05	UP	15.3736	22.0552	18.6341	59.1198	46.4929	92.3853
Csa3G535090	MYB transcription factor; contains IPR009057 (Homeodomain-like)	Chr3:21639051-21639933	27.6727	2.73043	10.1349	4.67186e-06	9.59647e-05	UP	1.0578	5.93797	2.47861	14.8767	11.7204	55.0471
Csa3G556210	Glycerophosphodiester phosphodiesterase, putative; contains IPR004129 (Glycerophosphoryl diester phosphodiesterase)	Chr3:21947994-21950610	132.643	54.4989	2.43387	1.28078e-08	3.65212e-07	UP	56.9527	40.9583	58.654	121.599	265.251	51.578
Csa3G588520	Calmodulin-like protein; contains IPR011992 (EF-hand-like domain)	Chr3:22560950-22561376	77.8485	18.6039	4.18453	1.18568e-09	3.88973e-08	UP	12.2369	14.9069	20.2241	61.2551	25.7528	99.3761
Csa3G589560	Unknown protein	Chr3:22611016-22612192	116.951	48.8302	2.39505	1.39593e-07	3.52442e-06	UP	66.4846	37.4969	70.2984	127.011	108.372	117.885
Csa3G589580	Transcription regulator; contains IPR006634 (TRAM/LAG1/CLN8 homology domain)	Chr3:22621333-22622258	15.0531	2.02868	7.42015	0.00443077	0.04628	UP	1.98855	2.15249	3.67838	19.603	13.859	18.105
Csa3G589590	Lysine/histidine transporter; contains IPR013057 (Amino acid transporter, transmembrane)	Chr3:22622906-22626892	43.8465	6.21531	7.0546	1.22467e-07	3.11141e-06	UP	5.58481	2.83352	11.4333	55.9213	33.7446	48.9229
Csa3G606620	Cyclic nucleotide-gated ion channel, putative	Chr3:23485272-23488753	48.0375	4.11996	11.6597	3.95115e-10	1.35085e-08	UP	4.75348	4.08522	4.36552	52.035	28.9469	78.382
Csa3G611330	Xyloglucan galactosyltransferase KATAMARI1; contains IPR004263 (Exostosin-like)	Chr3:23724121-23726762	33.4526	12.865	2.60028	0.00309864	0.034254	UP	11.2224	11.9321	16.4275	35.5379	27.0096	42.2186
Csa3G630280	Ethylene-responsive transcription factor-like protein; contains IPR016177 (DNA-binding, integrase-type)	Chr3:24555021-24558620	31.1327	8.14369	3.82292	0.000432666	0.00609158	UP	7.52444	4.44703	9.95968	36.311	13.7317	36.6311
Csa3G640550	Unknown protein	Chr3:25033321-25035337	38.4556	16.4346	2.33992	0.0045795	0.0476127	UP	17.7429	10.8161	24.4198	50.5948	34.406	29.5905
Csa3G646640	Pectinesterase; contains IPR006501 (Pectinesterase inhibitor), IPR011050 (Pectin lyase fold/virulence factor)	Chr3:25560861-25564525	31.9319	10.0804	3.16772	0.00192071	0.0227058	UP	6.14693	21.9638	9.10603	33.5697	42.3695	27.2627
Csa3G651750	Receptor-like protein kinase; contains IPR001611 (Leucine-rich repeat), IPR003591 (Leucine-rich repeat, typical subtype), IPR011009 (Protein kinase-like domain), IPR013210 (Leucine-rich repeat-containing N-terminal, type 2)	Chr3:25657307-25660840	140.909	37.0315	3.80511	4.33359e-15	2.18013e-13	UP	17.8493	53.4003	50.6115	105.809	70.6989	281.077
Csa3G659030	Receptor-like kinase; contains IPR011009 (Protein kinase-like domain)	Chr3:25926698-25930399	90.4698	36.5168	2.47748	2.05362e-06	4.43871e-05	UP	35.3274	33.5602	43.1996	72.4872	64.4382	133.962
Csa3G664540	Unknown protein	Chr3:25952472-25952945	28.8816	9.04602	3.19274	0.00338758	0.0369247	UP	11.9152	6.97214	13.2255	32.6631	28.3141	23.8202
Csa3G664590	Protein kinase, putative; contains IPR011009 (Protein kinase-like domain)	Chr3:26010954-26014382	108.531	43.3966	2.50091	1.55815e-07	3.9145e-06	UP	39.5448	52.3744	46.358	135.454	121.802	86.7066
Csa3G715370	Cinnamoyl-CoA reductase 4; contains IPR001509 (NAD-dependent epimerase/dehydratase), IPR016040 (NAD(P)-binding domain)	Chr3:27050046-27051109	126.509	25.7742	4.90836	3.9188e-17	2.24434e-15	UP	15.4167	28.4341	30.9433	113.646	80.7552	193.971
Csa3G716370	Cinnamoyl-CoA reductase 4; contains IPR016040 (NAD(P)-binding domain)	Chr3:27056052-27056837	232.623	53.2215	4.37085	2.39043e-27	2.39919e-25	UP	30.6929	58.8221	58.1432	220.406	172.182	316.889
Csa3G717370	Cinnamoyl-CoA reductase 4; contains IPR001509 (NAD-dependent epimerase/dehydratase), IPR016040 (NAD(P)-binding domain)	Chr3:27064062-27066607	58.1946	7.64117	7.61593	1.03783e-10	3.71092e-09	UP	5.23308	9.14799	8.79207	67.473	53.6237	52.0631
Csa3G728130	Non-specific lipid-transfer protein; contains IPR000528 (Plant lipid transfer protein/Par allergen), IPR016140 (Bifunctional inhibitor/plant lipid transfer protein/seed storage helical domain)	Chr3:27241369-27242382	265.654	130.324	2.03841	1.62026e-11	6.24509e-10	UP	147.866	81.4632	143.637	184.286	225.147	373.413
Csa3G730720	Pentatricopeptide repeat-containing protein; contains IPR002885 (Pentatricopeptide repeat)	Chr3:27310305-27312661	42.9064	16.0685	2.67022	0.00107159	0.013621	UP	14.2465	18.2287	18.5462	40.8453	38.7724	59.5474
Csa3G730750	Tasselseed2-like short-chain dehydrogenase/reductase; contains IPR002347 (Glucose/ribitol dehydrogenase)	Chr3:27339292-27340396	17.4482	2.50227	6.97295	0.00149222	0.018181	UP	1.38259	3.20982	3.84892	31.1141	16.6068	9.30958
Csa3G730860	Receptor-like kinase; contains IPR003591 (Leucine-rich repeat, typical subtype), IPR011009 (Protein kinase-like domain), IPR013210 (Leucine-rich repeat-containing N-terminal, type 2), IPR025875 (Leucine rich repeat 4)	Chr3:27381794-27384554	30.1992	10.6467	2.83648	0.00289649	0.0323902	UP	4.03319	18.067	13.7992	38.1873	31.8444	27.8191
Csa3G731120	ALC-interacting protein 1	Chr3:27514671-27516162	75.2078	11.4169	6.58741	1.61879e-12	6.88037e-11	UP	5.79115	30.6314	5.51767	71.8623	58.9483	88.8374
Csa3G731130	Transcription factor; contains IPR017877 (Myb-like domain)	Chr3:27522779-27523946	42.7591	4.93065	8.6721	1.38368e-08	3.92894e-07	UP	3.8407	4.01119	5.18414	48.9546	35.6163	38.3139
Csa3G732610	Axi 1 (Auxin-independent growth promoter)-like protein; contains IPR019378 (GDP-fucose protein O-fucosyltransferase)	Chr3:27782400-27785838	50.7264	23.998	2.11378	0.00245883	0.0282758	UP	14.1148	33.1148	25.4185	39.5368	23.182	85.1212
Csa3G733880	Serine/threonine-protein kinase; contains IPR000742 (Epidermal growth factor-like domain), IPR000858 (S-locus glycoprotein), IPR001480 (Bulb-type lectin domain), IPR003609 (Apple-like), IPR011009 (Protein kinase-like domain), IPR013320 (Concanavalin A-like lectin/glucanase, subgroup), IPR024171 (S-receptor-like serine/threonine-protein kinase)	Chr3:27905834-27908289	26.225	6.04869	4.33565	0.000823986	0.0107917	UP	6.72647	5.17768	4.75882	21.6418	17.2713	36.4709
Csa3G734160	FtsJ cell division protein-like	Chr3:28028864-28029464	207.489	80.1775	2.58787	7.75825e-14	3.62421e-12	UP	89.6791	78.8936	124.116	264.668	155.758	249.337
Csa3G734170	Catalytic/ hydrolase; contains IPR006402 (HAD-superfamily hydrolase, subfamily IA, variant 3), IPR023214 (HAD-like domain)	Chr3:28041038-28043584	54.3947	24.3469	2.23415	0.00106047	0.013505	UP	17.6408	25.2714	41.9775	68.0311	68.6337	42.6035
Csa3G735030	Exocyst complex component 7; contains IPR004140 (Exocyst complex protein Exo70), IPR016159 (Cullin repeat-like-containing domain)	Chr3:28251891-28253920	47.1067	14.132	3.33334	3.79344e-05	0.000675819	UP	21.3289	12.8543	15.3787	56.605	63.0571	41.496
Csa3G736550	Monodehydroascorbate reductase	Chr3:28281669-28282102	70.1543	23.5092	2.98412	1.49018e-06	3.29464e-05	UP	32.4065	23.8593	19.5461	74.4674	106.761	41.389
Csa3G747620	1-aminocyclopropane-1-carboxylate oxidase, putative; contains IPR002283 (Isopenicillin N synthase), IPR026992 (Non-haem dioxygenase N-terminal domain), IPR027443 (Isopenicillin N synthase-like)	Chr3:28974213-28976919	26.3781	8.66429	3.04446	0.00394331	0.0421216	UP	7.42543	16.8595	2.78408	24.9451	6.39681	51.041
Csa3G750350	Heat stress transcription factor A3; contains IPR011991 (Winged helix-turn-helix DNA-binding domain)	Chr3:29138684-29141756	49.3355	21.5259	2.29191	0.00130185	0.0162223	UP	9.63683	33.8106	25.9001	49.139	42.7669	60.7804
Csa3G760530	Glycerophosphoryl diester phosphodiesterase, putative; contains IPR004129 (Glycerophosphoryl diester phosphodiesterase)	Chr3:29357423-29364842	107.081	40.8096	2.62392	3.9574e-08	1.0655e-06	UP	27.9987	45.2153	60.9903	115.849	111.879	113.693
Csa3G760550	Pirin-like protein; contains IPR012093 (Pirin), IPR014710 (RmlC-like jelly roll fold)	Chr3:29384518-29387935	68.79	7.08892	9.70388	3.23066e-13	1.44588e-11	UP	5.33638	13.3083	4.90835	56.5919	40.098	108.284
Csa3G778180	Unknown protein	Chr3:29957518-29958145	248.888	6.4564	38.549	3.51249e-64	8.79164e-62	UP	13.8698	4.90488	1.60171	206.279	624.455	46.8631
Csa3G780520	Unknown protein	Chr3:30179397-30180039	275.44	109.457	2.51642	2.2866e-17	1.34373e-15	UP	130.261	97.3225	112.147	313.26	314.153	217.701
Csa3G792050	Sigma factor sigb regulation protein rsbq, putative	Chr3:30669139-30670570	38.1017	13.7687	2.76727	0.000806361	0.010595	UP	7.70962	19.9913	5.94257	39.8433	42.1753	31.444
Csa3G800690	Activator of 90 kDa heat shock protein ATPase-like protein; contains IPR013538 (Activator of Hsp90 ATPase homologue 1-like), IPR015310 (Activator of Hsp90 ATPase, N-terminal), IPR023393 (START-like domain)	Chr3:30795421-30797581	73.3351	25.9214	2.82913	1.69838e-06	3.71445e-05	UP	33.3661	20.5813	22.9436	83.8141	70.2568	65.2714
Csa3G822260	5-methyltetrahydropteroyltriglutamate--homocysteine methyltransferase, putative; contains IPR006276 (Cobalamin-independent methionine synthase)	Chr3:32170067-32174006	74.295	30.8174	2.41081	2.33153e-05	0.000429722	UP	33.9539	37.8615	22.8259	84.9371	108.312	36.1875
Csa3G822300	Unknown protein	Chr3:32187637-32188387	10942.4	3870.9	2.82684	0	0	UP	3801.6	4854.27	4855.07	14183.6	10696	13590.9
Csa3G824890	Pro-resilin	Chr3:32599523-32601166	522.627	261.144	2.0013	2.06274e-20	1.4273e-18	UP	214.194	155.415	275.069	523.525	336.637	480.152
Csa3G825140	Amino acid transporter; contains IPR013057 (Amino acid transporter, transmembrane)	Chr3:32727675-32730202	366.96	118.54	3.09566	3.58694e-30	4.10857e-28	UP	56.45	226.457	60.8922	320.88	356.44	556.523
Csa3G826650	Aquaporin; contains IPR000425 (Major intrinsic protein), IPR023271 (Aquaporin-like)	Chr3:32788535-32791707	63.7093	13.6694	4.66072	8.75388e-09	2.5684e-07	UP	12.3621	10.8357	19.9472	72.1116	112.659	25.7583
Csa3G826690	MYB family transcription factor-like protein; contains IPR009057 (Homeodomain-like)	Chr3:32847272-32848792	50.4684	9.80107	5.14927	9.75327e-08	2.52539e-06	UP	10.4766	13.6854	8.05622	63.7764	48.4146	46.5633
Csa3G826700	60S ribosomal protein L34, putative; contains IPR008195 (Ribosomal protein L34Ae), IPR012870 (Protein of unknown function DUF1666)	Chr3:32864549-32868753	24.8962	7.62143	3.2666	0.00456181	0.0475752	UP	6.47783	6.00723	7.57425	23.0205	10.7318	30.1516
Csa3G827220	Unknown protein	Chr3:32895810-32896724	59.6827	12.4314	4.80096	2.34781e-08	6.4938e-07	UP	10.2744	19.5331	12.3468	44.9564	67.0217	70.0449
Csa3G827930	AAA-ATPase 1; contains IPR025753 (AAA-type ATPase, N-terminal domain)	Chr3:33027458-33028030	395.975	17.6775	22.3999	2.98169e-93	1.25939e-90	UP	20.2368	25.6744	19.961	588.951	405.394	253.982
Csa3G828430	Mitochondrial chaperone BCS1; contains IPR025753 (AAA-type ATPase, N-terminal domain), IPR027417 (P-loop containing nucleoside triphosphate hydrolase)	Chr3:33031390-33033092	83.3453	16.4829	5.05647	8.13522e-12	3.24672e-10	UP	11.9268	8.86907	19.6522	88.7844	55.7168	79.2518
Csa3G829080	Unknown protein	Chr3:33097622-33099663	22.0484	5.14451	4.28581	0.00232095	0.0268272	UP	11.9795	3.75697	0	25.0258	29.4133	15.1598
Csa3G829160	AN1-type zinc finger protein 2B; contains IPR000058 (Zinc finger, AN1-type)	Chr3:33158344-33159418	124.887	32.0388	3.89799	8.94306e-14	4.15852e-12	UP	18.5107	28.3103	54.8472	139.489	86.4482	150.773
Csa3G835820	At1g23830/F5O8_36	Chr3:33293234-33294491	68.8989	12.6347	5.45315	2.31248e-10	8.04171e-09	UP	9.70997	11.9396	12.8589	73.442	47.8561	86.9477
Csa3G835840	At1g23840/F5O8_37	Chr3:33295407-33296632	18.0003	1.73111	10.3981	0.000221743	0.00333751	UP	1.69536	1.74929	1.28018	29.0333	12.7074	11.1187
Csa3G835850	Cyclic nucleotide-gated channel; contains IPR005821 (Ion transport domain), IPR014710 (RmlC-like jelly roll fold)	Chr3:33296742-33300821	19.5826	2.44627	8.00509	0.000489371	0.00678162	UP	1.5258	3.86738	2.57708	32.1108	16.5285	12.949
Csa3G840450	Copine, putative; contains IPR002035 (von Willebrand factor, type A), IPR010734 (Copine), IPR013083 (Zinc finger, RING/FYVE/PHD-type)	Chr3:33790184-33794656	124.544	27.853	4.47148	8.44331e-16	4.50473e-14	UP	24.8109	25.5169	35.7989	161.998	88.6866	137.912
Csa3G842040	Double-stranded RNA binding protein; contains IPR014720 (Double-stranded RNA-binding-like domain)	Chr3:33882263-33883301	26.072	8.41298	3.09902	0.00394331	0.0421216	UP	9.33012	11.1596	9.07494	36.5723	32.0008	11.9453
Csa3G842100	Unknown protein	Chr3:33923442-33925696	214.091	50.56	4.23439	4.79916e-25	4.30523e-23	UP	28.5679	40.7026	34.3086	159.845	84.1306	168.265
Csa3G846010	Putative uncharacterized protein At1g28190/F3H9_13; contains IPR025322 (Protein of unknown function DUF4228)	Chr3:34294042-34295058	31.731	2.6338	12.0476	4.20452e-07	9.98156e-06	UP	3.96201	1.89833	3.83446	47.6185	38.0689	15.0668
Csa3G848300	Choline dehydrogenase; contains IPR012132 (Glucose-methanol-choline oxidoreductase)	Chr3:34706251-34711904	42.363	12.7604	3.31988	7.386e-05	0.00122741	UP	22.6384	10.3958	7.90808	39.7161	93.5444	18.5069
Csa3G850490	IAA-amino acid hydrolase ILR1, putative; contains IPR002933 (Peptidase M20)	Chr3:34911107-34914868	423.36	103.472	4.09154	1.82357e-46	3.45524e-44	UP	63.4716	173.395	66.2261	398.192	353.667	580.958
Csa3G850500	Core-2/I-branching beta-1,6-N-acetylglucosaminyltransferase family protein; contains IPR003406 (Glycosyl transferase, family 14)	Chr3:34915309-34918224	80.3446	8.7555	9.17647	1.33259e-15	7.03567e-14	UP	6.30614	12.3712	7.27615	90.4225	99.3791	51.9725
Csa3G850510	Unknown protein	Chr3:34915309-34918224	42.9331	7.08919	6.05614	6.93386e-07	1.60843e-05	UP	1.21473	11.1013	7.70154	49.0672	40.024	34.5223
Csa3G850580	Receptor-like protein kinase; contains IPR001611 (Leucine-rich repeat), IPR011009 (Protein kinase-like domain), IPR013320 (Concanavalin A-like lectin/glucanase, subgroup), IPR024788 (Malectin-like carbohydrate-binding domain)	Chr3:34965752-34971527	71.6315	10.6798	6.70719	4.03483e-12	1.67627e-10	UP	9.02129	13.036	11.8679	55.9064	35.1807	123.214
Csa3G851800	Transmembrane protein 184C; contains IPR005178 (Organic solute transporter Ost-alpha)	Chr3:35189669-35192860	68.5879	30.0774	2.28038	0.0001853	0.00282039	UP	29.5601	34.9557	22.9957	62.0995	55.5436	100.706
Csa3G852470	NAC domain-containing protein, putative; contains IPR003441 (No apical meristem (NAM) protein)	Chr3:35369159-35370708	188.205	46.2079	4.073	2.66931e-21	1.96078e-19	UP	56.7887	37.2163	55.9295	179.894	205.587	220.529
Csa3G857030	Myb family transcription factor; contains IPR009057 (Homeodomain-like)	Chr3:35840436-35841532	24.1781	4.91513	4.91912	0.000325931	0.0047267	UP	3.73361	5.4904	6.5159	26.2983	26.5067	26.2025
Csa3G859680	Auxilin-like protein; contains IPR001623 (DnaJ domain)	Chr3:35959417-35965559	31.6835	10.2242	3.09887	0.00192071	0.0227058	UP	8.18766	7.14379	11.447	39.0219	35.8972	20.6823
Csa3G859730	N-methyltransferase; contains IPR005299 (SAM dependent carboxyl methyltransferase)	Chr3:35994378-35996239	13.5595	0.490113	27.6661	0.000977803	0.0125627	UP	0.232895	1.21566	0.0974629	10.2473	15.8294	14.3125
Csa3G872740	Thaumatin-like protein 3; contains IPR001938 (Thaumatin)	Chr3:36476327-36478270	1613.21	794.104	2.03148	2.81632e-62	6.79739e-60	UP	688.953	1058.43	1041.11	1556.11	1169.06	2228.66
Csa3G874380	Nucleoredoxin, putative; contains IPR012336 (Thioredoxin-like fold)	Chr3:36601857-36606353	27.4625	8.57705	3.20186	0.00257057	0.0293279	UP	4.71929	3.74708	16.3462	30.5584	50.0475	10.4119
Csa3G877640	GDP-mannose transporter 1; contains IPR004853 (Domain of unknown function DUF250)	Chr3:36787898-36791576	56.2236	22.7624	2.47002	0.000184832	0.00281539	UP	17.6053	20.4216	22.9592	54.2935	32.4921	91.8296
Csa3G888550	Unknown protein	Chr3:37581079-37581439	30.787	1.94159	15.8566	1.31712e-07	3.33791e-06	UP	1.83862	1.80816	1.91337	20.749	21.0467	45.3647
Csa3G889690	Protein phosphatase 2c, putative; contains IPR001932 (Protein phosphatase 2C (PP2C)-like), IPR015655 (Protein phosphatase 2C)	Chr3:37708801-37711898	45.884	17.6894	2.59387	0.000621291	0.00836947	UP	11.9677	18.4041	18.5112	35.1848	31.3243	69.5247
Csa3G889870	Unknown protein	Chr3:37821483-37822053	155.624	43.1542	3.60623	7.53723e-16	4.04259e-14	UP	32.1292	54.7692	63.3701	182.369	108.223	269.067
Csa3G889920	Unknown protein	Chr3:37886640-37887084	153.445	46.888	3.27259	1.92734e-14	9.34808e-13	UP	37.1153	25.3774	48.4165	224.649	210.61	62.0592
Csa3G893360	Phosphoglycerate mutase-like protein; contains IPR013078 (Histidine phosphatase superfamily, clade-1)	Chr3:38287056-38291717	120.702	33.1523	3.64083	1.28443e-12	5.52877e-11	UP	17.9501	62.1715	35.2406	124.2	97.6837	164.23
Csa3G893450	Beta-1,3-glucuronosyltransferase; contains IPR005027 (Glycosyl transferase, family 43)	Chr3:38362533-38366062	123.018	46.6851	2.63506	3.5408e-09	1.08767e-07	UP	51.3962	50.3096	51.273	137.264	100.685	170.997
Csa3G893950	Putative receptor protein kinase; contains IPR001611 (Leucine-rich repeat), IPR011009 (Protein kinase-like domain), IPR013210 (Leucine-rich repeat-containing N-terminal, type 2)	Chr3:38380495-38383680	88.6354	35.617	2.48857	2.41947e-06	5.19623e-05	UP	36.0712	49.454	31.9209	87.3351	98.2718	92.5572
Csa3G902910	Acetylornithine deacetylase or succinyl-diaminopimelate desuccinylase; contains IPR002933 (Peptidase M20)	Chr3:39069318-39072814	31.2759	1.12653	27.763	6.98726e-08	1.83735e-06	UP	1.86142	1.49899	0.0811214	16.3262	78.9078	7.94931
Csa3G902920	Acetylornithine deacetylase or succinyl-diaminopimelate desuccinylase; contains IPR002933 (Peptidase M20)	Chr3:39075012-39078539	16.0806	0.0195517	822.466	0.000145241	0.00225296	UP	0	0.0589642	0	9.83244	42.2752	0.218677
Csa3G904100	Ribose-phosphate pyrophosphokinase; contains IPR005946 (Ribose-phosphate diphosphokinase)	Chr3:39228332-39232578	165.248	73.2493	2.25597	2.93446e-09	9.08294e-08	UP	107.293	34.8548	79.157	210.768	277.005	32.4253
Csa3G910750	Unknown protein	Chr3:39352505-39352856	30.2509	10.0054	3.02346	0.00289649	0.0323902	UP	16.8782	5.71584	14.7991	33.1318	39.1381	13.9817
Csa4G000810	Trypsin inhibitor 1; contains IPR000737 (Proteinase inhibitor I7, squash)	Chr4:181466-182544	74.6114	3.80693	19.5988	5.45502e-18	3.34124e-16	UP	5.96842	3.47653	2.09199	41.4175	166.078	24.5791
Csa4G000820	Unknown protein	Chr4:185145-186618	132.458	32.1276	4.12287	2.13012e-15	1.11018e-13	UP	37.2101	11.0086	54.2803	176.465	253.827	38.3966
Csa4G000830	Unknown protein	Chr4:188225-188688	17.4225	0.840493	20.7289	7.64623e-05	0.00126547	UP	1.13131	0.430484	0.776744	25.9082	24.7815	4.16268
Csa4G000870	Aspartate aminotransferase; contains IPR015424 (Pyridoxal phosphate-dependent transferase)	Chr4:200972-204864	52.0663	19.7348	2.6383	0.000142883	0.00222489	UP	25.1013	17.1707	17.4714	57.2983	49.039	61.3353
Csa4G001800	Putative UDP-glucuronate decarboxylase 3; contains IPR001509 (NAD-dependent epimerase/dehydratase), IPR016040 (NAD(P)-binding domain)	Chr4:447266-451159	59.6814	21.0859	2.83039	3.26938e-05	0.00058762	UP	30.3296	19.0855	19.3212	69.3868	49.5809	65.443
Csa4G001830	Epoxide hydrolase 2; contains IPR000073 (Alpha/beta hydrolase fold-1), IPR000639 (Epoxide hydrolase-like)	Chr4:471150-472531	72.3751	27.0802	2.67262	8.77733e-06	0.000173105	UP	17.6367	49.8639	23.701	85.2877	109.148	50.8829
Csa4G001910	Epoxide hydrolase 2; contains IPR000073 (Alpha/beta hydrolase fold-1), IPR000639 (Epoxide hydrolase-like)	Chr4:491903-493634	31.2951	11.5299	2.71426	0.00366952	0.0396144	UP	18.0009	12.7997	9.25568	45.1595	31.8276	27.0074
Csa4G001970	Ethylene responsive transcription factor 2b; contains IPR016177 (DNA-binding, integrase-type)	Chr4:532039-533132	35.85	4.74683	7.55241	7.90097e-07	1.81821e-05	UP	4.58224	5.04328	6.38623	56.0453	56.5617	9.73251
Csa4G004840	Zinc finger (Ran-binding) family protein; contains IPR001876 (Zinc finger, RanBP2-type)	Chr4:780541-782404	22.4564	4.30016	5.22222	0.000914543	0.0118476	UP	3.98969	5.16321	4.66816	31.8676	31.3425	6.90772
Csa4G004870	At1g80180/F18B13_26	Chr4:798818-799467	107.584	46.001	2.33873	1.09143e-06	2.46136e-05	UP	50.9942	45.8107	53.4873	97.1862	75.457	147.441
Csa4G006200	Receptor-like kinase; contains IPR011009 (Protein kinase-like domain), IPR013320 (Concanavalin A-like lectin/glucanase, subgroup)	Chr4:970829-974360	81.873	31.4837	2.60049	3.20211e-06	6.73439e-05	UP	33.4608	30.4912	37.278	82.1808	57.1339	114.055
Csa4G006310	Jp18; contains IPR013761 (Sterile alpha motif/pointed domain)	Chr4:1032966-1033800	34.7075	4.12192	8.42023	1.39241e-06	3.09877e-05	UP	4.14402	6.12092	4.80906	46.4269	30.4582	32.527
Csa4G008250	Phenylalanine ammonia-lyase; contains IPR001106 (Aromatic amino acid lyase), IPR008948 (L-Aspartase-like), IPR023144 (Phenylalanine ammonia-lyase, shielding domain)	Chr4:1356382-1357195	674.64	207.576	3.25009	1.73146e-57	3.98905e-55	UP	74.5814	298.331	265.124	624.99	596.605	832.494
Csa4G008260	Phenylalanine ammonia-lyase; contains IPR001106 (Aromatic amino acid lyase), IPR008948 (L-Aspartase-like), IPR024083 (Fumarase/histidase, N-terminal)	Chr4:1357397-1358239	240.521	37.1516	6.47404	3.83864e-37	5.29419e-35	UP	13.3203	50.4812	54.1315	285.254	317.945	125.085
Csa4G008760	Phenylalanine ammonia-lyase; contains IPR001106 (Aromatic amino acid lyase), IPR008948 (L-Aspartase-like), IPR023144 (Phenylalanine ammonia-lyase, shielding domain), IPR024083 (Fumarase/histidase, N-terminal)	Chr4:1360190-1362151	83.8999	18.4601	4.54493	6.4185e-11	2.34466e-09	UP	6.99778	24.0867	24.6761	97.1857	101.459	62.4009
Csa4G008770	Phenylalanine ammonia-lyase; contains IPR001106 (Aromatic amino acid lyase), IPR023144 (Phenylalanine ammonia-lyase, shielding domain), IPR024083 (Fumarase/histidase, N-terminal)	Chr4:1364696-1366556	245.686	68.1486	3.60515	3.48763e-24	3.02172e-22	UP	22.2027	94.7774	91.8182	274.023	324.719	164.948
Csa4G008780	Phenylalanine ammonia-lyase; contains IPR001106 (Aromatic amino acid lyase), IPR024083 (Fumarase/histidase, N-terminal)	Chr4:1369533-1371474	90.033	22.0741	4.07867	9.63708e-11	3.47038e-09	UP	7.23613	29.6206	30.1338	95.9315	112.363	69.2224
Csa4G009900	Putative inositol polyphosphate kinase; contains IPR005522 (Inositol polyphosphate kinase)	Chr4:1487963-1490038	76.0138	30.1462	2.52151	1.13445e-05	0.000220305	UP	27.604	30.4373	28.4728	85.1797	69.4249	81.1779
Csa4G010990	GRAM-containing/ABA-responsive protein; contains IPR004182 (GRAM)	Chr4:1585301-1587116	261.478	98.2594	2.6611	6.5614e-18	3.98281e-16	UP	109.004	93.1554	140.042	292.781	236.204	333.441
Csa4G011070	Unknown protein	Chr4:1632834-1633820	72.0342	29.65	2.42948	2.75842e-05	0.000500217	UP	27.7774	26.2536	64.6678	117.863	37.4166	90.3953
Csa4G011680	Transcription factor, putative; contains IPR011598 (Myc-type, basic helix-loop-helix (bHLH) domain)	Chr4:1722588-1727158	60.1148	24.5321	2.45045	0.00013175	0.00207545	UP	24.2097	12.008	39.4794	74.5715	71.5127	29.1534
Csa4G011720	Unknown protein	Chr4:1746164-1746413	55.6564	26.4007	2.10814	0.00194477	0.0229101	UP	17.229	21.5703	49.5751	25.1222	20.276	156.578
Csa4G012390	WRKY transcription factor, putative; contains IPR003657 (DNA-binding WRKY)	Chr4:1853637-1854869	24.0803	4.63821	5.19172	0.000325931	0.0047267	UP	6.35031	0.809102	4.72806	36.9541	35.7918	7.51977
Csa4G016420	Receptor-like kinase; contains IPR011009 (Protein kinase-like domain)	Chr4:2139661-2145697	147.594	71.6665	2.05946	3.45233e-07	8.28314e-06	UP	49.8979	78.3118	96.5793	148.178	94.9328	214.744
Csa4G017170	Pirin, putative; contains IPR012093 (Pirin), IPR014710 (RmlC-like jelly roll fold)	Chr4:2331044-2332610	50.594	7.723	6.55108	9.18549e-09	2.68725e-07	UP	9.90662	8.99857	4.98106	43.337	24.7302	63.9381
Csa4G017210	Unknown protein	Chr4:2359207-2359572	127.801	45.0671	2.83579	4.11062e-10	1.40065e-08	UP	54.0612	29.2428	53.3572	144.199	44.1511	237.207
Csa4G022250	Unknown protein	Chr4:2375855-2376344	179.308	39.1963	4.57462	2.45872e-22	1.91724e-20	UP	9.84752	53.9284	42.305	149.332	80.2332	308.157
Csa4G022260	Unknown protein	Chr4:2382765-2383854	19.0039	4.67684	4.06341	0.00408446	0.0434462	UP	4.14948	5.71815	4.52672	15.5509	12.1237	36.5987
Csa4G022280	Unknown protein	Chr4:2395960-2396765	31.1784	6.50109	4.79587	7.06014e-05	0.001181	UP	5.62574	7.95962	5.97169	33.3914	9.77296	63.3767
Csa4G025100	Peptide methionine sulfoxide reductase MsrA; contains IPR002569 (Peptide methionine sulphoxide reductase MsrA)	Chr4:2695352-2698868	218.181	91.995	2.37166	6.58767e-13	2.87841e-11	UP	73.3672	98.7816	111.717	213.978	237.618	205.432
Csa4G025140	Glutamate dehydrogenase; contains IPR006095 (Glutamate/phenylalanine/leucine/valine dehydrogenase), IPR016040 (NAD(P)-binding domain)	Chr4:2717300-2720710	152.508	37.3999	4.07776	1.64571e-17	9.72746e-16	UP	52.1487	21.8447	38.6904	156.241	293.342	74.9751
Csa4G025190	Putative metacaspase family protein; contains IPR005735 (Zinc finger, LSD1-type), IPR011600 (Peptidase C14, caspase catalytic)	Chr4:2749408-2753321	40.1301	7.73757	5.1864	1.98162e-06	4.29224e-05	UP	4.20285	7.1613	13.0349	39.5937	23.2812	58.9886
Csa4G026920	Unknown protein; contains IPR008004 (Uncharacterised protein family UPF0503)	Chr4:2899144-2899606	196.244	93.3925	2.10128	2.21153e-09	7.01669e-08	UP	108.959	110.085	164.114	223.761	168.639	262.452
Csa4G028470	Trehalose-6-phosphate phosphatase; contains IPR006379 (HAD-superfamily hydrolase, subfamily IIB), IPR023214 (HAD-like domain)	Chr4:2962869-2966151	191.4	52.0036	3.68051	1.27901e-19	8.55798e-18	UP	16.8064	121.755	17.1739	135.937	126.212	294.715
Csa4G043940	Zinc finger CCCH domain-containing protein; contains IPR003121 (SWIB/MDM2 domain), IPR003169 (GYF), IPR004343 (Plus-3), IPR013083 (Zinc finger, RING/FYVE/PHD-type)	Chr4:3421350-3429370	267.78	104.442	2.56391	2.41289e-17	1.40572e-15	UP	62.8767	127.672	124.501	250.691	174.123	349.943
Csa4G045040	Dehydrin; contains IPR000167 (Dehydrin)	Chr4:3543548-3544599	43.7757	0.393158	111.344	2.65298e-12	1.11129e-10	UP	0.171612	0	0.539056	100.679	54.324	3.34189
Csa4G045060	BZIP transcription factor; contains IPR004827 (Basic-leucine zipper domain)	Chr4:3548905-3549886	362.043	97.6746	3.70662	1.62902e-36	2.23154e-34	UP	99.3223	142.433	89.9736	525.089	380.322	259.225
Csa4G048030	HAD-superfamily hydrolase, subfamily IA, variant 3; contains IPR006402 (HAD-superfamily hydrolase, subfamily IA, variant 3), IPR023214 (HAD-like domain)	Chr4:3852551-3854077	89.7857	43.3395	2.07168	8.89705e-05	0.00144883	UP	31.7248	46.248	42.3575	58.1908	50.3695	131.395
Csa4G050830	6-phosphogluconate dehydrogenase, decarboxylating; contains IPR006113 (6-phosphogluconate dehydrogenase, decarboxylating), IPR008927 (6-phosphogluconate dehydrogenase, C-terminal-like), IPR016040 (NAD(P)-binding domain)	Chr4:4141790-4143852	77.6776	30.9685	2.50828	7.87242e-06	0.000156476	UP	27.2306	34.2517	30.5049	83.4224	81.2596	72.0518
Csa4G055340	Unknown protein	Chr4:4593945-4597135	28.4891	8.00001	3.56113	0.00166332	0.0200727	UP	10.3931	6.87898	6.04573	38.4343	37.4861	12.0463
Csa4G075200	Gibberellin 2-oxidase; contains IPR002283 (Isopenicillin N synthase), IPR026992 (Non-haem dioxygenase N-terminal domain), IPR027443 (Isopenicillin N synthase-like)	Chr4:5347657-5349639	503.251	35.7051	14.0947	4.66898e-106	2.30875e-103	UP	20.7916	46.1231	39.4661	648.706	464.367	452.708
Csa4G082320	Mitogen-activated protein kinase homologue; contains IPR011009 (Protein kinase-like domain)	Chr4:5468038-5472564	149.775	69.535	2.15395	7.65966e-08	2.00895e-06	UP	63.0396	77.5963	75.3693	156.282	137.625	185.184
Csa4G082370	G-type lectin S-receptor-like serine/threonine-protein kinase; contains IPR001480 (Bulb-type lectin domain), IPR024179 (S-locus glycoprotein, mannose-binding-type)	Chr4:5506882-5508357	468.137	106.047	4.41443	2.24613e-54	4.79349e-52	UP	72.5913	249.952	97.6103	427.932	371.823	616.764
Csa4G082380	G-type lectin S-receptor-like serine/threonine-protein kinase; contains IPR001480 (Bulb-type lectin domain), IPR024179 (S-locus glycoprotein, mannose-binding-type)	Chr4:5511339-5512864	329.413	44.365	7.42506	2.9011e-54	6.12677e-52	UP	28.6778	102.462	38.5605	361.704	374.902	321.25
Csa4G083510	Dtdp-glucose 4,6-dehydratase, putative; contains IPR001509 (NAD-dependent epimerase/dehydratase), IPR005913 (dTDP-4-dehydrorhamnose reductase)	Chr4:5618554-5621922	46.7094	13.3735	3.49268	2.74289e-05	0.000498738	UP	6.1773	12.6431	18.3269	53.9316	45.1294	39.4307
Csa4G083580	Unknown protein	Chr4:5657708-5658236	31.705	2.4076	13.1687	4.20452e-07	9.98156e-06	UP	1.88333	1.04674	5.07665	32.2973	36.9991	14.4087
Csa4G099750	Multidrug resistance protein MdtK; contains IPR002528 (Multi antimicrobial extrusion protein)	Chr4:6530843-6540338	39.6205	15.6077	2.53852	0.00185013	0.0219869	UP	23.8348	11.91	14.5273	60.2112	45.6364	21.325
Csa4G109010	Ubiquinol oxidase; contains IPR002680 (Alternative oxidase)	Chr4:6989498-6991727	72.7502	18.7772	3.87439	1.26294e-08	3.60632e-07	UP	17.9865	18.2219	19.7044	65.8861	69.6193	79.6692
Csa4G110050	Phi-1-like phosphate-induced protein; contains IPR006766 (Phosphate-induced protein 1)	Chr4:7087033-7088240	934.875	406.175	2.30166	2.73848e-47	5.28761e-45	UP	399.429	506.95	473.268	794.273	983.567	1186.93
Csa4G133700	Putative oxalyl-CoA decarboxylase; contains IPR011766 (Thiamine pyrophosphate enzyme, C-terminal TPP-binding), IPR012000 (Thiamine pyrophosphate enzyme, central domain), IPR012001 (Thiamine pyrophosphate enzyme, N-terminal TPP-binding domain)	Chr4:8048518-8051814	23.5546	5.46795	4.30776	0.00143455	0.017648	UP	8.4382	5.48438	4.00307	33.0282	32.5432	14.5037
Csa4G152270	Unknown protein	Chr4:8238951-8239685	248.722	95.9456	2.59232	1.37725e-16	7.67098e-15	UP	86.7751	75.4625	140.172	256.422	217.431	290.606
Csa4G154320	Polygalacturonase-inhibitor protein; contains IPR001611 (Leucine-rich repeat), IPR013210 (Leucine-rich repeat-containing N-terminal, type 2)	Chr4:8323796-8325315	13.5002	0.263078	51.3163	0.000977803	0.0125627	UP	0.381388	0.313222	0.132959	10.37	28.7249	1.55356
Csa4G166980	Cellulose synthase; contains IPR005150 (Cellulose synthase), IPR013083 (Zinc finger, RING/FYVE/PHD-type)	Chr4:8653473-8659384	138.088	36.1847	3.8162	4.5835e-15	2.29447e-13	UP	35.0615	43.5099	37.2299	173.198	124.326	141.451
Csa4G172530	Unknown protein	Chr4:8836810-8837050	35.8591	10.2972	3.48241	0.000347726	0.00500696	UP	11.9644	8.00064	11.7219	32.8595	33.12	30.8757
Csa4G194780	U-box domain-containing protein; contains IPR013083 (Zinc finger, RING/FYVE/PHD-type), IPR016024 (Armadillo-type fold)	Chr4:9659411-9660881	157.428	4.36018	36.1058	1.89777e-40	3.00589e-38	UP	1.30022	14.8098	5.61043	204.013	231.856	164.4
Csa4G280630	Disease resistance response protein; contains IPR004265 (Plant disease resistance response protein)	Chr4:10952362-10953213	93.3514	10.6947	8.72875	1.46383e-17	8.67767e-16	UP	15.5679	6.34193	9.33542	81.2397	27.6243	145.189
Csa4G285780	Peroxidase; contains IPR010255 (Haem peroxidase)	Chr4:11017242-11018798	54.798	10.1001	5.42549	3.65706e-08	9.88578e-07	UP	13.7377	6.75963	10.1141	61.0516	65.4659	40.8354
Csa4G288610	Lipoxygenase; contains IPR000907 (Lipoxygenase), IPR008976 (Lipase/lipooxygenase, PLAT/LH2), IPR027433 (Lipoxygenase, domain 3)	Chr4:11214743-11220095	25.919	3.90873	6.63105	5.97009e-05	0.00101884	UP	5.28771	3.29979	3.24832	25.7368	50.2829	7.67908
Csa4G288620	Receptor like kinase; contains IPR001480 (Bulb-type lectin domain), IPR011009 (Protein kinase-like domain), IPR013320 (Concanavalin A-like lectin/glucanase, subgroup)	Chr4:11220418-11222863	98.0858	23.7188	4.13536	5.40034e-12	2.20295e-10	UP	17.6604	14.6942	37.6986	91.9469	54.0369	155.525
Csa4G289120	Receptor-like protein kinase; contains IPR001480 (Bulb-type lectin domain), IPR011009 (Protein kinase-like domain)	Chr4:11224720-11227049	46.0341	16.7392	2.75008	0.000228527	0.00342689	UP	12.8065	12.4893	20.2492	47.6814	26.9273	59.0143
Csa4G290230	Putative uncharacterized protein At4g12070/F16J13_140	Chr4:11272800-11274857	36.239	14.1438	2.56218	0.00319772	0.0351958	UP	14.3748	19.48	17.5551	40.021	29.8929	51.1007
Csa4G291920	Chaperonin-like protein; contains IPR003435 (Chaperonin-like RbcX)	Chr4:11454424-11456182	21.6657	4.91897	4.40452	0.00151713	0.0184072	UP	5.17934	7.14213	2.09528	25.1377	6.52115	29.7673
Csa4G291940	Unknown protein	Chr4:11463095-11463657	181.311	17.9899	10.0785	3.13831e-35	4.15857e-33	UP	13.8503	14.8055	28.1063	177.699	159.998	213.514
Csa4G293040	Unknown protein	Chr4:11557077-11558712	54.058	22.0764	2.44868	0.000380933	0.00543111	UP	28.2889	13.5735	27.0346	71.8003	48.4884	37.1981
Csa4G293330	Zinc finger protein, putative; contains IPR015880 (Zinc finger, C2H2-like)	Chr4:11710385-11711034	37.1868	13.9051	2.67433	0.00120066	0.0150912	UP	10.743	16.9942	23.3472	55.3785	30.5822	34.0924
Csa4G293850	Ras-like protein Rab-8A; contains IPR001806 (Small GTPase superfamily), IPR002041 (Ran GTPase), IPR005225 (Small GTP-binding protein domain), IPR024156 (Small GTPase superfamily, ARF type), IPR027417 (P-loop containing nucleoside triphosphate hydrolase)	Chr4:11733235-11738473	157.61	77.0487	2.04559	2.20548e-07	5.44629e-06	UP	66.461	94.3615	79.4964	149.748	118.051	234.413
Csa4G293860	Inorganic pyrophosphatase protein; contains IPR008162 (Inorganic pyrophosphatase)	Chr4:11748467-11752167	923.759	252.918	3.65241	4.8127e-89	1.91319e-86	UP	158.308	250.921	374.254	991.027	697.619	1208.52
Csa4G293870	Histone H2A; contains IPR009072 (Histone-fold)	Chr4:11753596-11756280	85.6198	42.3766	2.02045	0.000194855	0.00295254	UP	47.7147	60.5332	47.5695	85.8172	111.494	87.3154
Csa4G295440	70-kDa heat shock protein; contains IPR013126 (Heat shock protein 70 family)	Chr4:11823183-11826273	1617.36	287.83	5.61915	3.51948e-222	7.92821e-219	UP	296.426	251.035	300.249	2166.72	1326.44	1285.75
Csa4G296090	Probable receptor-like protein kinase; contains IPR011009 (Protein kinase-like domain), IPR013320 (Concanavalin A-like lectin/glucanase, subgroup)	Chr4:11946258-11949100	136.389	45.792	2.97845	1.13885e-11	4.47461e-10	UP	48.0475	49.8823	46.6977	135.155	106.036	173.194
Csa4G304840	Phosphatidylcholine:ceramide cholinephosphotransferase 2, putative; contains IPR025749 (Sphingomyelin synthase-like domain)	Chr4:12450547-12454462	427.742	133.31	3.20863	2.71823e-36	3.69862e-34	UP	93.6483	170.214	196.234	442.663	256.677	789.252
Csa4G308490	N-hydroxycinnamoyl/benzoyltransferase 5; contains IPR003480 (Transferase), IPR023213 (Chloramphenicol acetyltransferase-like domain)	Chr4:12611640-12613427	99.1608	3.84938	25.7602	5.06981e-25	4.52799e-23	UP	6.73798	4.35725	2.69111	138.83	146.865	72.1929
Csa4G314440	Macrophage migration inhibitory factor-like protein; contains IPR001398 (Macrophage migration inhibitory factor), IPR014347 (Tautomerase/MIF superfamily)	Chr4:13090332-13091586	719.598	99.3363	7.24406	1.17189e-115	6.42132e-113	UP	58.9213	166.209	83.2571	613.987	446.538	1105.28
Csa4G314460	Patellin-6, putative; contains IPR001251 (CRAL-TRIO domain), IPR009038 (GOLD), IPR011074 (CRAL/TRIO, N-terminal domain)	Chr4:13114025-13116608	30.3617	10.0483	3.02158	0.00289649	0.0323902	UP	8.99918	16.6246	8.88411	36.6388	51.5921	15.303
Csa4G332090	U-box domain-containing protein; contains IPR013083 (Zinc finger, RING/FYVE/PHD-type), IPR016024 (Armadillo-type fold)	Chr4:13395495-13397890	60.8348	21.2473	2.86318	2.20742e-05	0.000409453	UP	20.2402	30.3533	25.8225	59.0044	41.7259	87.9535
Csa4G334120	Receptor-like protein kinase; contains IPR011009 (Protein kinase-like domain)	Chr4:13519562-13523520	104.387	31.7566	3.2871	3.00024e-10	1.038e-08	UP	27.8961	45.6523	31.2732	95.7926	88.2575	139.922
Csa4G334680	Unknown protein	Chr4:13566933-13567348	61.7972	11.9394	5.1759	2.9126e-09	9.02905e-08	UP	18.8159	12.5109	7.39176	93.0878	44.5529	34.6187
Csa4G341560	Calpain-B; contains IPR011992 (EF-hand-like domain)	Chr4:14153150-14156178	574.829	241.495	2.38029	1.67072e-31	2.01621e-29	UP	178.9	322.924	308.849	480.431	432.007	864.349
Csa4G354130	Methyltransferase, putative; contains IPR013216 (Methyltransferase type 11)	Chr4:14398847-14399999	625.124	153.318	4.0773	1.2928e-67	3.40394e-65	UP	206.045	209.83	88.8514	709.128	396.72	817.786
Csa4G355130	Calmodulin-like protein 1; contains IPR011992 (EF-hand-like domain)	Chr4:14429340-14430168	203.271	87.3359	2.32746	1.38463e-11	5.39846e-10	UP	105.921	100.293	97.5215	239.087	173.433	228.822
Csa4G358640	Glycosyltransferase-like protein; contains IPR003388 (Reticulon), IPR005069 (Nucleotide-diphospho-sugar transferase)	Chr4:14462197-14469554	45.7727	14.3283	3.19457	8.90568e-05	0.00144907	UP	15.1377	13.8981	13.5366	47.5269	46.0304	43.7821
Csa4G361790	Unknown protein; contains IPR007789 (Protein of unknown function DUF688)	Chr4:14603354-14603974	14.1848	0.249563	56.8386	0.000519567	0.00713182	UP	0	0.461659	0.759603	17.6293	21.2536	6.56124
Csa4G361820	NAC domain-containing protein, putative; contains IPR003441 (No apical meristem (NAM) protein)	Chr4:14624273-14625865	522.222	238.583	2.18885	7.39184e-25	6.5442e-23	UP	231.419	348.92	270.652	511.3	508.163	641.739
Csa4G361850	Aspartyl protease-like protein; contains IPR001461 (Peptidase A1), IPR021109 (Aspartic peptidase)	Chr4:14642418-14644983	100.497	34.3033	2.92966	1.34627e-08	3.82808e-07	UP	19.3868	57.0439	32.99	120.326	88.3176	116.64
Csa4G377160	Nitrate reductase; contains IPR001834 (NADH:cytochrome b5 reductase (CBR)), IPR008335 (Eukaryotic molybdopterin oxidoreductase), IPR014756 (Immunoglobulin E-set), IPR017938 (Riboflavin synthase-like beta-barrel)	Chr4:15069570-15072460	13.6138	1.3571	10.0315	0.00418546	0.0442419	UP	0.182318	4.64819	0.741758	1.27895	2.54622	31.154
Csa4G431900	Myosin heavy chain, clone, putative; contains IPR009768 (Myosin II heavy chain-like)	Chr4:16265956-16272367	51.7904	21.773	2.37865	0.000647507	0.00870528	UP	22.7243	17.6789	21.3443	55.5514	58.2105	39.7842
Csa4G507960	AT2G40980-like protein; contains IPR011009 (Protein kinase-like domain)	Chr4:17764589-17773982	91.9338	24.0664	3.82001	3.48757e-10	1.19842e-08	UP	8.61502	52.4618	17.7261	81.1391	74.9259	125.019
Csa4G551640	Sphingosine-1-phosphate phosphatase; contains IPR000326 (Phosphatidic acid phosphatase type 2/haloperoxidase)	Chr4:18249617-18250775	25.8388	6.08884	4.24363	0.00132248	0.016439	UP	6.0116	7.16966	5.73711	30.0261	21.757	27.522
Csa4G563190	Anthranilate synthase component I, putative; contains IPR019999 (Anthranilate synthase component I)	Chr4:18491445-18497117	65.1023	26.336	2.47199	6.54684e-05	0.00110609	UP	33.8476	26.8165	22.2473	65.4865	60.5487	75.6344
Csa4G615750	Lysine-specific histone demethylase 1; contains IPR001613 (Flavin amine oxidase)	Chr4:19535018-19540574	78.2199	35.0038	2.23461	7.62985e-05	0.00126379	UP	32.9344	34.2216	42.7199	87.5823	50.7576	110.428
Csa4G618490	Zinc transporter protein; contains IPR003689 (Zinc/iron permease)	Chr4:19785730-19788139	131.318	12.6969	10.3425	6.39945e-26	5.95149e-24	UP	13.3825	13.7559	12.758	190.824	94.5511	135.08
Csa4G618520	UDP-glycosyltransferase 1; contains IPR002213 (UDP-glucuronosyl/UDP-glucosyltransferase)	Chr4:19796414-19798047	104.906	46.9758	2.23319	2.97942e-06	6.31189e-05	UP	43.6996	71.2727	32.6544	107.392	52.5026	153.007
Csa4G620620	Unknown protein	Chr4:19851693-19851978	209.553	35.6033	5.88577	5.74018e-31	6.80563e-29	UP	62.8887	6.0632	37.6899	375.432	196.811	76.6387
Csa4G621720	Cytochrome P450; contains IPR001128 (Cytochrome P450)	Chr4:19938715-19939392	92.0598	29.1196	3.16144	1.11854e-08	3.23038e-07	UP	40.0587	16.3292	25.9483	103.223	153.356	34.165
Csa4G624450	Receptor-like serine/threonine kinase	Chr4:20125010-20125572	89.7526	44.4506	2.01915	0.000136019	0.00213111	UP	48.3426	44.922	48.207	84.0538	72.634	114.055
Csa4G624460	Putative receptor-like protein kinase 2; contains IPR011009 (Protein kinase-like domain), IPR021720 (Malectin)	Chr4:20126167-20135511	49.8947	10.9395	4.56097	4.64446e-07	1.09618e-05	UP	13.6472	8.83701	11.2061	54.809	50.5558	52.3767
Csa4G627210	Phosphoenolpyruvate carboxylase protein; contains IPR021135 (Phosphoenolpyruvate carboxylase)	Chr4:20312509-20319268	177.421	24.243	7.31844	1.44799e-29	1.613e-27	UP	21.4992	33.8673	15.0815	206.005	180.263	150.329
Csa4G627220	G-type lectin S-receptor-like serine/threonine-protein kinase; contains IPR001480 (Bulb-type lectin domain), IPR024179 (S-locus glycoprotein, mannose-binding-type)	Chr4:20327696-20329305	16.8407	2.88598	5.83535	0.0025807	0.0294104	UP	3.60377	3.68368	2.73111	22.2154	32.7666	7.99996
Csa4G627800	Unknown protein	Chr4:20401755-20402323	79.3102	17.8181	4.4511	1.71195e-10	6.02571e-09	UP	19.1015	22.9637	15.8069	95.4039	77.4925	83.8154
Csa4G628350	Sodium/calcium exchanger family protein; contains IPR004837 (Sodium/calcium exchanger membrane region), IPR011992 (EF-hand-like domain)	Chr4:20440794-20445433	317.06	132.517	2.3926	2.39833e-18	1.49612e-16	UP	170.828	102.503	148.438	403.718	439.369	154.765
Csa4G631570	Alkaline alpha galactosidase I; contains IPR008811 (Raffinose synthase), IPR013785 (Aldolase-type TIM barrel)	Chr4:20635898-20641305	65.4381	17.0299	3.84254	1.35752e-07	3.436e-06	UP	28.7242	5.41523	16.8413	84.0932	114.893	12.0125
Csa4G637150	Proton pump interactor 1	Chr4:20735564-20739818	163.509	60.5221	2.70164	4.79114e-12	1.9743e-10	UP	60.9281	59.6524	55.7877	157.975	192.515	140.073
Csa4G638430	Signal peptidase I, putative; contains IPR000223 (Peptidase S26A, signal peptidase I), IPR015927 (Peptidase S24/S26A/S26B/S26C)	Chr4:20922159-20924869	48.3011	21.6501	2.23099	0.00183123	0.0218134	UP	19.5008	26.5797	21.6257	47.8643	40.2187	71.1977
Csa4G640960	N-hydroxycinnamoyl/benzoyltransferase 1; contains IPR003480 (Transferase), IPR023213 (Chloramphenicol acetyltransferase-like domain)	Chr4:21292489-21294008	119.277	36.3261	3.28351	2.10751e-11	8.07706e-10	UP	34.9202	35.798	49.7371	72.9508	31.505	274.423
Csa4G640970	N-hydroxycinnamoyl/benzoyltransferase 6; contains IPR003480 (Transferase), IPR023213 (Chloramphenicol acetyltransferase-like domain)	Chr4:21294727-21296207	23.3166	6.92184	3.36856	0.00333448	0.0364045	UP	6.15557	9.01062	8.64922	17.0751	7.58542	49.9491
Csa4G641590	Ethylene-responsive transcription factor; contains IPR016177 (DNA-binding, integrase-type)	Chr4:21372440-21372986	99.2118	7.6073	13.0417	2.51451e-21	1.85379e-19	UP	5.98316	5.71402	14.8436	132.038	48.5713	135.897
Csa4G641660	Cyclin D3-1; contains IPR013763 (Cyclin-like)	Chr4:21408712-21410305	20.4987	2.4565	8.34468	0.000277856	0.0040999	UP	1.81934	4.54665	1.78653	29.038	26.5908	7.9194
Csa4G641760	Cytochrome P450, putative; contains IPR001128 (Cytochrome P450)	Chr4:21456330-21458211	53.6815	6.78044	7.91711	4.39806e-10	1.49608e-08	UP	5.38135	15.1236	3.48662	37.9911	25.6525	74.0731
Csa4G645250	Cellulose synthase-like protein	Chr4:21740469-21743577	200.283	79.1798	2.52947	5.559e-13	2.43946e-11	UP	31.3105	121.17	90.193	195.073	164.144	247.899
Csa4G645260	Amino acid transporter, putative; contains IPR013057 (Amino acid transporter, transmembrane)	Chr4:21750994-21754523	55.1728	13.1342	4.2007	4.36354e-07	1.03228e-05	UP	11.2833	22.483	11.2247	65.363	56.4468	58.346
Csa4G645290	Squalene monooxygenase 2; contains IPR003042 (Aromatic-ring hydroxylase-like), IPR006076 (FAD dependent oxidoreductase)	Chr4:21766117-21772333	51.4166	9.65456	5.32563	5.7939e-08	1.5355e-06	UP	10.2378	10.9015	10.4444	69.2913	81.7245	21.8025
Csa4G645890	Unknown protein	Chr4:21862514-21862712	431.748	132.236	3.26498	2.39851e-37	3.33064e-35	UP	112.231	174.417	160.3	603.926	261.55	500.526
Csa4G646260	Putative nuclease HARBI1; contains IPR026103 (Harbinger transposase-derived nuclease)	Chr4:22052037-22053595	359.603	118.333	3.03891	6.29291e-29	6.7504e-27	UP	92.3543	139.234	130.484	328.884	230.603	471.059
Csa4G648520	Putative receptor protein kinase; contains IPR001611 (Leucine-rich repeat), IPR003591 (Leucine-rich repeat, typical subtype), IPR011009 (Protein kinase-like domain), IPR013210 (Leucine-rich repeat-containing N-terminal, type 2)	Chr4:22215567-22222802	31.2837	10.9175	2.86546	0.00192071	0.0227058	UP	9.81228	17.5678	7.764	38.8047	46.9313	15.2427
Csa4G648540	Chalcone-flavanone isomerase-like protein; contains IPR016087 (Chalcone isomerase)	Chr4:22229183-22234007	56.5491	12.7597	4.43185	1.04491e-07	2.6782e-06	UP	15.7709	10.1492	14.1464	63.0475	37.6755	78.5991
Csa4G648550	Guanine nucleotide-binding protein alpha-1 subunit; contains IPR001019 (Guanine nucleotide binding protein (G-protein), alpha subunit), IPR027417 (P-loop containing nucleoside triphosphate hydrolase)	Chr4:22234945-22240824	151.256	51.4819	2.93804	1.58738e-12	6.76102e-11	UP	36.6658	61.5552	54.4287	132.029	118.364	187.327
Csa4G652780	Unknown protein	Chr4:22803014-22803382	44.1311	10.7789	4.09421	5.42785e-06	0.000110486	UP	14.1013	9.69532	8.37564	54.7529	40.5548	32.1451
Csa4G653450	4-coumarate-CoA ligase-like protein; contains IPR000873 (AMP-dependent synthetase/ligase), IPR025110 (Domain of unknown function DUF4009)	Chr4:22907382-22910366	348.195	82.3648	4.22747	1.55134e-39	2.3648e-37	UP	92.587	115.692	87.0914	363.772	324.187	430.476
Csa4G663650	SnRK1-interacting protein 1	Chr4:23033365-23033995	314.401	120.053	2.61885	8.8139e-21	6.20462e-19	UP	95.976	166.56	107.834	270.809	211.682	540.522
Csa4G674750	Receptor-like protein kinase; contains IPR001611 (Leucine-rich repeat), IPR011009 (Protein kinase-like domain), IPR013210 (Leucine-rich repeat-containing N-terminal, type 2)	Chr4:23390903-23400615	36.9697	14.5441	2.5419	0.00319772	0.0351958	UP	11.5101	21.5771	11.3794	30.2193	30.2568	58.2468
Csa5G027950	Inhibitor I family protein; contains IPR000864 (Proteinase inhibitor I13, potato inhibitor I)	Chr5:990578-990913	74.0365	11.8781	6.23303	2.79984e-12	1.17039e-10	UP	4.03326	2.04624	28.7899	118.69	155.725	2.81603
Csa5G139010	Pseudo-response regulator 5; contains IPR010402 (CCT domain), IPR011006 (CheY-like superfamily)	Chr5:3359008-3363953	24.2883	7.06526	3.43771	0.00456181	0.0475752	UP	6.55422	7.19348	7.69738	37.439	29.2582	11.0667
Csa5G139260	Major facilitator superfamily domain-containing protein; contains IPR008509 (Protein of unknown function DUF791), IPR016196 (Major facilitator superfamily domain, general substrate transporter)	Chr5:3467400-3471734	144.766	70.2873	2.05963	5.55927e-07	1.30299e-05	UP	59.4063	101.703	69.2603	153.282	174.264	148.62
Csa5G139820	Unknown protein	Chr5:3741537-3743740	49.322	21.9229	2.24979	0.00130185	0.0162223	UP	17.5684	24.5328	18.339	42.2199	22.5134	98.457
Csa5G139860	C4-dicarboxylate transporter/malic acid transport protein; contains IPR004695 (C4-dicarboxylate transporter/malic acid transport protein)	Chr5:3757908-3762209	89.4222	23.6394	3.78276	3.71209e-10	1.27342e-08	UP	25.4974	23.7012	28.4595	134.771	68.838	86.4365
Csa5G149880	Trehalase; contains IPR001661 (Glycoside hydrolase, family 37)	Chr5:4518709-4522284	66.2047	27.7682	2.38419	7.90065e-05	0.0013012	UP	30.4606	26.5337	29.3494	78.0935	79.2242	52.8221
Csa5G150390	Long-chain-fatty-acid-CoA ligase; contains IPR000873 (AMP-dependent synthetase/ligase)	Chr5:4536996-4543212	43.1089	18.7977	2.29331	0.00223886	0.0259523	UP	21.6334	15.5791	16.9948	44.276	42.3386	42.137
Csa5G150470	Avr9/Cf-9 rapidly elicited protein 194	Chr5:4581171-4581684	71.4853	31.291	2.28453	0.000111027	0.00177661	UP	30.1163	49.8704	45.1029	68.0086	54.2112	123.791
Csa5G154200	Glutathione peroxidase; contains IPR000889 (Glutathione peroxidase), IPR012336 (Thioredoxin-like fold)	Chr5:5128635-5130929	775.926	243.028	3.19274	2.25647e-64	5.71846e-62	UP	193.406	332.767	214.618	809.936	582.369	1096.55
Csa5G155560	Ethylene-responsive transcription factor 1; contains IPR016177 (DNA-binding, integrase-type)	Chr5:5334778-5335537	24.1694	6.39989	3.77653	0.00210777	0.0246584	UP	4.47997	3.94304	17.0597	23.9494	10.8639	54.7998
Csa5G155580	Unknown protein	Chr5:5354613-5357744	151.456	63.3147	2.39211	2.06813e-09	6.61344e-08	UP	39.3585	102.878	81.7259	178.11	152.07	152.396
Csa5G156110	SPX domain-containing membrane protein; contains IPR004331 (SPX, N-terminal), IPR011701 (Major facilitator superfamily), IPR016196 (Major facilitator superfamily domain, general substrate transporter)	Chr5:5392985-5401152	32.5469	5.12844	6.34635	1.43814e-05	0.000275846	UP	6.74548	3.83637	5.65316	39.6996	25.7995	39.6374
Csa5G158540	NAD(P)H-quinone oxidoreductase subunit 6; contains IPR009902 (Protein of unknown function DUF1442)	Chr5:5736106-5737221	79.0214	21.8502	3.61651	6.59789e-09	1.96714e-07	UP	25.2516	20.8791	23.2904	101.474	94.3233	62.1822
Csa5G160210	Protein YABBY; contains IPR006780 (YABBY protein)	Chr5:5868998-5871487	58.9119	6.58271	8.94949	2.43484e-11	9.27895e-10	UP	4.50252	11.1803	4.80296	71.8079	99.3955	10.8871
Csa5G161930	L-lactate dehydrogenase, putative; contains IPR001557 (L-lactate/malate dehydrogenase)	Chr5:6069085-6070087	55.5659	25.8127	2.15266	0.00122937	0.0153948	UP	17.1632	46.8405	25.9044	56.6462	58.3419	74.1709
Csa5G161940	L-lactate dehydrogenase; contains IPR001557 (L-lactate/malate dehydrogenase)	Chr5:6070573-6071104	41.682	13.7447	3.03259	0.00023592	0.00352992	UP	12.6365	20.4248	16.9307	37.5265	52.9234	46.3584
Csa5G165210	Acyl-coenzyme A oxidase; contains IPR009075 (Acyl-CoA dehydrogenase/oxidase C-terminal), IPR012258 (Acyl-CoA oxidase)	Chr5:6238708-6243677	46.2135	18.7476	2.46504	0.000760908	0.0100499	UP	21.9801	14.2545	18.1866	54.1352	42.0658	42.7491
Csa5G175910	RNA binding protein-like; contains IPR012677 (Nucleotide-binding, alpha-beta plait)	Chr5:7482376-7484761	24.3996	7.60848	3.2069	0.00456181	0.0475752	UP	3.75512	23.1594	7.41908	30.4613	32.4565	23.4309
Csa5G203390	1-phosphatidylinositol-4,5-bisphosphate phosphodiesterase (Phosphoinositide-specific phospholipase c); contains IPR001192 (Phosphoinositide phospholipase C), IPR008973 (C2 calcium/lipid-binding domain, CaLB), IPR011992 (EF-hand-like domain)	Chr5:9042008-9045999	85.6111	25.7877	3.31984	1.13288e-08	3.2625e-07	UP	16.9526	33.1425	21.3784	70.3574	91.8026	87.6357
Csa5G206420	1-aminocyclopropane-1-carboxylate oxidase; contains IPR002283 (Isopenicillin N synthase), IPR026992 (Non-haem dioxygenase N-terminal domain), IPR027443 (Isopenicillin N synthase-like)	Chr5:9138043-9140733	131.065	41.8269	3.13351	5.28726e-12	2.16553e-10	UP	37.0769	49.855	36.9996	99.3966	81.4041	189.119
Csa5G209480	Protein phosphatase 2c, putative; contains IPR001932 (Protein phosphatase 2C (PP2C)-like), IPR015655 (Protein phosphatase 2C)	Chr5:9313643-9315389	229.908	60.112	3.82466	5.83539e-24	4.97087e-22	UP	46.5993	69.1691	80.6327	161.608	109.352	345.952
Csa5G262770	Peroxidase; contains IPR010255 (Haem peroxidase)	Chr5:11009861-11011051	24.4023	6.4865	3.76201	0.00210777	0.0246584	UP	3.19527	7.55105	7.34491	19.5793	11.1369	47.5413
Csa5G285030	Proteinase inhibitor; contains IPR000864 (Proteinase inhibitor I13, potato inhibitor I)	Chr5:11811687-11812272	1032.31	204.483	5.04839	6.87292e-132	4.80488e-129	UP	339.012	42.5065	234.845	1185.5	1665.78	204.081
Csa5G308770	ATP-dependent RNA helicase, putative; contains IPR001650 (Helicase, C-terminal), IPR014001 (Helicase, superfamily 1/2, ATP-binding domain), IPR014014 (RNA helicase, DEAD-box type, Q motif), IPR027417 (P-loop containing nucleoside triphosphate hydrolase)	Chr5:12464113-12466344	41.1068	18.9841	2.16533	0.00446322	0.0465709	UP	23.665	10.7431	19.1022	53.2605	49.1623	21.8114
Csa5G314340	Translocon Tic40	Chr5:12731887-12735093	55.7818	26.1236	2.1353	0.00194477	0.0229101	UP	27.7069	19.5003	27.4515	57.807	64.0673	40.9887
Csa5G348050	Glutamate decarboxylase, putative; contains IPR002129 (Pyridoxal phosphate-dependent decarboxylase), IPR015424 (Pyridoxal phosphate-dependent transferase)	Chr5:13375350-13383497	636.176	252.721	2.51731	2.48082e-38	3.51721e-36	UP	169.91	322.513	207.631	504.362	423.754	806.481
Csa5G352630	Transmembrane protein 53-B; contains IPR008547 (Protein of unknown function DUF829, TMEM53)	Chr5:13589317-13592127	87.7785	15.2866	5.74219	3.31229e-13	1.47915e-11	UP	8.49	22.4285	17.2919	74.4375	39.6353	158.74
Csa5G365670	Monoglyceride lipase; contains IPR000073 (Alpha/beta hydrolase fold-1)	Chr5:13690882-13694206	201.436	37.5102	5.37017	4.12893e-28	4.3373e-26	UP	27.0253	65.4621	33.9347	193.958	150.706	322.911
Csa5G366670	Allene oxide cyclase 2; contains IPR009410 (Allene oxide cyclase)	Chr5:13702494-13703919	1923.51	543.886	3.53661	1.39643e-177	1.49007e-174	UP	623.741	1253.8	727.231	1884.62	2021.03	3131.93
Csa5G373190	Putative uncharacterized protein T21H19_30	Chr5:13839392-13839978	85.015	39.3903	2.15827	5.19146e-05	0.000898818	UP	36.3048	41.17	51.8445	110.298	81.374	85.1369
Csa5G385380	Serine/threonine protein kinase; contains IPR011009 (Protein kinase-like domain)	Chr5:14249756-14255766	198.523	91.5128	2.16935	4.85135e-10	1.64201e-08	UP	68.2192	100.202	111.666	179.428	143.785	265.51
Csa5G418770	Gb|AAD55501.1; contains IPR025322 (Protein of unknown function DUF4228)	Chr5:15073537-15074591	42.4509	15.4644	2.74507	0.000587797	0.00795528	UP	22.5	16.384	14.2036	48.626	34.178	58.7768
Csa5G428440	rRNA N-glycosidase; contains IPR000772 (Ricin B lectin domain), IPR001574 (Ribosome-inactivating protein)	Chr5:15507355-15509048	52.7313	0.615429	85.6822	6.23724e-15	3.06927e-13	UP	0.541021	1.25003	0.130209	21.4616	146.591	9.90529
Csa5G434550	Response regulator 6; contains IPR011006 (CheY-like superfamily)	Chr5:15765409-15766195	585.629	78.567	7.45388	9.27526e-96	4.27379e-93	UP	44.9756	133.897	74.8009	682.084	446.951	780.181
Csa5G457740	Glycerol-3-phosphate dehydrogenase [NAD(P)+]; contains IPR006168 (Glycerol-3-phosphate dehydrogenase, NAD-dependent), IPR008927 (6-phosphogluconate dehydrogenase, C-terminal-like), IPR016040 (NAD(P)-binding domain)	Chr5:16179052-16184893	271.496	46.2009	5.87642	2.77533e-39	4.19903e-37	UP	15.4822	52.3096	47.1932	264.876	152.001	324.217
Csa5G470560	Chlorophyllase 2; contains IPR010821 (Chlorophyllase)	Chr5:16591967-16595140	264.256	80.3062	3.29061	1.08713e-23	9.10761e-22	UP	50.6686	167.325	38.1906	172.567	558.861	172.804
Csa5G471600	Xenotropic and polytropic retrovirus receptor-like protein; contains IPR004331 (SPX, N-terminal), IPR004342 (EXS, C-terminal)	Chr5:16673192-16677320	210.21	93.4161	2.25025	2.63735e-11	9.99433e-10	UP	50.3538	158.332	69.7668	219.299	322.386	124.443
Csa5G512900	Enoyl-CoA hydratase/isomerase family protein; contains IPR001753 (Crotonase superfamily)	Chr5:17879694-17880779	43.0942	7.35012	5.86306	4.08087e-07	9.71073e-06	UP	10.2351	6.59833	8.20885	38.2045	32.6631	71.597
Csa5G512930	70-kDa heat shock protein; contains IPR013126 (Heat shock protein 70 family)	Chr5:17912302-17915006	759.796	77.0399	9.86237	2.61773e-140	2.12288e-137	UP	109.26	49.4501	67.8221	1056.02	548.849	684.322
Csa5G517150	Probable receptor-like protein kinase; contains IPR011009 (Protein kinase-like domain), IPR013320 (Concanavalin A-like lectin/glucanase, subgroup)	Chr5:18114296-18116084	503.637	171.471	2.93716	3.22647e-38	4.51127e-36	UP	118.436	198.767	203.699	539.664	311.874	644.898
Csa5G517730	cDNA, clone: J065136J21, full insert sequence; contains IPR012552 (DVL)	Chr5:18191719-18193004	39.3457	9.36885	4.19963	2.40321e-05	0.000441729	UP	8.07222	6.40369	11.055	33.4137	57.326	22.6612
Csa5G524780	Cinnamoyl-CoA reductase; contains IPR016040 (NAD(P)-binding domain)	Chr5:18608102-18611250	315.612	98.2968	3.21081	3.04639e-27	3.02758e-25	UP	68.1762	137.956	101.173	263.489	186.189	450.953
Csa5G544060	B3 domain-containing protein; contains IPR005508 (Protein of unknown function DUF313), IPR015300 (DNA-binding pseudobarrel domain)	Chr5:19249921-19250980	14.0829	1.09809	12.8249	0.00235287	0.0271806	UP	1.02535	0.909427	0.969665	13.902	6.21506	16.0964
Csa5G545560	UBX domain-containing protein; contains IPR001012 (UBX), IPR006567 (PUG domain), IPR006642 (Zinc finger, Rad18-type putative), IPR018997 (PUB domain)	Chr5:19257140-19265487	103.393	42.9106	2.4095	5.35241e-07	1.25596e-05	UP	20.9318	56.6478	57.5306	93.1755	80.194	134.55
Csa5G548150	Potyviral VPg interacting protein 2; contains IPR004082 (Protein of unknown function DUF1423, plant)	Chr5:19387513-19391832	233.176	110.985	2.10097	4.63741e-11	1.72512e-09	UP	108.413	126.525	111.468	234.571	199.405	263.302
Csa5G550170	Receptor protein kinase, putative; contains IPR011009 (Protein kinase-like domain), IPR013210 (Leucine-rich repeat-containing N-terminal, type 2), IPR013320 (Concanavalin A-like lectin/glucanase, subgroup)	Chr5:19445728-19449518	83.076	39.6854	2.09336	9.8006e-05	0.00157822	UP	31.9051	41.7672	55.6825	112.433	113.616	49.4875
Csa5G551250	MACPF domain-containing protein; contains IPR020864 (Membrane attack complex component/perforin (MACPF) domain)	Chr5:19533823-19539945	26.0647	4.97886	5.23507	0.000113503	0.00180909	UP	4.4522	3.86234	8.99372	27.7953	12.5477	46.5692
Csa5G569870	Putative senescence-associated protein	Chr5:19859776-19861499	50.0692	20.4059	2.45366	0.000538869	0.00734209	UP	21.7081	32.1433	18.1748	66.2746	47.5157	56.397
Csa5G571570	Chaperone protein dnaJ; contains IPR001623 (DnaJ domain)	Chr5:19994468-19995680	30.0581	3.55928	8.44499	3.48527e-06	7.29209e-05	UP	1.28718	5.84652	3.33375	41.9622	50.3977	6.59989
Csa5G577390	Protein IDA	Chr5:20338513-20338750	21.679	1.71552	12.637	3.59929e-05	0.000643492	UP	1.49535	1.58899	3.20313	24.8509	23.9507	11.6934
Csa5G585990	Integral membrane single C2 domain protein; contains IPR008973 (C2 calcium/lipid-binding domain, CaLB), IPR019411 (Domain of unknown function DUF2404)	Chr5:20912196-20917056	387.868	134.306	2.88794	4.32122e-29	4.66003e-27	UP	93.1264	150.145	173.815	316.188	206.774	679.202
Csa5G590030	U-box domain-containing protein; contains IPR013083 (Zinc finger, RING/FYVE/PHD-type), IPR016024 (Armadillo-type fold)	Chr5:21295677-21300574	40.9909	11.9434	3.4321	8.2262e-05	0.00134934	UP	8.654	13.2767	12.8556	40.7582	37.5746	45.364
Csa5G591770	Putative nitrate-induced NOI protein; contains IPR008700 (Pathogenic type III effector avirulence factor Avr cleavage site)	Chr5:21428849-21429705	1341.74	519.772	2.5814	3.96655e-82	1.36301e-79	UP	336.448	670.327	397.918	975.791	703.078	2420.16
Csa5G592800	Putative uncharacterized protein xy1420; contains IPR013216 (Methyltransferase type 11)	Chr5:21451176-21452244	37.3548	10.8024	3.45801	0.000142796	0.00222695	UP	11.6313	10.737	16.4809	52.1129	28.7787	40.1909
Csa5G597510	Dual specificity protein phosphatase; contains IPR000340 (Dual specificity phosphatase, catalytic domain), IPR024950 (Dual specificity phosphatase)	Chr5:21632266-21636662	72.2567	17.9685	4.0213	5.13114e-09	1.54575e-07	UP	15.1627	19.3006	20.8952	65.0097	43.0089	114.599
Csa5G603910	Response regulator; contains IPR011006 (CheY-like superfamily)	Chr5:22259934-22261511	71.098	33.9541	2.09394	0.00028789	0.00422948	UP	29.7847	42.8993	37.3393	90.8868	77.0788	65.4495
Csa5G604060	cDNA, clone: J075153F01, full insert sequence; contains IPR009769 (Domain of unknown function DUF1336)	Chr5:22359646-22362855	37.2466	14.7414	2.52667	0.00219954	0.0255404	UP	12.6758	11.3405	23.5965	34.2137	22.7772	61.352
Csa5G604130	Actin cross-linking protein; contains IPR007679 (Protein of unknown function DUF569), IPR008999 (Actin cross-linking)	Chr5:22395270-22396992	131.325	48.8746	2.68698	5.78077e-10	1.94039e-08	UP	39.1575	74.0224	62.113	134.036	123.573	168.266
Csa5G605140	Ribonuclease NW; contains IPR001568 (Ribonuclease T2-like)	Chr5:22704257-22707017	31.7289	9.27735	3.42004	0.000944301	0.0122019	UP	8.64064	5.46681	13.3302	47.182	11.6331	37.4853
Csa5G606310	NAC domain-containing protein, putative; contains IPR003441 (No apical meristem (NAM) protein)	Chr5:22787264-22788704	219.149	59.3318	3.69362	2.35826e-22	1.84599e-20	UP	54.8532	54.7675	60.1907	230.718	269.496	170.113
Csa5G606540	Remorin family protein; contains IPR005516 (Remorin, C-terminal)	Chr5:22922633-22925069	53.5331	5.7284	9.34521	9.90108e-11	3.55282e-09	UP	5.63256	13.0251	4.66288	71.4526	54.4891	53.2541
Csa5G606550	Low-temperature inducible	Chr5:22922633-22925069	1706.38	201.329	8.47558	1.89391e-294	6.39953e-291	UP	193.938	334.192	184.114	1935.89	1465.09	1881.26
Csa5G606570	Leucine-rich repeat receptor protein kinase; contains IPR003591 (Leucine-rich repeat, typical subtype), IPR013210 (Leucine-rich repeat-containing N-terminal, type 2), IPR025875 (Leucine rich repeat 4)	Chr5:22929507-22933193	47.3307	13.9651	3.38921	1.75897e-05	0.000334535	UP	8.14184	21.0228	13.0561	54.1909	44.6596	56.1215
Csa5G606730	Ninja-family protein 8; contains IPR012463 (Protein of unknown function DUF1675)	Chr5:23002106-23005128	134.586	58.7556	2.29061	5.17934e-08	1.38166e-06	UP	46.3652	49.2944	61.0131	107.76	120.589	136.306
Csa5G606870	BSD domain-containing protein; contains IPR005607 (BSD)	Chr5:23084156-23087330	46.0244	20.1118	2.28843	0.0021983	0.0255406	UP	15.8352	29.121	16.8492	43.4324	37.7681	56.0713
Csa5G608210	Nudix hydrolase; contains IPR015797 (NUDIX hydrolase domain-like)	Chr5:23312517-23313171	37.5702	7.08484	5.3029	9.31364e-06	0.000182793	UP	7.63728	5.7665	6.69003	41.4181	41.1507	27.0917
Csa5G608380	AP2 domain-containing transcription factor; contains IPR015300 (DNA-binding pseudobarrel domain), IPR016177 (DNA-binding, integrase-type)	Chr5:23421928-23423050	1190.58	547.329	2.17525	9.66041e-54	1.99852e-51	UP	591.433	549.946	655.379	1154.57	1019.68	1518.65
Csa5G610360	Putative receptor-like protein kinase; contains IPR011009 (Protein kinase-like domain), IPR013320 (Concanavalin A-like lectin/glucanase, subgroup)	Chr5:23728353-23731275	183.072	81.2087	2.25434	5.43331e-10	1.83286e-08	UP	56.9509	120.664	93.9649	157.088	96.694	366.154
Csa5G610410	Unknown protein	Chr5:23752141-23752632	69.2794	7.44991	9.29936	1.79853e-13	8.15737e-12	UP	6.1658	14.4896	8.01996	79.5743	36.955	121.254
Csa5G611090	Multidrug resistance protein MdtK; contains IPR002528 (Multi antimicrobial extrusion protein)	Chr5:23864750-23868732	17.0924	1.00581	16.9937	0.00040324	0.00572098	UP	0.579102	1.32713	1.23826	19.0824	14.4322	21.142
Csa5G612890	3-oxo-5-alpha-steroid 4-dehydrogenase family protein; contains IPR001104 (3-oxo-5-alpha-steroid 4-dehydrogenase, C-terminal)	Chr5:24065351-24067311	130.648	47.5127	2.74975	4.55691e-10	1.54493e-08	UP	61.353	53.4823	51.1352	119.208	136.623	200.895
Csa5G612900	3-oxo-5-alpha-steroid 4-dehydrogenase family protein; contains IPR001104 (3-oxo-5-alpha-steroid 4-dehydrogenase, C-terminal)	Chr5:24070771-24071729	23.2874	0.464152	50.1719	1.55607e-06	3.4291e-05	UP	0.720933	0.121717	0.646829	38.8873	15.4195	18.751
Csa5G612920	Unknown protein	Chr5:24077086-24079934	113.289	38.9485	2.90869	1.06268e-09	3.49752e-08	UP	56.1911	30.5148	28.6538	112.822	122.039	111.069
Csa5G615180	Single-stranded nucleic acid binding R3H protein; contains IPR024771 (SUZ domain), IPR024773 (R3H domain-containing protein, viridiplantae)	Chr5:24225940-24229812	62.2039	25.2769	2.4609	0.000111147	0.00177573	UP	24.8847	26.8641	32.493	68.0065	45.3259	87.0398
Csa5G616390	Exostosin-3; contains IPR015338 (EXTL2, alpha-1,4-N-acetylhexosaminyltransferase), IPR023296 (Glycosyl hydrolase, five-bladed beta-propellor domain)	Chr5:24416270-24422065	193.064	85.4567	2.2592	1.42632e-10	5.05546e-09	UP	77.597	83.3752	110.927	167.831	135.757	294.02
Csa5G622830	GATA transcription factor, putative; contains IPR016679 (Transcription factor, GATA, plant)	Chr5:24735192-24738505	67.1241	10.1527	6.61145	3.63666e-11	1.35782e-09	UP	13.0294	9.46322	12.1536	104.176	56.7143	61.1454
Csa5G628650	Jasmonate ZIM-domain protein 2; contains IPR010399 (Tify), IPR018467 (CO/COL/TOC1, conserved site)	Chr5:25425306-25429296	175.599	80.9953	2.16801	4.45924e-09	1.35339e-07	UP	80.3174	96.2469	91.0477	183.182	205.677	187.072
Csa5G633290	AAA-ATPase 1; contains IPR025753 (AAA-type ATPase, N-terminal domain), IPR027417 (P-loop containing nucleoside triphosphate hydrolase)	Chr5:26017457-26019095	31.176	8.23963	3.78367	0.000432666	0.00609158	UP	8.91382	9.18997	6.80618	33.3331	18.4932	35.6792
Csa5G636570	RING finger protein; contains IPR011016 (Zinc finger, RING-CH-type), IPR013083 (Zinc finger, RING/FYVE/PHD-type)	Chr5:26323172-26324171	79.6501	31.5394	2.52542	6.68903e-06	0.000134404	UP	28.4273	27.4358	37.8089	76.0082	46.933	106.811
Csa5G642150	Receptor-like protein kinase; contains IPR011009 (Protein kinase-like domain), IPR013320 (Concanavalin A-like lectin/glucanase, subgroup)	Chr5:26781006-26785232	123.399	52.9571	2.33017	1.013e-07	2.61292e-06	UP	45.8409	57.9656	61.9824	88.9193	48.4809	244.704
Csa5G642720	6-phosphogluconate dehydrogenase, decarboxylating; contains IPR006113 (6-phosphogluconate dehydrogenase, decarboxylating), IPR008927 (6-phosphogluconate dehydrogenase, C-terminal-like), IPR016040 (NAD(P)-binding domain)	Chr5:26855771-26858671	144.65	42.0568	3.4394	4.3238e-14	2.05295e-12	UP	40.2892	46.2435	40.1939	135.166	107.885	192.095
Csa5G643300	Proline dehydrogenase; contains IPR015659 (Proline oxidase)	Chr5:26900873-26904117	178.329	58.8936	3.02799	3.43218e-15	1.74834e-13	UP	79.7379	30.3765	74.7096	248.86	216.407	79.2586
Csa5G643330	Tryptophan synthase beta chain; contains IPR023026 (Tryptophan synthase beta chain/beta chain-like)	Chr5:26911751-26915040	931.928	189.203	4.92555	6.73707e-117	3.90249e-114	UP	104.262	343.897	150.803	865.541	776.002	1286.83
Csa5G644020	Allene oxide cyclase 3; contains IPR009410 (Allene oxide cyclase)	Chr5:27028722-27031184	528.243	18.5087	28.5403	7.71948e-130	5.21683e-127	UP	22.6718	34.2901	13.5093	649.649	581.364	532.977
Csa5G647420	Unknown protein	Chr5:27365937-27367828	31.7839	10.9588	2.90031	0.00192071	0.0227058	UP	16.1734	7.7797	12.0461	49.0925	35.5603	10.3351
Csa5G649260	Unknown protein	Chr5:27561071-27568129	21.2035	4.53117	4.67948	0.00151713	0.0184072	UP	2.17744	3.26356	6.89684	28.0855	19.3014	10.834
Csa6G003450	Beta-amylase 6; contains IPR001554 (Glycoside hydrolase, family 14), IPR008540 (BZR1, transcriptional repressor), IPR017853 (Glycoside hydrolase, superfamily)	Chr6:340458-346769	57.2043	14.7563	3.8766	4.15379e-07	9.87267e-06	UP	11.9606	14.7799	15.9011	58.2362	37.8683	69.3877
Csa6G006700	Unknown protein	Chr6:502977-503546	22.6189	0.38632	58.5496	2.99138e-06	6.3306e-05	UP	0.557464	0.755335	0.23284	34.4424	14.8031	19.1355
Csa6G006850	Fatty acid desaturase, putative; contains IPR012171 (Fatty acid/sphingolipid desaturase)	Chr6:619524-622218	73.8018	35.6293	2.07138	0.000375646	0.00536706	UP	21.3648	52.7578	30.9626	83.9837	86.9298	57.7082
Csa6G014720	PHD finger family protein; contains IPR013083 (Zinc finger, RING/FYVE/PHD-type)	Chr6:1718266-1728113	46.4155	14.7672	3.14315	5.82582e-05	0.000996731	UP	15.0395	13.0281	14.5864	45.8149	33.2287	54.9457
Csa6G014800	Cellulose synthase; contains IPR005150 (Cellulose synthase)	Chr6:1754842-1760377	398.894	82.7605	4.81986	3.34892e-50	6.72238e-48	UP	78.7286	72.4951	89.8401	538.692	343.391	329.622
Csa6G017030	Ethylene-responsive transcription factor; contains IPR016177 (DNA-binding, integrase-type)	Chr6:2005357-2006964	133.751	0.494929	270.243	7.14621e-39	1.04987e-36	UP	0.817605	0.298772	0.464591	205.705	181.101	70.9206
Csa6G017060	Farnesyl pyrophosphate synthase; contains IPR000092 (Polyprenyl synthetase)	Chr6:2025239-2028782	65.9331	8.1507	8.08926	7.85763e-12	3.14212e-10	UP	3.30535	16.8374	4.55731	52.2058	62.0103	85.2975
Csa6G022370	MAC/Perforin domain containing protein; contains IPR020864 (Membrane attack complex component/perforin (MACPF) domain)	Chr6:2312497-2318791	181.389	61.6793	2.94084	8.03522e-15	3.94446e-13	UP	47.7542	86.3179	66.3973	150.948	139.689	276.839
Csa6G041750	Arabidopsis halleri subsp. halleri ORF1, ORF2, PDF1.2a, ORF3, ORF4, PDF1.2c and ORF5 genes, clone BAC clone 1N20; contains IPR012881 (Protein of unknown function DUF1685)	Chr6:3157316-3158054	52.849	19.5161	2.70797	0.000142883	0.00222489	UP	17.1882	22.2102	22.127	57.7047	57.7263	42.3562
Csa6G046240	MYB transcription factor; contains IPR009057 (Homeodomain-like)	Chr6:3698009-3700011	279.191	19.5756	14.2622	1.25673e-59	2.99753e-57	UP	22.3198	16.1665	20.1611	335.939	306.13	211.312
Csa6G055360	GIGANTEA; contains IPR026211 (GIGANTEA)	Chr6:4218697-4228868	120.965	58.3568	2.07285	4.57394e-06	9.41443e-05	UP	55.4985	56.7679	79.4336	178.21	148.131	65.5637
Csa6G067970	Acyl carrier protein 2; contains IPR003231 (Acyl carrier protein (ACP)), IPR009081 (Acyl carrier protein-like)	Chr6:4838933-4842181	127.67	52.8598	2.41526	2.52463e-08	6.97333e-07	UP	66.5445	48.8351	52.3481	149.225	167.7	78.2648
Csa6G073490	Lipase; contains IPR002921 (Lipase, class 3)	Chr6:4883281-4888548	80.4403	32.7529	2.45597	8.15399e-06	0.000161755	UP	23.5231	35.2853	37.509	65.661	64.9744	106.645
Csa6G076750	Receptor-like protein kinase; contains IPR011009 (Protein kinase-like domain), IPR013320 (Concanavalin A-like lectin/glucanase, subgroup)	Chr6:5090261-5093035	23.4187	5.22494	4.4821	0.00143455	0.017648	UP	3.70557	8.65264	4.05572	23.261	12.4977	30.1742
Csa6G077360	Putative uncharacterized protein (Precursor); contains IPR010865 (Protein of unknown function DUF1499)	Chr6:5158770-5162629	59.6338	13.0694	4.56286	6.32708e-08	1.67025e-06	UP	7.46482	25.3916	10.0332	57.6451	55.6832	59.2249
Csa6G078520	MLO-like protein; contains IPR004326 (Mlo-related protein)	Chr6:5267285-5273051	135.448	53.3258	2.54001	2.5171e-09	7.88743e-08	UP	44.087	63.9657	73.5244	138.27	189.146	97.7983
Csa6G085110	Hfr-2-like protein; contains IPR005830 (Aerolysin/haemolysin/leukocidin toxin), IPR008998 (Agglutinin), IPR023307 (Aerolysin-like toxin, beta complex domain)	Chr6:5654081-5656430	26.9631	8.10545	3.32654	0.00394331	0.0421216	UP	13.4298	5.80671	5.24954	25.294	41.0731	18.7159
Csa6G087910	Enzyme of the cupin family protein; contains IPR014710 (RmlC-like jelly roll fold)	Chr6:5906344-5906857	142.185	19.1906	7.4091	4.76281e-24	4.07431e-22	UP	12.2776	18.3172	20.6431	189.658	153.714	72.3078
Csa6G091930	ZIM motif family protein; contains IPR010399 (Tify), IPR018467 (CO/COL/TOC1, conserved site)	Chr6:6249152-6251831	144.803	9.85226	14.6974	8.85246e-32	1.08117e-29	UP	9.16916	14.6344	12.5491	147.922	174.592	151.678
Csa6G103510	Unknown protein	Chr6:6764041-6765307	28.3341	9.34356	3.03247	0.00338758	0.0369247	UP	11.3308	3.99928	12.1153	32.7727	49.2468	3.33367
Csa6G107330	Hfr-2-like protein; contains IPR004991 (Clostridium epsilon toxin ETX/Bacillus mosquitocidal toxin MTX2), IPR008998 (Agglutinin), IPR023307 (Aerolysin-like toxin, beta complex domain)	Chr6:7083800-7085494	22.0748	0.12709	173.694	2.99138e-06	6.3306e-05	UP	0.0393175	0.283541	0.0410095	16.7429	51.1908	0.977465
Csa6G109740	UDP-glycosyltransferase 1; contains IPR002213 (UDP-glucuronosyl/UDP-glucosyltransferase)	Chr6:7419300-7420788	44.5834	16.6782	2.67315	0.000500236	0.00691799	UP	11.4936	16.9412	17.9007	51.7739	33.3663	48.1162
Csa6G115100	Vacuolar cation/proton exchanger, putative; contains IPR004713 (Calcium/proton exchanger)	Chr6:7902112-7907711	32.9535	9.94344	3.31409	0.000608659	0.00821569	UP	7.14071	14.8555	9.8958	34.3167	29.7711	42.4997
Csa6G118330	Phosphate-responsive 1 family protein; contains IPR006766 (Phosphate-induced protein 1)	Chr6:8179968-8181391	61.6957	27.0647	2.27956	0.000442053	0.00619791	UP	26.3298	30.7672	33.078	81.6949	50.1416	66.4653
Csa6G121960	Cyclin d, putative; contains IPR013763 (Cyclin-like)	Chr6:8429967-8431674	17.016	3.30747	5.14472	0.00435009	0.0456726	UP	1.99758	6.32681	2.98414	19.8452	33.1724	6.55093
Csa6G121970	Putative MYB transcription factor; contains IPR009057 (Homeodomain-like)	Chr6:8446954-8448236	17.6293	1.79149	9.84058	0.00040324	0.00572098	UP	2.3455	2.23005	0.64144	11.8794	7.39331	27.5533
Csa6G124130	Unknown protein	Chr6:8569516-8569933	19.48	4.98713	3.90605	0.00408446	0.0434462	UP	3.18562	8.97187	4.10747	21.4525	21.7551	18.1713
Csa6G127350	Bzip-related transcription factor-like; contains IPR006867 (Domain of unknown function DUF632), IPR006868 (Domain of unknown function DUF630)	Chr6:8816080-8820672	67.6698	33.2994	2.03216	0.000995915	0.012755	UP	33.6575	28.4803	39.0535	64.0511	60.5642	84.5977
Csa6G127470	Cyclin-dependent protein kinase-like; contains IPR011009 (Protein kinase-like domain)	Chr6:8911825-8915222	58.3722	28.8678	2.02205	0.00183752	0.0218498	UP	28.2869	25.8535	33.5341	57.1407	34.6707	80.9518
Csa6G140840	Structural constituent of cell wall, putative	Chr6:9979752-9980754	317.177	139.388	2.2755	8.45826e-17	4.76341e-15	UP	91.1772	209.572	162.576	369.967	301.005	357.143
Csa6G151130	Stress responsive A/B barrel domain family protein; contains IPR011008 (Dimeric alpha-beta barrel)	Chr6:10635205-10636301	19.1777	4.09239	4.68619	0.00408446	0.0434462	UP	2.37498	4.72887	4.35522	19.8574	33.3598	7.27294
Csa6G169310	Heat stress transcription factor A-4a; contains IPR011991 (Winged helix-turn-helix DNA-binding domain)	Chr6:11451733-11452728	72.2124	29.7534	2.42703	2.75842e-05	0.000500217	UP	21.8144	47.1869	27.5627	66.256	50.4812	83.7106
Csa6G177440	Probable galacturonosyltransferase 15; contains IPR002495 (Glycosyl transferase, family 8)	Chr6:11641055-11646172	57.6336	10.7253	5.37361	7.68904e-09	2.28239e-07	UP	9.9178	15.4466	10.7628	77.4682	57.9255	46.4632
Csa6G183190	Asparagine synthetase; contains IPR000583 (Class II glutamine amidotransferase domain), IPR006426 (Asparagine synthase, glutamine-hydrolyzing), IPR017932 (Glutamine amidotransferase type 2 domain)	Chr6:11905775-11910559	260.697	77.0076	3.38534	6.14412e-24	5.21197e-22	UP	95.1467	39.0464	93.3766	281.814	517.795	43.5962
Csa6G185260	Zinc finger CCCH domain-containing protein; contains IPR000571 (Zinc finger, CCCH-type), IPR020683 (Ankyrin repeat-containing domain)	Chr6:11961826-11964598	163.586	64.2002	2.54806	5.09643e-11	1.88549e-09	UP	72.4997	72.8719	59.2879	191.675	160.349	170.092
Csa6G185850	Unknown protein	Chr6:12046432-12046783	59.242	25.8731	2.28971	0.000319981	0.00464706	UP	33.42	17.0774	29.8005	63.3074	65.8933	49.4316
Csa6G188120	Ras-related protein Rab-25; contains IPR001806 (Small GTPase superfamily), IPR002041 (Ran GTPase), IPR005225 (Small GTP-binding protein domain), IPR024156 (Small GTPase superfamily, ARF type), IPR027417 (P-loop containing nucleoside triphosphate hydrolase)	Chr6:12249728-12252336	64.2848	31.0293	2.07175	0.001059	0.0134947	UP	28.7602	47.6236	34.1298	67.3186	49.8628	88.8632
Csa6G190450	Protein phosphatase 2c, putative; contains IPR001932 (Protein phosphatase 2C (PP2C)-like), IPR015655 (Protein phosphatase 2C)	Chr6:12446584-12449574	281.537	131.027	2.14869	1.96971e-13	8.91381e-12	UP	88.235	141.281	161.341	242.479	209.059	373.108
Csa6G235550	Bromodomain-containing protein, putative; contains IPR001487 (Bromodomain), IPR027353 (NET domain)	Chr6:13378451-13380736	35.4184	14.9086	2.3757	0.00461775	0.0479858	UP	16.7759	10.4381	14.9484	43.3656	30.4167	31.138
Csa6G303740	Zinc finger family protein; contains IPR015880 (Zinc finger, C2H2-like)	Chr6:14557188-14557878	166.977	46.1296	3.61974	6.5151e-17	3.68958e-15	UP	22.1987	63.8261	91.1819	234.876	124.01	223.63
Csa6G318160	Ethylene-responsive transcription factor 5; contains IPR016177 (DNA-binding, integrase-type)	Chr6:15002433-15003757	207.595	88.0548	2.35757	5.96484e-12	2.41379e-10	UP	87.5944	84.1329	106.836	298.551	355.132	94.9942
Csa6G319770	Fatty acid oxidation complex subunit alpha; contains IPR001753 (Crotonase superfamily), IPR008927 (6-phosphogluconate dehydrogenase, C-terminal-like), IPR016040 (NAD(P)-binding domain), IPR018376 (Enoyl-CoA hydratase/isomerase, conserved site)	Chr6:15073675-15078815	65.6164	27.8307	2.3577	0.000112425	0.00179472	UP	25.4457	23.343	33.9669	71.3985	74.3093	57.4935
Csa6G327430	WRKY transcription factor 31; contains IPR003657 (DNA-binding WRKY)	Chr6:15174933-15176479	466.907	105.962	4.40636	1.36753e-54	2.9495e-52	UP	97.6968	123.196	184.252	575.102	361.241	628.029
Csa6G327970	Protein phosphatase 2c, putative; contains IPR001932 (Protein phosphatase 2C (PP2C)-like), IPR015655 (Protein phosphatase 2C)	Chr6:15216458-15220513	149.455	67.1332	2.22625	3.00834e-08	8.25318e-07	UP	47.796	81.0761	86.3676	143.767	122.536	210.38
Csa6G331010	ATP-citrate synthase subunit 1; contains IPR002020 (Citrate synthase-like), IPR005810 (Succinyl-CoA ligase, alpha subunit), IPR016040 (NAD(P)-binding domain), IPR016102 (Succinyl-CoA synthetase-like)	Chr6:15260384-15266315	36.1267	11.5375	3.13124	0.000472105	0.00656479	UP	11.1437	14.3584	9.51676	36.2618	50.3255	27.0693
Csa6G338120	Transmembrane protein 184C; contains IPR005178 (Organic solute transporter Ost-alpha)	Chr6:15468977-15475981	133.922	39.5002	3.39041	4.9993e-13	2.20339e-11	UP	21.2775	35.9943	59.3801	123.718	100.044	194.134
Csa6G349830	Class E vacuolar protein-sorting machinery protein HSE1; contains IPR004152 (GAT), IPR008942 (ENTH/VHS)	Chr6:15716953-15720832	118.373	49.7579	2.37898	1.18262e-07	3.01212e-06	UP	35.4033	60.3594	62.7356	113.582	86.019	162.886
Csa6G350360	Probable receptor-like protein kinase; contains IPR011009 (Protein kinase-like domain), IPR013320 (Concanavalin A-like lectin/glucanase, subgroup)	Chr6:15746412-15747510	46.4581	7.71798	6.01946	8.16507e-08	2.13874e-06	UP	7.43853	8.89438	7.9342	30.9778	16.3612	81.6785
Csa6G350370	Wall-associated receptor kinase 2; contains IPR001881 (EGF-like calcium-binding), IPR025287 (Wall-associated receptor kinase galacturonan-binding domain)	Chr6:15747546-15749286	16.2962	2.7486	5.92891	0.0025807	0.0294104	UP	3.42602	2.38603	3.3465	12.2335	8.3278	32.3088
Csa6G358710	Dehydrin; contains IPR000167 (Dehydrin)	Chr6:16107423-16109149	2071.99	750.053	2.76246	1.2991e-139	1.013e-136	UP	495.816	565.249	880.233	2370.52	1345.08	1866.89
Csa6G361410	MTD1	Chr6:16278569-16279867	123.611	46.008	2.68673	3.5408e-09	1.08767e-07	UP	85.324	23.6021	50.5739	124.644	331.052	34.5898
Csa6G363520	Embryogenesis transmembrane protein-like; contains IPR026961 (PGG domain)	Chr6:16423809-16424826	679.608	268.639	2.52982	4.1223e-41	6.63297e-39	UP	219.636	263.485	259.52	718.532	671.743	697.397
Csa6G382950	NAC domain-containing protein, putative; contains IPR003441 (No apical meristem (NAM) protein)	Chr6:17263032-17264793	403.988	144.461	2.79652	7.90798e-29	8.43823e-27	UP	148.501	190.336	175.993	402.397	335.378	556.892
Csa6G384060	IAA-amino acid hydrolase ILR1, putative; contains IPR002933 (Peptidase M20)	Chr6:17404118-17410671	52.1881	12.6142	4.13725	7.32968e-07	1.69444e-05	UP	9.4703	27.367	7.8527	52.5646	50.399	67.5265
Csa6G401390	U-box domain-containing protein; contains IPR004908 (ATPase, V1 complex, subunit H)	Chr6:17903373-17904669	111.832	31.8738	3.50859	1.3975e-11	5.42777e-10	UP	35.3963	48.7319	42.7656	111.587	103.881	191.756
Csa6G405290	Chorismate synthase; contains IPR000453 (Chorismate synthase)	Chr6:18273378-18278770	76.3372	33.9959	2.24548	5.57757e-05	0.000959928	UP	42.4338	33.8411	28.2032	74.5901	58.52	94.4274
Csa6G411240	Unknown protein	Chr6:19074894-19075261	51.8747	24.9743	2.07712	0.0028158	0.0316626	UP	22.3555	36.8443	12.0218	53.8943	40.9953	52.7901
Csa6G419500	Bromodomain-containing factor; contains IPR001487 (Bromodomain), IPR027353 (NET domain)	Chr6:19328681-19332573	91.2751	44.0732	2.07099	7.43905e-05	0.0012342	UP	29.8146	38.83	51.469	77.5243	56.723	118.407
Csa6G421570	Glucan endo-1,3-beta-glucosidase, putative; contains IPR000490 (Glycoside hydrolase, family 17), IPR012946 (X8), IPR017853 (Glycoside hydrolase, superfamily)	Chr6:19395807-19398395	36.8106	5.68471	6.47537	1.64854e-06	3.60934e-05	UP	3.05638	16.491	5.14227	38.2035	74.3652	23.7848
Csa6G421630	1-aminocyclopropane-1-carboxylate oxidase; contains IPR005123 (Oxoglutarate/iron-dependent dioxygenase), IPR027443 (Isopenicillin N synthase-like)	Chr6:19435576-19436822	444.799	205.073	2.16898	8.41676e-21	5.9457e-19	UP	100.213	189.063	303.008	350.653	462.551	501.664
Csa6G421780	Putative receptor-like protein kinase 2; contains IPR011009 (Protein kinase-like domain), IPR021720 (Malectin), IPR025875 (Leucine rich repeat 4)	Chr6:19525642-19534337	182.219	5.32966	34.1896	1.93965e-46	3.64115e-44	UP	5.28116	8.19326	3.89554	243.663	144.666	180.975
Csa6G421790	Receptor-like protein kinase; contains IPR011009 (Protein kinase-like domain)	Chr6:19534636-19535612	578.667	44.4709	13.0123	1.47061e-118	8.76918e-116	UP	22.7993	84.6951	30.0635	645.423	451.466	646.197
Csa6G423410	Unknown protein	Chr6:19653292-19653745	124.369	36.6901	3.38972	2.42885e-12	1.02375e-10	UP	32.3451	62.2162	41.7549	129.162	105.225	143.334
Csa6G424530	Hexose transporter; contains IPR005828 (General substrate transporter), IPR016196 (Major facilitator superfamily domain, general substrate transporter)	Chr6:19793642-19798602	26.7629	0.986864	27.1191	2.17203e-07	5.37021e-06	UP	1.5595	1.13031	0.719526	46.8981	25.0315	17.0306
Csa6G424540	Putative hexose transporter; contains IPR005828 (General substrate transporter), IPR020846 (Major facilitator superfamily domain)	Chr6:19798696-19798981	105.809	7.65619	13.8201	6.16687e-23	4.98116e-21	UP	11.2574	4.20627	8.46734	148.97	80.2291	85.1854
Csa6G425100	Receptor-like protein kinase; contains IPR001611 (Leucine-rich repeat), IPR024788 (Malectin-like carbohydrate-binding domain)	Chr6:19843797-19847896	108.181	16.3856	6.6022	1.36928e-17	8.14096e-16	UP	6.30579	28.6577	16.3938	96.3678	67.3245	187.651
Csa6G425170	Late embryogenesis abundant hydroxyproline-rich glycoprotein; contains IPR004864 (Late embryogenesis abundant protein, LEA-14)	Chr6:19900524-19901452	96.0656	15.6122	6.15324	2.67947e-15	1.37877e-13	UP	16.5566	27.9544	15.6765	112.965	92.8478	119.692
Csa6G425710	Pollen Ole e 1 allergen and extensin family protein; contains IPR006041 (Pollen Ole e 1 allergen/extensin)	Chr6:19924429-19926266	13.8343	0.640953	21.584	0.000977803	0.0125627	UP	0.093294	2.05119	0.576474	15.4734	35.2562	3.61465
Csa6G425730	Vesicle-associated membrane protein, putative; contains IPR001388 (Synaptobrevin), IPR011012 (Longin-like domain)	Chr6:19936715-19941256	76.1737	37.5115	2.03068	0.000355379	0.00510627	UP	30.7767	41.8791	46.1576	62.6052	47.5108	135.754
Csa6G425740	F-box family protein; contains IPR001810 (F-box domain, cyclin-like)	Chr6:19945710-19946559	435.674	209.698	2.07763	7.76533e-19	4.95076e-17	UP	256.302	230.204	347.753	530.483	394.109	653.416
Csa6G426370	U-box domain-containing protein; contains IPR013083 (Zinc finger, RING/FYVE/PHD-type), IPR016024 (Armadillo-type fold)	Chr6:20039466-20040705	25.9733	7.92181	3.27871	0.00294259	0.0327611	UP	9.65337	8.77458	10.0721	20.6429	22.0855	47.3912
Csa6G434340	Hexokinase; contains IPR001312 (Hexokinase)	Chr6:20532905-20536888	48.9154	19.7256	2.47979	0.000640509	0.00861691	UP	19.962	8.37564	23.069	63.3597	60.8329	31.4207
Csa6G445750	Phenylalanine ammonia-lyase; contains IPR001106 (Aromatic amino acid lyase), IPR023144 (Phenylalanine ammonia-lyase, shielding domain), IPR024083 (Fumarase/histidase, N-terminal)	Chr6:20840773-20843029	34.4466	7.70343	4.47159	4.21762e-05	0.000742257	UP	1.69368	8.71719	11.7478	20.6099	17.3921	68.0743
Csa6G445760	Phenylalanine ammonia-lyase; contains IPR001106 (Aromatic amino acid lyase), IPR023144 (Phenylalanine ammonia-lyase, shielding domain), IPR024083 (Fumarase/histidase, N-terminal)	Chr6:20844757-20847122	232.88	59.7782	3.89573	6.12154e-25	5.44334e-23	UP	18.9483	71.3426	83.0963	233.649	196.329	288.617
Csa6G445780	Phenylalanine ammonia-lyase; contains IPR001106 (Aromatic amino acid lyase), IPR023144 (Phenylalanine ammonia-lyase, shielding domain)	Chr6:20853571-20854812	260.368	67.0622	3.88249	1.65624e-27	1.67893e-25	UP	30.5228	99.0281	77.0333	234.239	181.806	401.398
Csa6G446280	Phenylalanine ammonia-lyase; contains IPR001106 (Aromatic amino acid lyase), IPR008948 (L-Aspartase-like), IPR024083 (Fumarase/histidase, N-terminal)	Chr6:20855214-20855835	64.5811	9.00998	7.16773	5.27877e-11	1.94585e-09	UP	5.00131	11.8411	10.1627	83.6626	69.7167	49.8946
Csa6G446470	Heavy metal-associated domain containing protein, expressed; contains IPR006121 (Heavy metal-associated domain, HMA)	Chr6:20965229-20966915	463.07	211.923	2.18509	3.37567e-22	2.60222e-20	UP	139.206	219.558	234.396	443.397	371.813	446.738
Csa6G448720	Threonine dehydratase; contains IPR001721 (Threonine dehydratase, C-terminal regulatory domain), IPR001926 (Tryptophan synthase beta subunit-like PLP-dependent enzymes superfamily), IPR005787 (Threonine dehydratase, biosynthetic)	Chr6:21203140-21206851	13.0392	0.160396	81.2938	0.000977803	0.0125627	UP	0.41003	0.0400203	0.0354479	8.16861	31.1617	3.47463
Csa6G448740	Threonine dehydratase biosynthetic; contains IPR001721 (Threonine dehydratase, C-terminal regulatory domain), IPR001926 (Tryptophan synthase beta subunit-like PLP-dependent enzymes superfamily), IPR005787 (Threonine dehydratase, biosynthetic)	Chr6:21226609-21230922	34.5888	3.31275	10.4411	3.37851e-07	8.11564e-06	UP	8.97407	0.119821	0.814867	10.9436	96.3988	5.91687
Csa6G449290	Membrane protein-like; contains IPR002781 (Transmembrane protein TauE like)	Chr6:21268382-21272179	68.5585	15.3708	4.46031	5.35827e-09	1.60938e-07	UP	16.2428	16.0329	13.3866	72.8246	105.928	32.3446
Csa6G450350	Mannan synthase	Chr6:21343078-21350549	16.4792	2.23563	7.37117	0.0025807	0.0294104	UP	1.67287	3.87093	1.24831	12.4683	27.5473	11.7931
Csa6G450410	Fructose-bisphosphate aldolase; contains IPR000741 (Fructose-bisphosphate aldolase, class-I), IPR013785 (Aldolase-type TIM barrel)	Chr6:21410055-21412467	91.9106	39.9568	2.30025	7.12817e-06	0.000142662	UP	48.4898	35.5708	39.442	108.6	117.334	59.7973
Csa6G450430	Unknown protein	Chr6:21420603-21423329	14.9015	0.530948	28.0658	0.000519567	0.00713182	UP	0.721901	0.305066	0.480874	18.4138	27.8978	2.16838
Csa6G452650	Emb|CAB85509.1; contains IPR025322 (Protein of unknown function DUF4228)	Chr6:21593951-21594705	18.483	3.22807	5.72571	0.00260401	0.0296094	UP	2.8131	3.92218	2.87509	14.2603	15.5618	22.0474
Csa6G452710	Auxin-induced protein 6B; contains IPR003676 (Auxin responsive SAUR protein)	Chr6:21624793-21625261	41.0958	0.865003	47.5094	1.01371e-11	4.01405e-10	UP	0.815083	2.40395	0.289115	44.2436	17.1899	73.436
Csa6G476050	Methyltransferase family protein, expressed; contains IPR004159 (Putative S-adenosyl-L-methionine-dependent methyltransferase)	Chr6:21920338-21925852	79.9396	34.5754	2.31204	3.33859e-05	0.000598466	UP	28.3407	37.2865	31.0117	84.8659	87.0505	62.6311
Csa6G483430	C/VIF2; contains IPR006501 (Pectinesterase inhibitor)	Chr6:22260121-22261695	172.688	48.5823	3.55455	2.31071e-17	1.35397e-15	UP	36.3439	64.7378	49.1753	273.165	185.434	50.2496
Csa6G486790	Ethylene-responsive transcription factor; contains IPR016177 (DNA-binding, integrase-type)	Chr6:22611682-22612960	561.878	17.778	31.6052	1.9668e-140	1.66146e-137	UP	11.9761	29.2029	27.9	675.129	322.109	751.923
Csa6G486860	Probable sugar phosphate/phosphate translocator; contains IPR004853 (Domain of unknown function DUF250)	Chr6:22660916-22666506	88.1917	39.1541	2.25243	1.95165e-05	0.000367047	UP	40.2245	30.45	53.9927	80.7151	55.9043	146.586
Csa6G487580	Emb|CAB61744.1	Chr6:22857561-22861660	111.506	38.6538	2.88474	2.36955e-09	7.47128e-08	UP	25.8538	59.5597	54.063	127.117	97.3993	150.324
Csa6G487620	E3 ubiquitin-protein ligase RNF123; contains IPR001870 (B30.2/SPRY domain), IPR008985 (Concanavalin A-like lectin/glucanases superfamily), IPR013083 (Zinc finger, RING/FYVE/PHD-type), IPR019474 (Ubiquitin conjugation factor E4, core)	Chr6:22875528-22888006	52.2235	17.6498	2.95887	3.92304e-05	0.00069646	UP	20.409	14.9452	16.0912	51.0552	33.0307	77.842
Csa6G488320	TMV response-related protein; contains IPR025322 (Protein of unknown function DUF4228)	Chr6:23027106-23027719	50.9528	9.80199	5.19821	9.75327e-08	2.52539e-06	UP	8.97348	20.9834	9.13502	57.8626	122.108	24.8788
Csa6G490140	Laccase-like protein; contains IPR008972 (Cupredoxin)	Chr6:23245361-23248767	62.287	19.5232	3.19041	2.46685e-06	5.28677e-05	UP	11.3246	30.0467	20.5237	70.4989	78.3458	47.1748
Csa6G490250	Short-chain dehydrogenase/reductase family protein; contains IPR002347 (Glucose/ribitol dehydrogenase)	Chr6:23315129-23316933	271.192	92.2076	2.9411	3.06816e-21	2.20581e-19	UP	67.3279	166.744	65.3657	336.521	342.898	157.542
Csa6G490950	Serine/threonine protein kinase; contains IPR011009 (Protein kinase-like domain)	Chr6:23482317-23483782	312.627	77.6462	4.0263	3.85219e-34	5.00637e-32	UP	87.6642	72.3866	72.4495	256.004	161.957	416.356
Csa6G491080	WRKY transcription factor 26; contains IPR003657 (DNA-binding WRKY), IPR018872 (Zn-cluster domain)	Chr6:23585395-23587118	68.39	27.6393	2.47438	3.85565e-05	0.000685698	UP	28.6354	55.2126	25.0481	84.571	66.613	95.3903
Csa6G491690	MYB transcription factor; contains IPR009057 (Homeodomain-like)	Chr6:23652604-23654197	716.84	200.899	3.56816	8.74355e-68	2.33246e-65	UP	174.771	302.154	203.859	708.321	686.258	860.089
Csa6G492310	Indole-3-acetic acid-amido synthetase GH3.3, putative; contains IPR004993 (GH3 auxin-responsive promoter)	Chr6:23735349-23737410	87.5306	35.2487	2.48323	3.46639e-06	7.26007e-05	UP	34.7071	36.6381	35.9325	72.0948	47.8638	120.512
Csa6G493850	Arabinogalactan protein	Chr6:23781054-23782742	94.0143	28.8288	3.26112	2.28219e-09	7.22955e-08	UP	24.0021	64.68	43.0875	132.705	100.932	110.501
Csa6G495850	Phytosulfokines, putative; contains IPR009438 (Phytosulfokine)	Chr6:24132163-24132675	144.731	26.245	5.51461	1.10925e-20	7.7548e-19	UP	21.5029	38.4305	35.8404	180.001	101.404	222.264
Csa6G496440	Emb|CAB66910.1	Chr6:24203218-24208592	116.754	43.534	2.6819	8.10408e-09	2.38811e-07	UP	29.5871	72.7228	39.4209	114.945	98.7082	168.507
Csa6G497050	Tubulin alpha chain, putative; contains IPR000217 (Tubulin), IPR023123 (Tubulin, C-terminal)	Chr6:24301814-24304671	64.2374	19.9819	3.21478	1.04666e-06	2.36565e-05	UP	7.65556	41.3863	11.4621	53.1876	105.394	42.4265
Csa6G497350	Alcohol dehydrogenase, putative; contains IPR002085 (Alcohol dehydrogenase superfamily, zinc-type), IPR011032 (GroES-like), IPR013149 (Alcohol dehydrogenase, C-terminal), IPR016040 (NAD(P)-binding domain)	Chr6:24510826-24513496	26.1101	6.00321	4.34936	0.000823986	0.0107917	UP	4.20935	12.4347	4.88914	23.9711	24.8262	35.5678
Csa6G499090	Mitochondrial carrier family; contains IPR002030 (Mitochondrial brown fat uncoupling protein), IPR023395 (Mitochondrial carrier domain)	Chr6:24661208-24662657	238.256	101.219	2.35387	1.26614e-13	5.80761e-12	UP	90.1175	122.652	150.391	178.832	221.087	386.428
Csa6G499800	Phospho-2-dehydro-3-deoxyheptonate aldolase 1; contains IPR002480 (DAHP synthetase, class II)	Chr6:24824063-24827153	219.288	79.5837	2.75544	4.7386e-16	2.55506e-14	UP	30.8509	100.957	99.726	160.786	120.836	358.428
Csa6G499820	EPIDERMAL PATTERNING FACTOR-like protein	Chr6:24839896-24840572	17.3284	2.29498	7.55057	0.00149222	0.018181	UP	0.876326	4.04608	2.53187	22.3311	26.9904	5.45836
Csa6G500440	GRAS family transcription factor; contains IPR008973 (C2 calcium/lipid-binding domain, CaLB)	Chr6:24908339-24908933	62.6468	13.6537	4.58827	1.44124e-08	4.08096e-07	UP	9.74435	10.4008	20.2772	84.2056	54.273	46.3836
Csa6G501990	Homeobox-leucine zipper protein; contains IPR009057 (Homeodomain-like)	Chr6:25231425-25233079	32.8913	2.60255	12.6381	2.28818e-07	5.63677e-06	UP	1.82061	1.02713	3.96173	63.9112	56.3154	1.3037
Csa6G502010	Unknown protein	Chr6:25239004-25241548	176.217	41.6855	4.2273	7.51256e-21	5.32551e-19	UP	62.1587	34.7429	50.7435	260.443	216.085	65.4213
Csa6G502640	SEC14 cytosolic factor family protein; contains IPR001251 (CRAL-TRIO domain), IPR011074 (CRAL/TRIO, N-terminal domain)	Chr6:25313758-25318959	27.2272	4.76499	5.71401	6.64623e-05	0.00111729	UP	4.26053	6.17122	3.41419	24.749	13.2493	36.5106
Csa6G502710	Zinc finger-homeodomain protein; contains IPR006456 (ZF-HD homeobox protein, Cys/His-rich dimerisation domain), IPR009057 (Homeodomain-like)	Chr6:25353471-25355868	48.2286	17.5865	2.74236	0.000195803	0.00296468	UP	13.3154	16.0675	20.7392	41.3075	35.9224	64.5567
Csa6G502720	Unknown protein	Chr6:25356163-25358134	57.164	9.33215	6.12549	2.40503e-09	7.57135e-08	UP	5.34615	11.7602	12.9725	53.5609	32.6117	98.1827
Csa6G502830	Unknown protein	Chr6:25408975-25409332	255.751	39.5058	6.47376	1.42809e-39	2.21015e-37	UP	24.8167	53.4373	46.3418	233.87	134.714	388.547
Csa6G504630	Purple acid phosphatase, putative; contains IPR004843 (Metallophosphoesterase domain), IPR008963 (Purple acid phosphatase-like, N-terminal), IPR025733 (Iron/zinc purple acid phosphatase-like C-terminal domain)	Chr6:25582474-25584812	42.2514	17.575	2.40406	0.00187758	0.0222608	UP	12.9859	37.6721	8.94069	63.6899	61.1528	16.7663
Csa6G507210	ATP synthase subunit a chloroplastic	Chr6:25948744-25950178	23.6907	6.93585	3.41569	0.00333448	0.0364045	UP	9.61229	8.15084	7.65556	36.6977	25.78	18.7019
Csa6G509690	MLO-like protein; contains IPR004326 (Mlo-related protein)	Chr6:26165902-26173829	60.8931	20.7097	2.94032	1.14416e-05	0.000221979	UP	11.6669	32.7737	23.8222	64.7538	74.6989	60.9006
Csa6G510940	Unknown protein	Chr6:26287752-26288652	35.9766	8.38621	4.28997	6.6127e-05	0.0011135	UP	15.1948	7.10068	3.61668	47.4442	49.4987	14.7047
Csa6G511040	Metal ion binding protein; contains IPR006121 (Heavy metal-associated domain, HMA)	Chr6:26328628-26329900	307.841	120.48	2.55512	1.13582e-19	7.62501e-18	UP	92.7062	143.282	116.135	239.211	165.658	382.928
Csa6G513530	WRKY transcription factor, putative; contains IPR003657 (DNA-binding WRKY)	Chr6:26584426-26586372	259.722	107.297	2.42059	2.16401e-15	1.12495e-13	UP	115.959	104.155	134.372	362.505	218.124	269.61
Csa6G513560	Serine/threonine-protein kinase 25; contains IPR011009 (Protein kinase-like domain)	Chr6:26600234-26601519	31.0139	6.70366	4.62641	7.06014e-05	0.001181	UP	6.75147	7.6247	4.78152	36.9513	32.4711	23.1686
Csa6G513780	Calcium dependent protein kinase 21; contains IPR011009 (Protein kinase-like domain), IPR011992 (EF-hand-like domain)	Chr6:26674410-26678458	202.225	80.7467	2.50444	4.74445e-13	2.1002e-11	UP	38.7848	110.934	82.1305	182.058	153.489	266.413
Csa6G514800	F25C20.20	Chr6:26705104-26705681	31.4774	2.85831	11.0126	4.20452e-07	9.98156e-06	UP	0.504194	3.1299	3.8135	38.0482	26.9189	25.0857
Csa6G514860	Glucose-6-phosphate/phosphate translocator 2; contains IPR004696 (Tpt phosphate/phosphoenolpyruvate translocator), IPR004853 (Domain of unknown function DUF250)	Chr6:26728952-26731296	29.6368	6.25149	4.74076	0.000191874	0.0029139	UP	4.47467	7.92045	8.00323	18.8479	31.376	49.1863
Csa6G515490	Cysteine-rich receptor-like protein kinase; contains IPR002902 (Gnk2-homologous domain), IPR013320 (Concanavalin A-like lectin/glucanase, subgroup)	Chr6:26799307-26801254	46.5171	7.57004	6.14489	8.16507e-08	2.13874e-06	UP	8.89698	5.15398	10.5796	58.0747	41.4648	47.2511
Csa6G515500	Receptor-like protein kinase; contains IPR011009 (Protein kinase-like domain)	Chr6:26801277-26802024	106.426	37.7077	2.82239	8.92725e-09	2.61548e-07	UP	30.7975	39.5569	49.143	104.853	82.4067	143.477
Csa6G516500	Cysteine-rich receptor-like protein kinase; contains IPR002902 (Gnk2-homologous domain), IPR011009 (Protein kinase-like domain), IPR013320 (Concanavalin A-like lectin/glucanase, subgroup)	Chr6:26803623-26807510	49.7015	15.9547	3.11516	3.35911e-05	0.000601613	UP	12.7871	25.362	13.7799	50.531	32.8521	68.9797
Csa6G516770	Serine/threonine-protein kinase; contains IPR000858 (S-locus glycoprotein), IPR001480 (Bulb-type lectin domain), IPR011009 (Protein kinase-like domain), IPR013227 (PAN-2 domain), IPR013320 (Concanavalin A-like lectin/glucanase, subgroup)	Chr6:26894260-26897704	144.877	32.9326	4.3992	6.61214e-18	4.00163e-16	UP	22.0848	41.4999	36.1491	145.397	155.091	145.276
Csa6G516820	Equilibrative nucleoside transporter 3; contains IPR002259 (Equilibrative nucleoside transporter)	Chr6:26918850-26922322	191.268	30.3701	6.2979	1.83469e-29	2.01062e-27	UP	18.1099	50.2242	28.7382	196.87	101.05	326.403
Csa6G516990	Unknown protein	Chr6:27014003-27014162	175.44	74.6563	2.34997	1.70094e-10	5.99737e-09	UP	62.2082	128.962	67.195	165.955	236.646	170.722
Csa6G517140	Putative DNA helicase INO80; contains IPR000330 (SNF2-related), IPR001650 (Helicase, C-terminal), IPR013083 (Zinc finger, RING/FYVE/PHD-type), IPR027417 (P-loop containing nucleoside triphosphate hydrolase)	Chr6:27090453-27099779	60.5724	20.0723	3.01771	1.14416e-05	0.000221979	UP	18.8694	19.1313	23.1029	63.9855	47.5907	75.5539
Csa6G517220	Putative auxin/aluminum-responsive protein; contains IPR024286 (Domain of unknown function DUF3700)	Chr6:27137341-27138800	888.616	275.476	3.22575	1.50601e-74	4.49013e-72	UP	365.595	116.6	265.669	847.598	2055.46	79.8901
Csa6G517310	Heat stress transcription factor A-2c; contains IPR011991 (Winged helix-turn-helix DNA-binding domain)	Chr6:27191114-27191965	16.6458	1.20488	13.8153	0.000729859	0.00967135	UP	0.864547	0.979814	1.24657	10.9814	6.70823	25.3617
Csa6G517340	DNA-directed RNA polymerase; contains IPR007644 (RNA polymerase, beta subunit, protrusion), IPR015712 (DNA-directed RNA polymerase, subunit 2)	Chr6:27205458-27214189	64.6045	26.6094	2.42788	9.37264e-05	0.00151653	UP	27.6374	23.0713	27.3054	80.2421	58.4879	56.5929
Csa6G518160	Receptor protein kinase, putative; contains IPR011009 (Protein kinase-like domain), IPR013320 (Concanavalin A-like lectin/glucanase, subgroup)	Chr6:27385950-27387043	19.5574	2.2711	8.61142	0.000489371	0.00678162	UP	2.11911	1.22777	3.47201	16.9471	4.93843	32.4121
Csa6G519450	GDSL esterase/lipase; contains IPR001087 (Lipase, GDSL)	Chr6:27545490-27549402	148.306	46.521	3.18794	1.6133e-13	7.33366e-12	UP	12.9768	103.228	25.7259	109.493	88.1608	278.907
Csa6G519640	CBL-interacting protein kinase 01; contains IPR004041 (NAF domain), IPR011009 (Protein kinase-like domain)	Chr6:27642608-27644706	23.6714	4.16642	5.68147	0.000547654	0.00744178	UP	3.55333	6.13666	4.6538	29.0463	26.9982	19.9274
Csa6G520340	Aquaporin; contains IPR000425 (Major intrinsic protein), IPR023271 (Aquaporin-like)	Chr6:27760018-27762131	68.4677	8.50252	8.05264	1.42103e-12	6.10382e-11	UP	4.23485	12.6078	7.94114	70.8816	65.4449	73.8309
Csa6G520350	Putative adipose-regulatory protein (Seipin); contains IPR009617 (Adipose-regulatory protein, Seipin)	Chr6:27763222-27766198	105.806	49.4687	2.13885	8.85388e-06	0.000174445	UP	44.4855	61.8617	54.9906	87.9548	65.1008	173.777
Csa6G520370	MAC/Perforin domain containing protein; contains IPR020864 (Membrane attack complex component/perforin (MACPF) domain)	Chr6:27767488-27771473	182.307	61.5372	2.96255	5.37392e-15	2.67692e-13	UP	40.453	82.2579	57.9391	148.115	114.955	281.662
Csa6G520420	GDSL esterase/lipase; contains IPR001087 (Lipase, GDSL)	Chr6:27798740-27800773	138.687	36.6143	3.78778	4.5835e-15	2.29447e-13	UP	36.4589	45.5757	33.4585	177.103	117.757	137.98
Csa6G522700	Receptor kinase; contains IPR001611 (Leucine-rich repeat), IPR003591 (Leucine-rich repeat, typical subtype), IPR011009 (Protein kinase-like domain), IPR013210 (Leucine-rich repeat-containing N-terminal, type 2), IPR013320 (Concanavalin A-like lectin/glucanase, subgroup)	Chr6:27966252-27969992	73.3676	7.65383	9.58574	1.70445e-14	8.30672e-13	UP	4.91346	7.56529	11.4372	87.0615	48.3478	100.16
Csa6G522760	Ycf23 protein; contains IPR007570 (Uncharacterised protein family Ycf23), IPR013785 (Aldolase-type TIM barrel)	Chr6:27999225-28003355	48.666	9.36638	5.19582	2.73905e-07	6.65845e-06	UP	3.5288	24.8387	5.66613	58.0933	84.3073	18.5001
Csa6G523420	Unknown protein; contains IPR008889 (VQ)	Chr6:28092379-28092798	56.1593	17.6968	3.17342	7.33267e-06	0.00014661	UP	5.96857	34.7386	18.18	33.5195	28.2296	92.6353
Csa6G523460	Jasmonate ZIM domain protein f; contains IPR010399 (Tify), IPR018467 (CO/COL/TOC1, conserved site)	Chr6:28126618-28128465	87.4524	23.7843	3.6769	9.28495e-10	3.06585e-08	UP	21.8344	37.8597	31.3943	75.1175	91.2907	125.784
Csa6G524660	Remorin-3 protein; contains IPR005516 (Remorin, C-terminal)	Chr6:28267978-28271246	121.084	10.2494	11.8138	8.36354e-25	7.37228e-23	UP	11.7798	13.7358	7.5912	136.769	85.1317	140.704
Csa6G525680	Reticuline oxidase, putative; contains IPR012951 (Berberine/berberine-like)	Chr6:28602281-28603095	36.1152	14.7803	2.44347	0.00319772	0.0351958	UP	8.34453	18.6336	11.0895	22.8021	25.7206	45.2009
Csa6G526270	Unknown protein	Chr6:28664350-28665217	69.0045	18.7463	3.68097	5.06105e-08	1.35366e-06	UP	19.8304	10.4637	42.6949	75.9134	51.4713	47.178
Csa6G526340	Patatin B2, putative; contains IPR016035 (Acyl transferase/acyl hydrolase/lysophospholipase)	Chr6:28710630-28712668	142.058	14.0576	10.1054	2.54458e-27	2.54132e-25	UP	14.2898	8.1102	23.3819	230.996	219.048	49.619
Csa6G538750	AT5g44670/K15C23_12; contains IPR008166 (Domain of unknown function DUF23)	Chr6:29009449-29011680	42.3486	10.6329	3.98279	1.41274e-05	0.000271744	UP	7.48328	15.0666	15.7965	52.5745	34.7643	48.9828
Csa6G538800	Ctp synthase, putative; contains IPR004468 (CTP synthase), IPR027417 (P-loop containing nucleoside triphosphate hydrolase)	Chr6:29049599-29060604	54.4934	9.36118	5.82121	1.19433e-08	3.42004e-07	UP	10.359	9.45286	7.90519	73.2395	82.2574	18.3955
Csa7G012930	High affinity nickel transporter-like protein; contains IPR011541 (Nickel/cobalt transporter, high-affinity)	Chr7:777063-779905	43.7946	19.2511	2.27491	0.00370733	0.0399587	UP	19.3544	23.0985	23.9277	55.6995	47.7002	41.7651
Csa7G012950	Skp1, putative; contains IPR001232 (SKP1 component)	Chr7:788292-789980	48.8018	23.9515	2.03753	0.00465008	0.0481983	UP	28.3005	20.8915	21.9278	54.559	61.4005	31.4835
Csa7G014450	Aquaporin; contains IPR000425 (Major intrinsic protein), IPR023271 (Aquaporin-like)	Chr7:804484-806133	416.068	101.715	4.09053	7.79146e-46	1.43604e-43	UP	66.8325	154.58	163.265	603.448	723.932	173.239
Csa7G014520	FAD binding domain containing protein, expressed; contains IPR003042 (Aromatic-ring hydroxylase-like)	Chr7:842666-845466	31.4268	8.55999	3.67136	0.000432666	0.00609158	UP	6.43257	11.4003	4.73993	29.4815	27.9712	29.0045
Csa7G018750	Receptor-like protein kinase; contains IPR011009 (Protein kinase-like domain)	Chr7:1086934-1088584	55.0746	12.1933	4.51679	1.70864e-07	4.27139e-06	UP	6.17972	14.4628	17.2486	91.6168	46.5509	35.399
Csa7G018770	Laccase-like protein; contains IPR008972 (Cupredoxin)	Chr7:1089345-1092873	132.874	16.6947	7.95905	1.92037e-23	1.58267e-21	UP	10.5418	17.9729	28.2645	215.074	111.111	99.4798
Csa7G018790	Harpin-induced protein; contains IPR004864 (Late embryogenesis abundant protein, LEA-14)	Chr7:1102736-1105708	50.2784	18.9114	2.65863	0.000167414	0.00257132	UP	13.9591	25.4083	23.9556	49.6183	31.0749	68.2308
Csa7G019330	Expansin-like 1 protein; contains IPR007118 (Expansin/Lol pI), IPR014733 (Barwin-like endoglucanase)	Chr7:1130244-1132009	59.9628	29.8617	2.00802	0.00207553	0.0243233	UP	22.6142	34.3584	18.1086	63.1877	90.1741	26.0388
Csa7G024010	LysM domain GPI-anchored protein 2, putative; contains IPR018392 (Peptidoglycan-binding lysin domain)	Chr7:1267416-1271625	29.7927	4.41132	6.75369	2.24713e-05	0.000415677	UP	5.07282	5.0399	5.23898	36.6691	27.5355	32.6373
Csa7G026240	Calcium-dependent protein kinase, putative; contains IPR011009 (Protein kinase-like domain), IPR011992 (EF-hand-like domain)	Chr7:1433284-1439484	285.22	121.019	2.35682	4.37409e-16	2.36481e-14	UP	76.7955	146.428	117.845	271.14	226.515	327.66
Csa7G033370	Protein DGCR14; contains IPR019148 (Nuclear protein DGCR14)	Chr7:1868795-1870683	26.7599	6.58045	4.06658	0.000823986	0.0107917	UP	7.07124	5.43013	6.35973	26.5496	24.3666	25.3834
Csa7G037500	Rho GDP-dissociation inhibitor, putative; contains IPR000406 (RHO protein GDP dissociation inhibitor), IPR014756 (Immunoglobulin E-set)	Chr7:1962322-1965088	17.177	3.76868	4.55783	0.00435009	0.0456726	UP	2.61999	4.10442	4.75365	17.5345	18.3836	18.6679
Csa7G043560	Unknown protein	Chr7:2377265-2378521	95.993	24.101	3.98295	5.51869e-11	2.02325e-09	UP	20.6336	15.7948	16.9444	75.735	53.3546	80.3132
Csa7G044840	Cysteine-rich repeat secretory protein; contains IPR002902 (Gnk2-homologous domain)	Chr7:2601153-2601987	60.4074	15.3802	3.92761	2.45686e-07	6.02302e-06	UP	12.399	13.329	14.9133	70.8014	54.539	51.9842
Csa7G047990	Structural constituent of cell wall, putative; contains IPR010820 (Protein of unknown function DUF1421)	Chr7:2953341-2957108	59.5313	18.3763	3.23957	4.25071e-06	8.80276e-05	UP	18.4007	18.9423	26.7153	69.8506	61.2567	69.3949
Csa7G048080	Haloacid dehalogenase (HAD) family hydrolase; contains IPR006402 (HAD-superfamily hydrolase, subfamily IA, variant 3), IPR023214 (HAD-like domain)	Chr7:3009674-3014656	37.3531	8.07727	4.62447	2.50703e-05	0.000459561	UP	4.38734	10.8856	6.17514	42.3771	27.7606	41.0126
Csa7G049160	Unknown protein; contains IPR012881 (Protein of unknown function DUF1685)	Chr7:3089886-3090726	53.1908	6.87931	7.732	4.39806e-10	1.49608e-08	UP	5.38525	9.79533	4.96965	41.2129	61.3301	45.9108
Csa7G049190	Trehalose-6-phosphate synthase, putative; contains IPR001830 (Glycosyl transferase, family 20), IPR006379 (HAD-superfamily hydrolase, subfamily IIB), IPR023214 (HAD-like domain)	Chr7:3108494-3114643	42.7009	16.11	2.65058	0.00107159	0.013621	UP	12.4733	19.0281	15.9349	46.8623	56.1579	31.3773
Csa7G049260	Protein phosphatase 2c, putative; contains IPR001932 (Protein phosphatase 2C (PP2C)-like), IPR015655 (Protein phosphatase 2C)	Chr7:3159428-3161108	894.395	252.8	3.53795	2.00354e-83	7.00339e-81	UP	201.398	227.735	274.363	849.02	722.731	951.121
Csa7G056470	Actin; contains IPR004000 (Actin-related protein)	Chr7:3322229-3325262	191.568	47.6997	4.01613	1.62351e-21	1.20568e-19	UP	50.4692	30.9014	57.11	178.765	135.595	252.344
Csa7G058650	UDP-glycosyltransferase; contains IPR002213 (UDP-glucuronosyl/UDP-glucosyltransferase)	Chr7:3483466-3486135	55.725	10.6916	5.21204	2.18046e-08	6.05571e-07	UP	12.1219	12.2844	7.24782	44.2218	84.8162	44.8783
Csa7G060160	Receptor-like kinase; contains IPR001611 (Leucine-rich repeat), IPR013210 (Leucine-rich repeat-containing N-terminal, type 2), IPR025875 (Leucine rich repeat 4)	Chr7:3517663-3522040	48.6415	21.0435	2.31147	0.00183123	0.0218134	UP	20.588	25.8368	18.5186	38.7741	22.1784	119.684
Csa7G061200	Lipid transfer protein; contains IPR000528 (Plant lipid transfer protein/Par allergen), IPR016140 (Bifunctional inhibitor/plant lipid transfer protein/seed storage helical domain)	Chr7:3567779-3568903	98.7303	39.4016	2.50574	6.12376e-07	1.42541e-05	UP	41.9962	112.174	39.5839	129.626	116.884	115.616
Csa7G061710	Peroxidase; contains IPR010255 (Haem peroxidase)	Chr7:3580326-3582324	1369.81	364.821	3.75475	5.69393e-135	4.12282e-132	UP	262.155	625.817	315.402	1431.39	1323.05	1405.83
Csa7G062840	Calmodulin-binding transcription activator; contains IPR000048 (IQ motif, EF-hand binding site), IPR005559 (CG-1 DNA-binding domain), IPR013783 (Immunoglobulin-like fold), IPR014756 (Immunoglobulin E-set), IPR020683 (Ankyrin repeat-containing domain), IPR027417 (P-loop containing nucleoside triphosphate hydrolase)	Chr7:3657341-3670724	238.306	66.8703	3.5637	1.53833e-23	1.2782e-21	UP	66.9597	48.6824	73.8678	294.149	171.194	241.86
Csa7G067400	Receptor-like protein kinase; contains IPR008985 (Concanavalin A-like lectin/glucanases superfamily), IPR011009 (Protein kinase-like domain)	Chr7:4115965-4118216	46.8863	11.4569	4.09241	5.17572e-06	0.000105672	UP	11.1506	10.5983	11.5112	49.8585	40.9234	51.775
Csa7G067490	Glutamate-1-semialdehyde 21-aminomutase; contains IPR005814 (Aminotransferase class-III), IPR015424 (Pyridoxal phosphate-dependent transferase)	Chr7:4162575-4165886	310.581	129.015	2.40732	5.49283e-18	3.35426e-16	UP	127.543	141.346	96.3456	322.199	438.488	199.392
Csa7G068600	Glutamyl-tRNA reductase; contains IPR000343 (Tetrapyrrole biosynthesis, glutamyl-tRNA reductase), IPR016040 (NAD(P)-binding domain)	Chr7:4217329-4223170	157.253	78.1617	2.01189	3.34332e-07	8.05018e-06	UP	64.4891	84.4235	79.8875	107.553	86.6345	254.405
Csa7G069690	Putative receptor protein kinase; contains IPR001611 (Leucine-rich repeat), IPR011009 (Protein kinase-like domain)	Chr7:4295111-4298576	120.443	22.8989	5.25977	3.151e-17	1.81487e-15	UP	21.1914	20.701	31.1066	154.488	92.0275	136.658
Csa7G073780	Pheromone receptor-like protein; contains IPR012442 (Protein of unknown function DUF1645)	Chr7:5046512-5047958	100.436	49.6375	2.02339	4.12327e-05	0.00072818	UP	40.0163	57.2704	64.6337	85.8214	62.4871	144.281
Csa7G075590	Cytochrome P450 allene oxide synthase; contains IPR001128 (Cytochrome P450)	Chr7:5248031-5250405	115.478	34.0309	3.39333	2.57413e-11	9.77301e-10	UP	37.0201	46.2306	35.2538	128.886	181.149	78.3384
Csa7G075640	Phospholipase A-2-activating protein, putative; contains IPR015943 (WD40/YVTN repeat-like-containing domain), IPR020472 (G-protein beta WD-40 repeat)	Chr7:5286283-5295509	36.1471	14.2533	2.53605	0.00319772	0.0351958	UP	15.5956	10.2275	14.6332	45.0196	42.3238	20.8351
Csa7G184670	Unknown protein	Chr7:6692936-6693394	26.8619	8.27625	3.24566	0.00394331	0.0421216	UP	9.10568	4.30345	14.1069	38.2164	14.0437	32.4559
Csa7G186190	GPI-anchored protein	Chr7:6736927-6739525	49.6147	16.9137	2.9334	6.79697e-05	0.00114074	UP	11.5089	24.2831	23.2691	51.9181	46.1157	66.659
Csa7G237810	Unknown protein	Chr7:8511078-8511508	61.8922	27.3159	2.26579	0.000442053	0.00619791	UP	36.6937	27.0959	30.1467	82.8306	65.134	34.8615
Csa7G237890	Putative receptor-like protein kinase; contains IPR011009 (Protein kinase-like domain), IPR013320 (Concanavalin A-like lectin/glucanase, subgroup), IPR021720 (Malectin), IPR025875 (Leucine rich repeat 4)	Chr7:8581215-8591112	66.1951	18.8191	3.51744	1.97687e-07	4.90565e-06	UP	20.0878	17.2756	20.8301	72.5718	36.1689	92.4571
Csa7G253810	Sugar transporter, putative; contains IPR005828 (General substrate transporter), IPR016196 (Major facilitator superfamily domain, general substrate transporter)	Chr7:9200890-9203736	43.5163	9.8408	4.42203	3.41682e-06	7.17108e-05	UP	9.39687	18.4902	7.71342	49.7424	46.9009	50.175
Csa7G274160	50S ribosomal protein l21	Chr7:9703781-9704084	160.383	52.8636	3.0339	8.17544e-14	3.81032e-12	UP	56.0315	61.8917	42.4659	129.344	189.279	113.236
Csa7G290480	F23M19.3; contains IPR007700 (Protein of unknown function DUF668), IPR021864 (Protein of unknown function DUF3475)	Chr7:10070631-10080920	179.998	70.5951	2.54972	4.7026e-12	1.94176e-10	UP	73.2144	65.8297	70.9091	144.19	92.3427	270.99
Csa7G336450	Unknown protein	Chr7:11926189-11926975	237.257	26.5374	8.94048	3.26308e-43	5.4674e-41	UP	33.2909	40.1774	19.2582	292.524	461.947	121.057
Csa7G339120	PPPDE peptidase domain-containing protein; contains IPR008580 (Domain of unknown function DUF862, eukaryotic)	Chr7:12193892-12197599	86.0615	24.2971	3.54205	3.32504e-09	1.02294e-07	UP	29.0118	22.6625	19.4575	101.573	73.1626	81.2373
Csa7G343300	RPM1 interacting protein 4 transcript 2; contains IPR008700 (Pathogenic type III effector avirulence factor Avr cleavage site)	Chr7:12429770-12431775	89.5277	27.8653	3.21287	9.1906e-09	2.68487e-07	UP	27.4183	28.6088	38.4735	91.3106	80.2971	106.909
Csa7G343850	Pectinesterase; contains IPR006501 (Pectinesterase inhibitor), IPR011050 (Pectin lyase fold/virulence factor)	Chr7:12485247-12492365	174.966	57.3932	3.04855	8.76152e-15	4.2906e-13	UP	38.4232	42.2074	83.7341	206.409	277.327	95.665
Csa7G373520	Receptor-like-kinase; contains IPR001611 (Leucine-rich repeat), IPR013210 (Leucine-rich repeat-containing N-terminal, type 2)	Chr7:13489145-13490176	123.177	43.6527	2.82175	5.4289e-10	1.83443e-08	UP	30.6648	76.7098	36.3104	166.961	170.668	63.9217
Csa7G373530	Receptor-like kinase; contains IPR011009 (Protein kinase-like domain), IPR013210 (Leucine-rich repeat-containing N-terminal, type 2), IPR013320 (Concanavalin A-like lectin/glucanase, subgroup)	Chr7:13493018-13495714	247.636	106.325	2.32905	7.74318e-14	3.62552e-12	UP	66.9613	142.304	130.088	269.507	245.832	292.721
Csa7G374660	GPN-loop GTPase-like protein; contains IPR004130 (Uncharacterised protein family, ATP binding), IPR027417 (P-loop containing nucleoside triphosphate hydrolase)	Chr7:13601281-13607148	60.5794	28.0432	2.16022	0.000980921	0.0125709	UP	28.7454	22.0658	26.0705	59.673	47.779	70.1137
Csa7G375830	Ethylene-responsive transcription factor, putative; contains IPR016177 (DNA-binding, integrase-type)	Chr7:13731566-13732021	38.0271	7.36509	5.16315	5.58181e-06	0.000113506	UP	5.26687	9.80972	8.20331	40.5731	53.5243	28.5141
Csa7G378490	Phospholipase A1; contains IPR002921 (Lipase, class 3)	Chr7:13929054-13933150	31.505	0.0555212	567.441	7.97576e-09	2.35715e-07	UP	0.0776909	0.0462296	0.0405053	11.8358	97.5336	0.466542
Csa7G378510	F-box/leucine rich repeat protein, putative; contains IPR001810 (F-box domain, cyclin-like)	Chr7:13946394-13950399	71.4445	35.686	2.00203	0.000691519	0.00925403	UP	40.0723	40.0538	33.5317	81.6002	77.2559	63.3181
Csa7G378570	BZIP transcription factor; contains IPR004827 (Basic-leucine zipper domain), IPR020983 (Basic leucine-zipper, C-terminal)	Chr7:14012715-14018706	28.5104	7.99898	3.56425	0.000755525	0.00998534	UP	7.24828	7.91099	11.1232	31.4392	33.3552	30.5516
Csa7G379080	Putative calcium-transporting ATPase; contains IPR001757 (Cation-transporting P-type ATPase), IPR023214 (HAD-like domain), IPR023298 (P-type ATPase, transmembrane domain)	Chr7:14039748-14044508	41.347	16.46	2.51197	0.00155499	0.0188327	UP	13.8919	12.1292	21.0505	48.754	27.2709	46.8117
Csa7G389450	Patatin T5, putative; contains IPR016035 (Acyl transferase/acyl hydrolase/lysophospholipase)	Chr7:14472016-14473745	17.1208	0.282884	60.5223	7.64623e-05	0.00126547	UP	0.21162	0.736158	0.221418	18.6169	35.6106	2.32279
Csa7G390170	CUGBP Elav-like family member 3; contains IPR002343 (Paraneoplastic encephalomyelitis antigen), IPR012677 (Nucleotide-binding, alpha-beta plait)	Chr7:14635769-14640395	122.712	25.9567	4.72757	2.95829e-16	1.60795e-14	UP	14.1486	34.3621	29.9985	121.174	82.1749	162.496
Csa7G393450	Phenazine biosynthesis protein PhzF family; contains IPR003719 (Phenazine biosynthesis PhzF protein)	Chr7:14937705-14942299	141.848	47.4666	2.98837	5.90925e-12	2.39608e-10	UP	48.7926	41.7851	52.7807	120.547	121.911	183.366
Csa7G394070	Unknown protein	Chr7:15005662-15006122	34.5368	7.18335	4.8079	4.21762e-05	0.000742257	UP	2.9738	11.9884	7.12391	24.6528	14.6257	85.9647
Csa7G396390	AAA-type ATPase family protein	Chr7:15218284-15219111	157.652	59.4519	2.65176	2.5075e-11	9.53789e-10	UP	82.7217	31.7235	78.9078	228.063	191.391	76.3446
Csa7G405820	Pectinesterase; contains IPR006501 (Pectinesterase inhibitor), IPR011050 (Pectin lyase fold/virulence factor)	Chr7:15499198-15502070	25.7074	5.64993	4.55004	0.000536734	0.00732777	UP	5.78657	9.08485	5.98346	39.8129	35.4592	13.7277
Csa7G407820	WRKY transcription factor; contains IPR003657 (DNA-binding WRKY)	Chr7:15832336-15835526	42.2244	9.03194	4.67501	5.5986e-06	0.00011362	UP	11.0944	6.30413	9.77654	56.9133	28.8991	41.3822
Csa7G428790	Unknown protein	Chr7:16521702-16522196	206.273	100.082	2.06104	2.18873e-09	6.95524e-08	UP	93.2881	188.802	140.207	216.491	146.168	406.465
Csa7G428840	Viral A-type inclusion protein, putative; contains IPR013882 (DNA repair protein Sae2/CtIP)	Chr7:16536760-16539755	24.1315	7.01949	3.43779	0.00456181	0.0475752	UP	6.9918	8.66611	5.38608	27.9119	13.5518	26.0673
Csa7G430240	4-coumarate:CoA ligase; contains IPR000873 (AMP-dependent synthetase/ligase), IPR025110 (Domain of unknown function DUF4009)	Chr7:16795774-16797623	19.4455	0.200284	97.0896	2.1039e-05	0.000393128	UP	0.238796	0.335564	0.124807	14.8103	9.71999	36.8015
Csa7G430780	Unknown protein	Chr7:16846055-16848672	21.1221	1.7461	12.0967	3.59929e-05	0.000643492	UP	2.54217	1.08761	2.08043	24.402	26.3617	18.3438
Csa7G432200	Putative uncharacterized protein F3A4.200; contains IPR004158 (Protein of unknown function DUF247, plant)	Chr7:17126339-17128317	198.168	28.6778	6.91015	2.83691e-32	3.55034e-30	UP	21.0877	47.9986	22.686	154.786	68.1393	417.49
Csa7G432490	Blue copper protein, putative; contains IPR008972 (Cupredoxin)	Chr7:17256194-17257979	66.7437	12.2772	5.43639	6.56484e-10	2.19268e-08	UP	15.6336	12.2244	14.692	99.8076	43.6678	69.719
Csa7G432520	Blue copper protein; contains IPR008972 (Cupredoxin)	Chr7:17263426-17265608	1074.35	416.893	2.57704	4.30997e-66	1.12026e-63	UP	444.639	461.468	610.504	1456.5	1189.26	1071.03
Csa7G433150	Lactoylglutathione lyase / glyoxalase I-like protein; contains IPR025870 (Glyoxalase-like domain)	Chr7:17331145-17332647	137.071	47.4481	2.88886	2.9426e-11	1.10683e-09	UP	58.5581	29.3083	59.8448	149.707	199.93	82.7138
Csa7G433330	Serine/threonine-protein kinase; contains IPR001480 (Bulb-type lectin domain), IPR013227 (PAN-2 domain)	Chr7:17399318-17401502	55.9698	17.639	3.17307	1.12198e-05	0.000218302	UP	14.6424	16.1471	20.7031	46.7373	26.9974	85.0015
Csa7G433350	RNA binding protein; contains IPR005491 (EMSY N-terminal), IPR008395 (Agenet-like domain), IPR014002 (Tudor-like, plant)	Chr7:17403254-17405023	84.47	32.6731	2.58531	1.88343e-06	4.09707e-05	UP	17.4514	52.6159	36.9217	71.3316	41.8184	132.852
Csa7G447950	Probable receptor-like protein kinase; contains IPR001611 (Leucine-rich repeat), IPR011009 (Protein kinase-like domain), IPR013210 (Leucine-rich repeat-containing N-terminal, type 2), IPR013320 (Concanavalin A-like lectin/glucanase, subgroup), IPR025875 (Leucine rich repeat 4)	Chr7:18140173-18145769	104.489	37.0382	2.82111	1.95446e-08	5.45045e-07	UP	33.7621	43.5038	44.3737	112.555	74.4803	144.753
Csa7G448000	Alanine aminotransferase; contains IPR015424 (Pyridoxal phosphate-dependent transferase)	Chr7:18184345-18191012	43.2638	15.6975	2.75609	0.000396531	0.00563368	UP	10.9835	9.61054	27.7409	57.5436	46.2506	34.3343
Csa7G448060	Gb|AAF17687.1; contains IPR007650 (Protein of unknown function DUF581)	Chr7:18222409-18223767	113.817	26.695	4.26361	6.79121e-14	3.19455e-12	UP	21.1907	37.6671	30.6397	107.376	173.726	85.4026
Csa7G448680	SAUR33-auxin-responsive SAUR family member; contains IPR003676 (Auxin responsive SAUR protein)	Chr7:18312255-18313093	25.9011	3.02572	8.56031	5.97009e-05	0.00101884	UP	2.83198	3.03902	3.38957	34.9042	41.6943	10.6517
Csa7G448810	Jasmonate ZIM domain protein h; contains IPR010399 (Tify), IPR018467 (CO/COL/TOC1, conserved site)	Chr7:18408422-18411214	599.848	136.347	4.39942	3.03384e-69	8.20106e-67	UP	111.856	260.454	173.793	667.51	529.94	796.354
Csa7G450670	Unknown protein	Chr7:18671277-18672594	58.3754	9.50049	6.14446	1.40289e-09	4.55803e-08	UP	17.0485	0	12.028	57.7896	52.0752	63.3938
Csa7G450720	Chromosome chr9 scaffold_7, whole genome shotgun sequence; contains IPR021899 (Protein of unknown function DUF3511)	Chr7:18691158-18692163	37.8012	10.1083	3.73962	0.000142796	0.00222695	UP	8.48184	9.37558	9.67695	38.6385	30.0138	45.3166
Csa7G450770	Beta-fructofuranosidase; contains IPR001362 (Glycoside hydrolase, family 32), IPR008985 (Concanavalin A-like lectin/glucanases superfamily), IPR023296 (Glycosyl hydrolase, five-bladed beta-propellor domain)	Chr7:18713472-18717571	31.1499	9.668	3.22196	0.000944301	0.0122019	UP	9.41448	8.63913	10.4314	48.97	27.9044	18.5037
Csa7G452200	Receptor-like protein kinase; contains IPR001611 (Leucine-rich repeat), IPR011009 (Protein kinase-like domain), IPR013320 (Concanavalin A-like lectin/glucanase, subgroup), IPR024788 (Malectin-like carbohydrate-binding domain), IPR025875 (Leucine rich repeat 4)	Chr7:18951903-18956509	307.869	140.924	2.18465	3.45371e-15	1.7549e-13	UP	114.805	129.895	151.412	272.667	124.57	456.893
Csa7G452230	Unknown protein	Chr7:18970126-18970619	95.1803	7.13719	13.3358	2.93774e-20	2.02584e-18	UP	12.0742	5.96247	5.12657	113.627	59.505	119.276
Csa7G452260	Receptor-like protein kinase; contains IPR011009 (Protein kinase-like domain), IPR013320 (Concanavalin A-like lectin/glucanase, subgroup), IPR024788 (Malectin-like carbohydrate-binding domain)	Chr7:18982382-18988007	89.9201	44.1624	2.03612	0.000136019	0.00213111	UP	32.7626	48.2957	44.808	90.2199	63.2376	113.832
CsaUNG000010	Nucleobase ascorbate transporter; contains IPR006043 (Xanthine/uracil/vitamin C permease)	Scaffold000106_3:1999-10888	32.7354	4.63446	7.06348	4.28222e-06	8.85894e-05	UP	3.55133	7.07608	4.59838	35.8196	32.5431	34.7484
