# Supplementary material for: Elucidation of the molecular responses of a cucumber segment substitution line carrying Pm5.1 and its recurrent parent triggered by powdery mildew by comparative transcriptome profiling
Source: BMC Genomics. 2017 Jan 5;18:21. doi: 10.1186/s12864-016-3438-z (PMC5217421; doi:10.1186/s12864-016-3438-z)
Supplement: Additional file 4: Table S4. — Differentially expressed genes identified by RNA-seq in SSL508 after 48 h of powdery mildew inoculation. IS = inoculated SSL508-28, NIS = non-inoculated control SSL508-28, FPKM = fragments per kilobase million. (XLS 521 kb) [file 12864_2016_3438_MOESM4_ESM.xls]

## Sheet: Sheet1
Table S4 Differentially expressed genes in SSL508 after 48hours of powdery mildew inoculation. IS = inoculated SSL508-28, NIS = non-inoculated control SSL508-28 and FPKM = fragments per kilobase million.
gene_name	Description	locus	Group IS_FPKM	Group NIS_FPKM	Fold_change	p-value	FDR	UP/DOWN regulate	IS-1_FPKM	IS-2_FPKM	IS-3_FPKM	NIS-1_FPKM	NIS-2_FPKM	NIS-3_FPKM
Csa1G000710	SAM domain family protein; contains IPR013761 (Sterile alpha motif/pointed domain)	Chr1:118841-120769	67.7349	144.983	0.467192	5.98589e-05	0.000939135	DOWN	75.5307	87.8703	70.7612	138.592	189.839	156.731
Csa1G002060	5'-AMP-activated protein kinase subunit gamma-3; contains IPR000644 (Cystathionine beta-synthase, core), IPR013785 (Aldolase-type TIM barrel)	Chr1:324568-327445	119.852	316.192	0.379048	7.64028e-15	3.62985e-13	DOWN	149.397	128.61	108.73	298.151	266.226	379.258
Csa1G002110	Calmodulin; contains IPR011992 (EF-hand-like domain)	Chr1:349663-350162	28.8243	548.298	0.0525705	4.78805e-107	1.93811e-104	DOWN	33.6547	26.9986	23.0466	564.321	533.466	392.165
Csa1G002130	Argininosuccinate synthase; contains IPR001518 (Argininosuccinate synthase), IPR024074 (Argininosuccinate synthetase, catalytic/multimerisation domain body)	Chr1:369874-372508	425.659	938.101	0.453745	1.22569e-27	1.03794e-25	DOWN	511.149	475.824	357.105	657.122	1011.35	1138.55
Csa1G004050	Putative receptor kinase; contains IPR008985 (Concanavalin A-like lectin/glucanases superfamily), IPR011009 (Protein kinase-like domain)	Chr1:615236-617749	25.4623	59.3813	0.428793	0.00461849	0.0446602	DOWN	30.6886	28.7019	24.3316	56.6495	72.2461	62.1237
Csa1G005550	Unknown protein	Chr1:1039859-1040122	42.1372	125.848	0.334826	6.93839e-08	1.71251e-06	DOWN	27.041	70.5661	29.4098	171.231	150.827	74.7018
Csa1G005560	Trehalose-6-phosphate synthase, putative; contains IPR001830 (Glycosyl transferase, family 20), IPR006379 (HAD-superfamily hydrolase, subfamily IIB), IPR023214 (HAD-like domain)	Chr1:1041084-1043861	43.0489	108.07	0.398343	2.12436e-05	0.000364054	DOWN	54.7746	45.7942	37.1972	113.911	123.811	107.842
Csa1G005770	Unknown protein	Chr1:1157878-1158351	92.8346	635.46	0.14609	2.88287e-81	7.88464e-79	DOWN	133.274	118.605	62.7743	660.632	661.446	686.167
Csa1G008450	Nodulin-related protein; contains IPR010658 (Nodulin-like), IPR011701 (Major facilitator superfamily), IPR016196 (Major facilitator superfamily domain, general substrate transporter)	Chr1:1288800-1292011	9.20272	32.9154	0.279587	0.00325315	0.0329862	DOWN	10.1293	10.4885	7.86915	33.1554	39.9176	29.6135
Csa1G009660	Transcription factor; contains IPR011598 (Myc-type, basic helix-loop-helix (bHLH) domain)	Chr1:1422640-1425070	48.2107	125.573	0.383926	2.03394e-06	4.05167e-05	DOWN	57.6464	53.2048	39.0917	136.673	133.87	120.719
Csa1G009770	Geranylgeranyl reductase; contains IPR003042 (Aromatic-ring hydroxylase-like), IPR011777 (Geranylgeranyl reductase family), IPR023753 (Pyridine nucleotide-disulphide oxidoreductase, FAD/NAD(P)-binding domain)	Chr1:1479395-1481218	31.6814	76.1584	0.415994	0.000692783	0.00857043	DOWN	35.2766	23.3091	33.571	59.5281	87.7471	77.409
Csa1G015080	Transcription factor BIM1, putative; contains IPR011598 (Myc-type, basic helix-loop-helix (bHLH) domain)	Chr1:1998852-2005416	6.22022	28.9353	0.21497	0.0013073	0.0149567	DOWN	7.26033	7.21571	5.75814	34.3133	32.1262	26.2449
Csa1G015600	Ankyrin repeat and SAM domain-containing protein 6; contains IPR013761 (Sterile alpha motif/pointed domain)	Chr1:2027206-2029351	15.9412	78.2897	0.203618	5.21644e-09	1.46837e-07	DOWN	16.3425	17.2873	16.3909	86.1454	90.326	66.9981
Csa1G021900	Zinc finger family protein; contains IPR013083 (Zinc finger, RING/FYVE/PHD-type), IPR019396 (Transmembrane Fragile-X-F-associated protein)	Chr1:2244860-2254318	16.7568	46.208	0.362639	0.00235129	0.0250726	DOWN	19.2541	15.9449	15.9097	44.7959	54.0939	39.1729
Csa1G024950	GPI-anchored protein, putative	Chr1:2622562-2624583	16.0838	55.9014	0.287717	8.90403e-05	0.00134685	DOWN	20.6739	11.7324	18.9343	54.7583	66.4553	55.0424
Csa1G025080	C2 domain-containing protein; contains IPR008973 (C2 calcium/lipid-binding domain, CaLB)	Chr1:2711789-2714524	32.676	94.1751	0.346971	4.63542e-06	8.69474e-05	DOWN	41.2886	38.2136	29.9753	82.3701	203	50.2285
Csa1G025960	WRKY transcription factor 1; contains IPR003657 (DNA-binding WRKY)	Chr1:2968076-2970765	105.728	666.156	0.158714	1.37948e-80	3.6259e-78	DOWN	143.482	146.374	74.3723	651.144	682.29	749.31
Csa1G028070	CENP-E like kinetochore protein; contains IPR011684 (KIP1-like)	Chr1:3103278-3107169	33.3464	93.3357	0.357274	1.10779e-05	0.000198237	DOWN	33.0292	42.7116	26.5609	69.5054	95.3302	96.3795
Csa1G032450	BTB/POZ domain-containing protein; contains IPR000197 (Zinc finger, TAZ-type), IPR011333 (BTB/POZ fold)	Chr1:3451336-3453508	43.66	631.327	0.0691559	1.99828e-113	8.79202e-111	DOWN	53.0789	58.5871	31.8219	725.356	740.222	507.693
Csa1G039020	Synaptosomal associated protein, putative; contains IPR000727 (Target SNARE coiled-coil domain)	Chr1:3713305-3715903	214.266	441.087	0.485768	1.64879e-11	6.0126e-10	DOWN	191.39	156.811	306.858	473.535	458.963	448.738
Csa1G039230	Ninja-family protein 8; contains IPR012463 (Protein of unknown function DUF1675)	Chr1:3846035-3848724	133.158	325.659	0.408888	4.87368e-13	2.02543e-11	DOWN	134.684	153.927	141.702	275.413	424.304	344.64
Csa1G039250	DUF1118-domain-containing protein; contains IPR009500 (Protein of unknown function DUF1118)	Chr1:3857910-3858956	34.8813	81.9788	0.425492	0.000560823	0.00707196	DOWN	39.1751	33.2876	39.3264	65.5854	107.701	89.4383
Csa1G045540	DUF1118-domain-containing protein; contains IPR009500 (Protein of unknown function DUF1118)	Chr1:4996672-4997907	129.705	268.207	0.4836	1.13742e-07	2.69874e-06	DOWN	136.251	119.638	148.61	209.17	339.076	277.606
Csa1G045550	Homeobox-leucine zipper-like protein; contains IPR003106 (Leucine zipper, homeobox-associated), IPR009057 (Homeodomain-like)	Chr1:5002825-5005731	31.837	123.318	0.25817	8.28684e-11	2.82828e-09	DOWN	34.023	39.7293	27.2476	139.674	177.965	81.7968
Csa1G045680	Putative beta-1,3-galactosyltransferase 19; contains IPR002659 (Glycosyl transferase, family 31), IPR008985 (Concanavalin A-like lectin/glucanases superfamily)	Chr1:5075969-5079281	13.3233	53.1834	0.250516	2.41123e-05	0.000407014	DOWN	13.8932	14.308	13.4201	55.3639	54.0193	50.9624
Csa1G046040	Protein kinase; contains IPR011009 (Protein kinase-like domain)	Chr1:5271518-5274430	6.82284	31.7223	0.21508	0.000540471	0.00684518	DOWN	6.84057	8.2659	5.75191	25.3967	39.6448	31.7154
Csa1G046050	At1g70420/F17O7_4; contains IPR012442 (Protein of unknown function DUF1645)	Chr1:5281406-5282547	21.026	72.5736	0.28972	6.9798e-06	0.00012761	DOWN	22.9082	31.2036	19.0636	62.6832	72.826	82.995
Csa1G046190	Outer membrane autotransporter	Chr1:5381445-5387735	91.4503	215.196	0.424963	1.62637e-08	4.32539e-07	DOWN	107.941	120.03	75.5713	256.012	244.403	208.885
Csa1G050230	Unknown protein	Chr1:5793360-5793929	14.8552	379.416	0.0391528	1.19368e-79	3.0581e-77	DOWN	20.3212	19.332	9.69976	570.066	399.295	211.275
Csa1G050470	Exocyst complex component, putative; contains IPR004140 (Exocyst complex protein Exo70), IPR016159 (Cullin repeat-like-containing domain)	Chr1:5932670-5936115	42.8062	118.99	0.359746	7.4714e-07	1.60524e-05	DOWN	44.5566	38.8375	49.8588	111.097	121.665	126.225
Csa1G062960	Peroxidase; contains IPR010255 (Haem peroxidase)	Chr1:6655938-6658085	117.673	336.595	0.349598	5.76936e-18	3.15584e-16	DOWN	102.28	103.312	135.499	218.36	498.922	269.38
Csa1G065970	Thioredoxin; contains IPR005746 (Thioredoxin), IPR012336 (Thioredoxin-like fold)	Chr1:6942580-6944911	96.0664	309.966	0.309926	8.56492e-20	5.03911e-18	DOWN	122.183	86.9131	74.2438	247.047	450.807	244.566
Csa1G071940	Cotton fiber expressed protein 1; contains IPR008480 (Protein of unknown function DUF761, plant), IPR025520 (Domain of unknown function DUF4408)	Chr1:7285424-7287035	97.0482	210.973	0.460003	7.69993e-07	1.64735e-05	DOWN	95.9711	160.724	70.1705	138.992	182.474	218.193
Csa1G073640	Polyphenol oxidase; contains IPR008922 (Uncharacterised domain, di-copper centre), IPR016213 (Polyphenol oxidase)	Chr1:7444135-7447601	1.89566	17.7715	0.106669	0.00110769	0.0128694	DOWN	2.65274	0.200984	2.55034	52.6182	0.113135	0.115859
Csa1G073740	CBS domain-containing protein	Chr1:7523103-7524847	18.4864	117.964	0.156712	3.97492e-15	1.92001e-13	DOWN	23.3434	20.5097	15.0362	105.971	97.2442	170.915
Csa1G074920	DNA-binding WRKY; VQ; contains IPR008889 (VQ)	Chr1:7652044-7655640	50.6457	171.829	0.294745	1.89018e-12	7.42823e-11	DOWN	62.6181	45.5239	66.4885	188.552	236.04	147.368
Csa1G075560	MACPF domain-containing protein; contains IPR020864 (Membrane attack complex component/perforin (MACPF) domain)	Chr1:7755886-7759819	76.7644	192.405	0.398973	9.65693e-09	2.63761e-07	DOWN	78.268	108.865	54.7022	184.324	175.95	227.112
Csa1G164670	Calpain-B; contains IPR011992 (EF-hand-like domain)	Chr1:10256596-10259332	68.2793	137.626	0.496122	0.00035417	0.00465458	DOWN	77.2222	91.7281	49.9713	124.175	149.942	174.062
Csa1G168350	Sex-linked protein 9; contains IPR017498 (Photosystem I PsaO)	Chr1:10449172-10450542	229.75	506.861	0.45328	1.20677e-15	5.89949e-14	DOWN	267.87	292.64	253.085	423.007	654.561	752.263
Csa1G168870	NAC domain protein; contains IPR003441 (No apical meristem (NAM) protein)	Chr1:10463392-10465867	55.6839	176.987	0.314621	9.75098e-12	3.60128e-10	DOWN	70.6237	57.1074	48.5136	170.408	166.206	194.998
Csa1G168920	Ccr4-associated factor, putative; contains IPR006941 (Ribonuclease CAF1), IPR012337 (Ribonuclease H-like domain)	Chr1:10499927-10500829	323.205	1115.33	0.289784	1.33891e-74	3.22599e-72	DOWN	456.517	387.423	302.917	1259.01	1377.2	1290.97
Csa1G170510	Synaptotagmin-1; contains IPR004182 (GRAM), IPR008973 (C2 calcium/lipid-binding domain, CaLB)	Chr1:10599198-10606858	51.5326	121.73	0.423335	2.49582e-05	0.000420591	DOWN	54.5354	64.0884	43.7775	103.012	107.146	174.535
Csa1G170520	Unknown protein	Chr1:10607050-10607469	93.2544	224.922	0.414608	3.76897e-09	1.08507e-07	DOWN	97.1854	156.167	37.978	144.781	145.392	392.369
Csa1G175730	Protein kinase; contains IPR011009 (Protein kinase-like domain)	Chr1:10815683-10820533	29.4776	67.2956	0.438032	0.00308665	0.0315988	DOWN	31.2239	25.4395	34.3437	72.4334	88.0378	50.5079
Csa1G181530	Unknown protein; contains IPR012881 (Protein of unknown function DUF1685)	Chr1:11138601-11139105	6.08419	38.6841	0.157279	1.93779e-05	0.000334347	DOWN	6.55528	4.94782	6.37153	41.7232	41.2835	32.6975
Csa1G188680	Xyloglucan endotransglucosylase/hydrolase; contains IPR008985 (Concanavalin A-like lectin/glucanases superfamily), IPR016455 (Xyloglucan endotransglucosylase/hydrolase)	Chr1:11360164-11362084	21.3829	68.2163	0.313457	3.13851e-05	0.000521513	DOWN	25.8936	14.3645	24.2405	77.0873	136.62	26.5006
Csa1G228960	Proline-rich protein; contains IPR016140 (Bifunctional inhibitor/plant lipid transfer protein/seed storage helical domain)	Chr1:11980229-11981575	726.272	1679.45	0.432446	3.20416e-54	5.35942e-52	DOWN	1047.19	562.953	851.858	1652.19	2049.49	2286.5
Csa1G257310	Unknown protein	Chr1:12587317-12588195	45.0906	144.404	0.312253	9.07895e-10	2.81392e-08	DOWN	40.5399	86.5511	20.881	143.952	105.676	209.263
Csa1G257320	Unknown protein	Chr1:12589881-12590373	36.7198	189.314	0.193962	1.37805e-20	8.45163e-19	DOWN	41.5884	57.8891	20.2841	184.412	201.354	240.689
Csa1G257330	Unknown protein	Chr1:12590816-12591299	67.1857	271.611	0.24736	5.41529e-23	3.75343e-21	DOWN	86.98	88.806	51.5464	328.754	296.198	313.757
Csa1G264530	Transmembrane protein	Chr1:12771245-12774927	49.3266	238.588	0.206744	3.05732e-24	2.26656e-22	DOWN	50.7569	69.1495	36.033	215.988	277.248	269.289
Csa1G265630	Stress induced protein	Chr1:12868003-12868664	184.129	1193.68	0.154253	2.81244e-145	1.53841e-142	DOWN	202.403	178.289	138.196	1146.45	1143.1	1072.01
Csa1G265650	Gb|AAD20160.1	Chr1:12877736-12878211	273.04	1052.48	0.259425	1.04784e-80	2.79043e-78	DOWN	350.786	426.91	131.69	878.633	1171.09	1385.36
Csa1G287020	TETRASPANIN family protein; contains IPR018499 (Tetraspanin/Peripherin)	Chr1:13263863-13265200	786.108	3521.34	0.223241	1.67759938613162e-314	5.65882232931954e-311	DOWN	933.312	751.72	794.494	3366.14	3594.35	3842.24
Csa1G303700	Potassium channel; contains IPR003938 (Potassium channel, voltage-dependent, EAG/ELK/ERG), IPR020683 (Ankyrin repeat-containing domain)	Chr1:13484693-13490079	12.8037	45.864	0.279167	0.000208627	0.002902	DOWN	11.6045	19.4037	9.04046	48.1507	38.6594	51.0664
Csa1G420310	CONSTANS-like protein; contains IPR000315 (Zinc finger, B-box), IPR010402 (CCT domain)	Chr1:15199946-15201551	24.2544	78.8021	0.307789	6.94744e-06	0.000127133	DOWN	26.4227	46.129	16.8628	100.587	129.411	44.4485
Csa1G420320	CONSTANS-like protein; contains IPR000315 (Zinc finger, B-box), IPR010402 (CCT domain)	Chr1:15208662-15210358	45.5723	94.5726	0.481876	0.00172882	0.0191514	DOWN	53.6034	85.1399	26.2969	106.612	134.99	80.0267
Csa1G422480	Xyloglucan endotransglucosylase/hydrolase 2; contains IPR008264 (Beta-glucanase), IPR008985 (Concanavalin A-like lectin/glucanases superfamily), IPR016455 (Xyloglucan endotransglucosylase/hydrolase)	Chr1:15327681-15329133	93.1941	247.724	0.376201	6.73372e-12	2.52846e-10	DOWN	145.231	57.6727	76.544	260.409	535.517	120.127
Csa1G422990	Xyloglucan endotransglucosylase/hydrolase; contains IPR008264 (Beta-glucanase), IPR008985 (Concanavalin A-like lectin/glucanases superfamily), IPR016455 (Xyloglucan endotransglucosylase/hydrolase)	Chr1:15342177-15343400	222.162	1586.28	0.140052	2.57642e-205	2.60721e-202	DOWN	291.943	386.752	101.377	1892.21	1791.98	1567.39
Csa1G423060	Unknown protein; contains IPR008480 (Protein of unknown function DUF761, plant)	Chr1:15382030-15382393	2.03845	22.4713	0.0907135	0.000280878	0.00376968	DOWN	1.71396	1.95736	2.69099	18.1167	45.9837	8.14502
Csa1G426970	Unknown protein	Chr1:15762256-15762675	11.9618	35.7522	0.334575	0.00365834	0.0365454	DOWN	12.9976	7.46099	17.2255	34.4349	52.924	26.4551
Csa1G427490	Solute carrier family 35 member E3; contains IPR004853 (Domain of unknown function DUF250), IPR013657 (UAA transporter)	Chr1:15788035-15793605	14.0271	46.1524	0.30393	0.000773519	0.00946509	DOWN	17.9277	16.077	10.168	41.7993	61.1279	42.812
Csa1G467120	Protein kinase, putative; contains IPR011009 (Protein kinase-like domain), IPR016253 (Integrin-linked protein kinase)	Chr1:16725160-16729582	66.5334	219.875	0.302596	7.11502e-15	3.39625e-13	DOWN	68.6028	122.041	46.9267	225.946	196.868	271.479
Csa1G470240	Unknown protein; contains IPR012881 (Protein of unknown function DUF1685)	Chr1:16885748-16886597	83.4229	189.885	0.439334	5.43916e-07	1.19656e-05	DOWN	89.3942	86.1222	69.1021	204.997	168.04	173.745
Csa1G470380	Putative growth regulator; contains IPR019378 (GDP-fucose protein O-fucosyltransferase)	Chr1:16962956-16971429	3.79922	27.834	0.136496	0.000110737	0.00163831	DOWN	5.52697	3.48742	2.86939	23.2334	36.8219	28.5156
Csa1G471460	At1g29190/F28N24_12; contains IPR025322 (Protein of unknown function DUF4228)	Chr1:17032477-17033100	5.9876	24.6791	0.242618	0.00334649	0.033831	DOWN	6.37212	9.0343	8.08799	24.3879	54.0542	22.8325
Csa1G479630	Mitogen-activated protein kinase; contains IPR011009 (Protein kinase-like domain)	Chr1:17308932-17313066	122.399	1330.74	0.0919781	1.53723e-213	1.94451e-210	DOWN	163.891	135.383	86.1543	1375.86	1496.32	1437.27
Csa1G481200	Exocyst complex component; contains IPR004140 (Exocyst complex protein Exo70), IPR016159 (Cullin repeat-like-containing domain)	Chr1:17390272-17392507	76.2957	324.733	0.234949	1.14372e-28	1.00207e-26	DOWN	106.002	84.9652	66.9095	330.206	362.643	384.187
Csa1G507470	Fasciclin-like arabinogalactan protein 9; contains IPR000782 (FAS1 domain)	Chr1:18009331-18010978	9.88776	43.8084	0.225705	4.908e-05	0.00078961	DOWN	11.6528	13.7818	8.55388	47.0709	63.5204	39.656
Csa1G523610	Scarecrow transcription factor family protein; contains IPR005202 (Transcription factor GRAS)	Chr1:18204981-18207499	66.7566	167.314	0.39899	8.61284e-08	2.09011e-06	DOWN	89.1737	74.9373	63.528	188.005	201.863	174.619
Csa1G525300	Emb|CAB82975.1	Chr1:18349393-18353259	67.0188	204.686	0.327422	2.03459e-12	7.96483e-11	DOWN	80.2614	75.473	51.6131	175.931	344.456	148.434
Csa1G525320	Unknown protein	Chr1:18363872-18366134	6.9654	29.2316	0.238283	0.00084429	0.0101894	DOWN	8.91745	11.3597	3.69506	29.6005	33.5427	24.242
Csa1G532300	Protein phosphatase 2c, putative; contains IPR001932 (Protein phosphatase 2C (PP2C)-like), IPR015655 (Protein phosphatase 2C)	Chr1:18788477-18790383	231.912	638.291	0.363333	7.923e-31	7.63588e-29	DOWN	272.485	331.953	193.02	678.149	743.235	633.802
Csa1G537320	Phospholipase A1; contains IPR002921 (Lipase, class 3)	Chr1:19320629-19322494	8.85738	156.245	0.056689	8.98298e-31	8.61642e-29	DOWN	13.9089	5.22227	7.77864	213.217	145.964	123.52
Csa1G542490	Phloem protein 2; contains IPR025886 (Phloem protein 2-like)	Chr1:20087347-20089454	11.6954	40.5643	0.288318	0.000774813	0.00947519	DOWN	9.18997	29.5113	2.63659	22.505	105.746	18.2179
Csa1G542510	Phloem protein 2; contains IPR025886 (Phloem protein 2-like)	Chr1:20106888-20109116	324.759	1106.5	0.293501	7.86535e-73	1.74931e-70	DOWN	227.678	488.539	274.959	435.246	3281.54	220.977
Csa1G560750	Neurofilament medium polypeptide	Chr1:20411049-20412162	61.9538	176.946	0.350128	4.14546e-10	1.32334e-08	DOWN	87.606	59.158	35.6647	189.448	242.122	102.882
Csa1G573650	BZIP transcription factor family protein 6; contains IPR004827 (Basic-leucine zipper domain), IPR020983 (Basic leucine-zipper, C-terminal)	Chr1:21444525-21448723	67.0924	169.315	0.396258	7.38697e-08	1.81438e-06	DOWN	97.3509	67.5782	50.8509	213.875	211.772	118.737
Csa1G575130	Inositol oxygenase; contains IPR007828 (Inositol oxygenase)	Chr1:21845889-21848374	127.812	270.248	0.472943	3.61684e-08	9.23094e-07	DOWN	190.471	87.1446	96.3409	308.133	125.71	314.033
Csa1G580230	IST1-like protein; contains IPR005061 (Domain of unknown function DUF292, eukaryotic)	Chr1:21909994-21914750	20.8579	65.0719	0.320536	5.2849e-05	0.000838253	DOWN	19.4559	29.0636	17.987	69.1733	70.9008	63.9979
Csa1G587980	Beta-galactosidase; contains IPR001944 (Glycoside hydrolase, family 35), IPR017853 (Glycoside hydrolase, superfamily)	Chr1:22127895-22132955	10.6617	51.5037	0.207008	3.21905e-06	6.22258e-05	DOWN	11.8801	9.22125	10.1823	65.6226	56.3017	32.2659
Csa1G587990	Beta-galactosidase; contains IPR001944 (Glycoside hydrolase, family 35), IPR017853 (Glycoside hydrolase, superfamily)	Chr1:22152791-22157547	11.6568	56.8836	0.204924	1.25743e-06	2.60482e-05	DOWN	15.0634	9.59744	9.23292	96.7956	53.7884	21.0771
Csa1G589650	Calmodulin binding protein, putative; contains IPR000048 (IQ motif, EF-hand binding site)	Chr1:22321920-22324430	22.9496	224.267	0.102332	8.37718e-36	9.06662e-34	DOWN	33.9699	19.3266	19.0482	254.576	199.356	232.695
Csa1G589660	Chromosome chr9 scaffold_7, whole genome shotgun sequence; contains IPR021899 (Protein of unknown function DUF3511)	Chr1:22326115-22326876	35.7858	92.3445	0.387525	4.14897e-05	0.000675551	DOWN	44.2517	41.827	30.0844	87.0006	130.408	87.7482
Csa1G589710	Putative nuclease HARBI1; contains IPR026103 (Harbinger transposase-derived nuclease)	Chr1:22358926-22360505	860.788	3015.06	0.285496	3.85344e-203	3.39086e-200	DOWN	927.516	1050.56	772.73	3318.29	3699.3	2499.22
Csa1G597020	Putative receptor-like protein kinase; contains IPR011009 (Protein kinase-like domain)	Chr1:22597641-22599597	17.9907	166.556	0.108016	2.79563e-26	2.28148e-24	DOWN	22.7043	21.7549	13.623	226.968	149.063	132.519
Csa1G597730	Ethylene-responsive transcription factor; contains IPR016177 (DNA-binding, integrase-type)	Chr1:22714743-22715419	46.5087	184.264	0.252403	9.57979e-16	4.72891e-14	DOWN	56.3162	77.4381	48.7567	252.517	303.238	124.738
Csa1G599540	Unknown protein	Chr1:23030970-23031376	4176.41	12162.6	0.343381	0	0	DOWN	5924.08	3956.3	2357.85	10070.4	17364.2	8972.44
Csa1G600860	Kelch motif family protein, expressed; contains IPR001810 (F-box domain, cyclin-like), IPR015916 (Galactose oxidase, beta-propeller)	Chr1:23268472-23270148	19.1316	137.747	0.138889	8.97581e-19	5.06021e-17	DOWN	21.7555	36.5216	13.2414	111.635	144.886	181.736
Csa1G601000	Harpin-induced protein-related-like; contains IPR004864 (Late embryogenesis abundant protein, LEA-14)	Chr1:23349276-23350207	74.9799	413.286	0.181424	6.39419e-46	8.98694e-44	DOWN	80.3388	148.665	27.7467	355.742	485.08	522.146
Csa1G605770	Metal tolerance protein	Chr1:23797605-23800311	274.998	620.196	0.443405	7.04246e-20	4.17983e-18	DOWN	279.703	428.914	227.629	490.573	647.351	696.553
Csa1G617370	Alanine:glyoxylate aminotransferase; contains IPR015424 (Pyridoxal phosphate-dependent transferase), IPR024169 (Serine-pyruvate aminotransferase/2-aminoethylphosphonate-pyruvate transaminase)	Chr1:24501528-24505526	155.96	457.459	0.340927	5.67199e-25	4.39829e-23	DOWN	207.269	181.052	131.746	450.424	718.726	356.347
Csa1G617380	F-box family protein; contains IPR001810 (F-box domain, cyclin-like)	Chr1:24517788-24519157	51.8415	232.928	0.222564	2.53754e-22	1.70057e-20	DOWN	72.6888	45.3059	44.1653	187.621	299.245	242.606
Csa1G630330	Chlorophyll a-b-binding protein 8, chloroplastic; contains IPR022796 (Chlorophyll A-B binding protein), IPR023329 (Chlorophyll a/b binding protein domain)	Chr1:25147461-25149395	55.4159	148.635	0.372832	7.52335e-08	1.83895e-06	DOWN	61.3367	51.4382	62.5432	108.568	202.152	180.384
Csa1G658010	Putative tyrosine-protein phosphatase; contains IPR004861 (Protein-tyrosine phosphatase, SIW14-like)	Chr1:26347353-26348986	18.3519	54.3583	0.33761	0.000612499	0.00764735	DOWN	23.8158	15.5458	19.0413	45.008	57.4438	74.1537
Csa1G701390	Sulfiredoxin protein; contains IPR016692 (Sulfiredoxin)	Chr1:28373187-28376105	37.4344	79.7917	0.469152	0.00398089	0.0392829	DOWN	44.9171	52.294	27.804	79.7921	114.138	70.7982
Csa2G000200	Unknown protein	Chr2:130109-132437	23.6038	64.4027	0.366503	0.0003895	0.00509244	DOWN	29.0608	17.7828	29.9111	41.312	104.506	57.6859
Csa2G000210	ELF4-like protein; contains IPR009741 (Protein of unknown function DUF1313)	Chr2:132450-132753	109.72	225.441	0.486691	1.6739e-06	3.39799e-05	DOWN	130.079	109.773	98.8618	196.259	292.299	206.361
Csa2G000220	60S ribosomal protein L34, putative; contains IPR008195 (Ribosomal protein L34Ae), IPR012870 (Protein of unknown function DUF1666)	Chr2:135891-138474	15.5414	43.6103	0.35637	0.00396583	0.0391533	DOWN	12.987	19.0036	10.6378	42.1749	47.6227	34.3853
Csa2G004710	Arabinogalactan peptide 22; contains IPR009424 (Arabinogalactan peptide, AGP)	Chr2:771249-771901	2147.55	7625.45	0.281629	0	0	DOWN	2253.15	3199.64	1416.62	6713.63	8138.04	10459.4
Csa2G005340	DVL10; contains IPR012552 (DVL)	Chr2:889766-890390	447.316	900.152	0.496934	1.54476e-20	9.44542e-19	DOWN	565.211	714.025	254.535	753.515	1085.15	1245.37
Csa2G007990	Calmodulin, putative; contains IPR011992 (EF-hand-like domain)	Chr2:1347968-1348997	80.486	215.105	0.374171	9.15898e-11	3.11021e-09	DOWN	71.1658	89.2641	42.7196	180.038	198.91	179.857
Csa2G021560	RING finger family protein; contains IPR013083 (Zinc finger, RING/FYVE/PHD-type)	Chr2:2598643-2600098	85.9074	334.046	0.257172	4.56947e-27	3.77475e-25	DOWN	107.074	164.564	50.079	253.568	441.628	424.003
Csa2G030090	SRC2; contains IPR008973 (C2 calcium/lipid-binding domain, CaLB)	Chr2:2995468-2996625	274.222	1141.52	0.240225	1.78136e-95	6.21603e-93	DOWN	298.321	321.146	290.119	1251.18	1377.85	1056.37
Csa2G032230	F-box protein PP2-B3; contains IPR001810 (F-box domain, cyclin-like), IPR025886 (Phloem protein 2-like)	Chr2:3111138-3112232	39.2509	295.998	0.132605	1.72574e-40	2.09145e-38	DOWN	61.5856	28.4624	27.3253	266.341	212.37	373.22
Csa2G032730	F-box protein PP2-B3; contains IPR001810 (F-box domain, cyclin-like), IPR025886 (Phloem protein 2-like)	Chr2:3118491-3119663	4.51563	35.5262	0.127107	1.03489e-05	0.000185683	DOWN	6.7472	3.67912	3.05141	30.9844	23.7774	43.7987
Csa2G055570	Metallocarboxypeptidase inhibitor	Chr2:4240254-4240595	75.2358	214.113	0.351384	7.36923e-12	2.7467e-10	DOWN	190.414	35.1044	7.8292	25.4595	55.3667	562.211
Csa2G070840	Copine, putative; contains IPR002035 (von Willebrand factor, type A), IPR008973 (C2 calcium/lipid-binding domain, CaLB), IPR010734 (Copine)	Chr2:5465822-5474029	19.2581	59.2251	0.325168	0.000178739	0.00252443	DOWN	17.7658	20.7565	20.4192	58.0603	47.5697	66.9768
Csa2G108610	Putative methyltransferase; contains IPR004159 (Putative S-adenosyl-L-methionine-dependent methyltransferase)	Chr2:7643776-7649066	231.384	496.189	0.466322	3.02838e-14	1.38355e-12	DOWN	202.264	246.189	258.276	376.407	474.623	626.1
Csa2G138190	Cyclin dependent kinase inhibitor; contains IPR003175 (Cyclin-dependent kinase inhibitor)	Chr2:8504643-8507557	63.7167	195.523	0.325878	3.49171e-12	1.34607e-10	DOWN	66.7562	107.991	43.2623	174.757	204.203	232.144
Csa2G179730	1-aminocyclopropane-1-carboxylate oxidase-like protein; contains IPR005123 (Oxoglutarate/iron-dependent dioxygenase), IPR026992 (Non-haem dioxygenase N-terminal domain), IPR027443 (Isopenicillin N synthase-like)	Chr2:10189087-10191234	100.985	240.193	0.420433	1.22976e-09	3.77107e-08	DOWN	66.7226	109.272	113.432	245.463	386.296	126.38
Csa2G200440	Auxin-responsive protein; contains IPR003311 (AUX/IAA protein)	Chr2:10523323-10524514	572.913	1374.06	0.416949	9.12211e-49	1.33784e-46	DOWN	574.523	704.108	369.649	1437.93	1175.78	1270.26
Csa2G228380	Calmodulin, putative; contains IPR001125 (Recoverin)	Chr2:11081887-11083392	22.2422	65.3126	0.34055	0.000163953	0.00233844	DOWN	21.0439	22.2983	17.8249	62.3985	61.6656	51.0348
Csa2G238860	At1g22630/F12K8_2; contains IPR001305 (Heat shock protein DnaJ, cysteine-rich domain)	Chr2:11714788-11715997	65.4229	158.507	0.412745	6.05098e-07	1.31825e-05	DOWN	74.0393	51.3892	67.9372	138.643	186.693	155.877
Csa2G247590	Transcription factor	Chr2:11976603-11979504	16.341	63.7738	0.256234	5.35754e-06	9.96612e-05	DOWN	13.4008	15.1792	20.1985	73.5992	55.6143	60.4281
Csa2G249270	Chaperone protein dnaJ, putative; contains IPR001623 (DnaJ domain), IPR026894 (DNAJ-containing protein, X-domain)	Chr2:12158600-12162192	75.4927	333.299	0.226501	1.02263e-30	9.7627e-29	DOWN	84.2768	90.7079	64.4327	284.195	278.415	431.759
Csa2G249810	Dehydrin 4; contains IPR000167 (Dehydrin)	Chr2:12194591-12196235	30.4597	91.6098	0.332494	4.44613e-06	8.35517e-05	DOWN	31.7183	36.9221	33.665	64.1046	48.2094	151.181
Csa2G251490	GATA transcription factor; contains IPR013088 (Zinc finger, NHR/GATA-type)	Chr2:12381096-12382974	93.8001	322.094	0.29122	1.4329e-22	9.73169e-21	DOWN	114.621	142.116	85.1025	318.372	339.763	418.955
Csa2G252050	Arginine decarboxylase; contains IPR000183 (Ornithine/DAP/Arg decarboxylase)	Chr2:12435576-12438771	76.5078	295.989	0.258482	8.67566e-24	6.29343e-22	DOWN	77.5582	115.186	67.2256	241.619	433.558	278.947
Csa2G270210	Senescence-related protein; contains IPR009686 (Senescence/spartin-associated)	Chr2:12894462-12898535	324.148	1306.54	0.248096	4.01741e-105	1.53412e-102	DOWN	333.695	345.66	288.701	1113.09	1185.67	1293.77
Csa2G271490	Unknown protein; contains IPR008889 (VQ)	Chr2:13149551-13149818	11.6962	44.067	0.265419	0.000152327	0.00218339	DOWN	15.6226	8.09558	12.4541	29.478	42.6029	62.6689
Csa2G277650	BTB/POZ domain-containing protein	Chr2:13270157-13270555	13.919	61.8052	0.225208	7.83208e-07	1.67385e-05	DOWN	17.7917	16.8596	7.96489	55.3784	82.9148	52.2301
Csa2G296090	UPF0496 protein; contains IPR007749 (Protein of unknown function DUF677)	Chr2:14053079-14055196	63.9285	260.785	0.245139	1.57681e-22	1.06377e-20	DOWN	70.5035	79.0741	52.0802	274.771	272.19	260.392
Csa2G297180	WRKY transcription factor 16; contains IPR003657 (DNA-binding WRKY)	Chr2:14135319-14138723	242.031	670.199	0.361133	2.3236e-32	2.31661e-30	DOWN	315.64	258.771	201.569	682.726	756.338	657.105
Csa2G338830	NAC domain protein; contains IPR003441 (No apical meristem (NAM) protein)	Chr2:15319573-15324935	182.632	685.97	0.266239	1.17176e-51	1.8384e-49	DOWN	268.146	289.878	111.929	649.282	842.798	886.796
Csa2G348840	Protein binding protein; contains IPR017066 (S-ribonuclease binding protein, SBP1, pollen)	Chr2:15718459-15721322	111.9	286.923	0.39	7.90048e-13	3.2108e-11	DOWN	114.557	158.107	80.0229	205.935	275.562	389.943
Csa2G348900	Receptor-like kinase; contains IPR011009 (Protein kinase-like domain), IPR013210 (Leucine-rich repeat-containing N-terminal, type 2), IPR013320 (Concanavalin A-like lectin/glucanase, subgroup)	Chr2:15751577-15756107	33.5929	75.9196	0.44248	0.00206065	0.0222905	DOWN	34.5138	26.1658	44.5092	81.9003	69.7709	87.2819
Csa2G349080	Octicosapeptide/Phox/Bem1p domain-containing protein kinase; contains IPR000270 (Phox/Bem1p)	Chr2:15821167-15822138	15.9983	85.5431	0.18702	1.97303e-10	6.51423e-09	DOWN	18.9467	32.3103	7.69046	84.2504	162.989	60.5675
Csa2G351020	U-box domain-containing protein; contains IPR013083 (Zinc finger, RING/FYVE/PHD-type), IPR016024 (Armadillo-type fold)	Chr2:16061159-16066419	29.6713	67.021	0.442716	0.00308665	0.0315988	DOWN	32.3165	39.2775	23.6027	51.5493	67.1736	83.0324
Csa2G351540	Drought-induced protein 1; contains IPR001305 (Heat shock protein DnaJ, cysteine-rich domain)	Chr2:16095320-16095662	373.794	1371.6	0.272524	4.38234e-99	1.58382e-96	DOWN	475.084	683.194	255.937	916.794	1731.71	2061.31
Csa2G351800	Ferrochelatase, putative; contains IPR001015 (Ferrochelatase)	Chr2:16228563-16232079	227.026	696.431	0.325985	7.48491e-40	8.96373e-38	DOWN	219.67	268.411	257.122	732.917	659.545	860.328
Csa2G351820	Vacuolar processing enzyme a; contains IPR001096 (Peptidase C13, legumain)	Chr2:16240368-16245469	94.3855	248.999	0.37906	7.87653e-12	2.91965e-10	DOWN	125.311	110.094	73.1203	224.644	409.915	185.727
Csa2G351830	Putative uncharacterized protein OJ1362_G11.13; contains IPR012438 (Protein of unknown function DUF1639)	Chr2:16249048-16253261	35.9802	101.729	0.353687	2.9835e-06	5.81165e-05	DOWN	44.0776	62.8312	29.006	99.4465	84.7835	132.638
Csa2G353490	Cellulose synthase-like protein	Chr2:16366682-16369970	9.39286	60.1002	0.156287	2.61508e-08	6.82923e-07	DOWN	9.58735	9.87649	10.6665	61.2604	65.1972	66.5825
Csa2G354820	Zinc-finger protein 1; contains IPR015880 (Zinc finger, C2H2-like)	Chr2:16580172-16580865	133.43	1131.93	0.117878	5.62921e-162	3.5603e-159	DOWN	193.727	208.096	101.353	1447.38	1485.84	986.863
Csa2G355010	Unknown protein	Chr2:16655877-16656184	57.5429	156.578	0.367503	2.08129e-08	5.49194e-07	DOWN	72.9372	50.0179	51.6793	115.392	189.853	163.303
Csa2G355030	MYB transcription factor; contains IPR009057 (Homeodomain-like)	Chr2:16659584-16660658	82.3215	569.815	0.144471	4.00264e-73	9.10219e-71	DOWN	88.7807	204.301	35.4031	519.598	665.88	699.22
Csa2G360700	Probable peptide/nitrate transporter; contains IPR000109 (Proton-dependent oligopeptide transporter family), IPR016196 (Major facilitator superfamily domain, general substrate transporter)	Chr2:17077347-17079008	13.6696	57.3272	0.238449	4.41593e-06	8.31387e-05	DOWN	17.6017	13.5068	13.917	41.4478	59.2009	79.7016
Csa2G360780	Allene oxide synthase; contains IPR001128 (Cytochrome P450)	Chr2:17122788-17124654	867.378	1781.42	0.486903	9.10488e-42	1.14456e-39	DOWN	866.82	1411.73	833.481	1626.41	2212.65	2231.92
Csa2G360800	Putative integral membrane protein; contains IPR005134 (Uncharacterised protein family UPF0114)	Chr2:17129150-17130414	194.254	571.786	0.339732	7.27742e-31	7.04726e-29	DOWN	190.571	274.186	156.201	423.731	460.091	673.839
Csa2G360820	LIM domain containing protein-like; contains IPR001781 (Zinc finger, LIM-type), IPR003903 (Ubiquitin interacting motif), IPR022087 (Protein of unknown function DUF3633)	Chr2:17135726-17142598	65.7666	166.99	0.393836	7.45582e-08	1.82686e-06	DOWN	68.7158	100.874	43.6404	142.519	148.234	242.08
Csa2G360850	RING finger protein; contains IPR013083 (Zinc finger, RING/FYVE/PHD-type)	Chr2:17149103-17150553	117.294	241.087	0.486521	7.58155e-07	1.62545e-05	DOWN	136.286	168.635	105.32	232.376	289.373	305.334
Csa2G368850	Thaumatin-like protein 3; contains IPR001938 (Thaumatin)	Chr2:17817612-17819814	27.2912	82.6691	0.330126	1.37952e-05	0.000242784	DOWN	35.4929	47.5606	19.1651	72.4911	90.4877	102.442
Csa2G369020	Phi-1-like phosphate-induced protein; contains IPR006766 (Phosphate-induced protein 1)	Chr2:17931848-17933167	273.097	2060.63	0.132531	4.50118e-275	1.01222e-271	DOWN	342.676	475.019	150.977	2312.74	2627	1914.56
Csa2G369220	Clathrin assembly protein, putative; contains IPR008942 (ENTH/VHS), IPR011417 (AP180 N-terminal homology (ANTH) domain)	Chr2:18040511-18041740	61.0386	123.719	0.493365	0.000685064	0.00848531	DOWN	50.7325	71.2591	55.9306	75.0773	121.45	128.275
Csa2G369800	Ovarian cancer-associated gene 2 protein-like protein; contains IPR005645 (Serine hydrolase FSH)	Chr2:18100834-18102803	41.3965	85.4402	0.484508	0.00335594	0.0338926	DOWN	37.845	40.5571	59.2434	80.2979	89.7972	117.757
Csa2G369850	Transcription factor, putative; contains IPR011598 (Myc-type, basic helix-loop-helix (bHLH) domain)	Chr2:18129583-18132313	40.2309	98.9012	0.406779	8.53081e-05	0.00129718	DOWN	38.8947	55.3437	37.1401	98.6948	121.613	93.6195
Csa2G371100	Aspartic proteinase nepenthesin-1, putative; contains IPR001461 (Peptidase A1), IPR021109 (Aspartic peptidase)	Chr2:18383991-18387639	59.1299	145.896	0.405288	1.59586e-06	3.2592e-05	DOWN	87.0463	34.2432	87.6417	173.167	193.985	170.976
Csa2G371110	Mitochondrial carrier family; contains IPR002067 (Mitochondrial carrier protein), IPR023395 (Mitochondrial carrier domain)	Chr2:18383991-18387639	20.8944	279.705	0.0747016	1.00272e-49	1.51448e-47	DOWN	25.6478	34.1107	17.4718	330.026	352.377	245.837
Csa2G371610	Mitochondrial carrier family; contains IPR002067 (Mitochondrial carrier protein), IPR023395 (Mitochondrial carrier domain)	Chr2:18390217-18408890	13.0288	152.061	0.0856814	9.39599e-26	7.51642e-24	DOWN	15.689	13.1078	12.8802	221.201	172.775	94.4141
Csa2G372810	Inositol-tetrakisphosphate 1-kinase, putative; contains IPR008656 (Inositol-tetrakisphosphate 1-kinase)	Chr2:18581750-18586453	41.5892	217.877	0.190884	9.66734e-24	6.96289e-22	DOWN	36.5208	73.218	32.6876	236.225	227.759	245.59
Csa2G374630	Aquaporin; contains IPR000425 (Major intrinsic protein), IPR023271 (Aquaporin-like)	Chr2:18783865-18788696	12.5854	42.0323	0.299422	0.000680102	0.00844453	DOWN	14.0862	10.4428	16.9747	31.2152	75.221	30.8685
Csa2G377990	Putative peptidyl-tRNA hydrolase PTRHD1; contains IPR002833 (Peptidyl-tRNA hydrolase, PTH2), IPR017867 (Protein-tyrosine phosphatase, low molecular weight), IPR023476 (Peptidyl-tRNA hydrolase II domain)	Chr2:19088095-19090264	65.4145	403.073	0.162289	2.23143e-48	3.24906e-46	DOWN	77.1225	85.7546	43.7086	463.618	415.658	389.385
Csa2G381800	SYNC1 protein; contains IPR019448 (EEIG1/EHBP1 N-terminal domain)	Chr2:19623287-19625382	12.4007	90.9555	0.136338	6.28268e-13	2.58446e-11	DOWN	15.193	14.937	9.01271	74.3564	69.442	103.228
Csa2G381820	Core-2/I-branching beta-1,6-N-acetylglucosaminyltransferase family protein; contains IPR003406 (Glycosyl transferase, family 14)	Chr2:19629897-19631058	0.81114	15.0972	0.0537278	0.000828088	0.0100297	DOWN	1.08701	0.941754	0.774835	21.8887	17.2081	10.922
Csa2G382470	Unknown protein	Chr2:19706276-19706695	196.182	422.141	0.464731	2.20391e-12	8.611e-11	DOWN	226.224	135.455	202.776	394.314	417.468	393.87
Csa2G382570	Desumoylating isopeptidase 2; contains IPR008580 (Domain of unknown function DUF862, eukaryotic)	Chr2:19777032-19778428	7.71097	27.1574	0.283936	0.00429293	0.0420545	DOWN	8.62791	11.2676	5.24005	26.7087	38.7671	22.3568
Csa2G386120	At5g51670-like protein; contains IPR007700 (Protein of unknown function DUF668), IPR021864 (Protein of unknown function DUF3475)	Chr2:20182335-20185574	35.2845	79.6766	0.442846	0.00147005	0.0165844	DOWN	36.8849	38.9427	35.9028	78.9181	103.357	70.6431
Csa2G401380	Putative leucine-rich repeat receptor-like protein kinase family protein; contains IPR001611 (Leucine-rich repeat), IPR003591 (Leucine-rich repeat, typical subtype), IPR013210 (Leucine-rich repeat-containing N-terminal, type 2)	Chr2:20482589-20484496	35.0648	87.2791	0.401755	0.000194329	0.0027237	DOWN	38.6117	27.7093	43.948	73.0452	66.5352	125.4
Csa2G402110	Gibberellin-regulated protein 1, putative; contains IPR003854 (Gibberellin regulated protein)	Chr2:20623923-20626301	57.2511	198.353	0.288632	1.90983e-14	8.84508e-13	DOWN	52.0895	100.651	13.5775	204.554	325.71	66.3524
Csa2G406080	Putative uncharacterized protein OSJNBa0052M16.22; contains IPR021775 (Protein of unknown function DUF3339)	Chr2:20962291-20962501	7.07073	35.292	0.200349	0.000202558	0.00282729	DOWN	10.4956	2.60471	10.6819	53.2475	43.4957	16.4998
Csa2G406710	Chloride channel clc, putative; contains IPR001807 (Chloride channel, voltage gated)	Chr2:21021673-21025331	25.7752	106.969	0.24096	4.29073e-10	1.36327e-08	DOWN	31.7561	33.7598	19.5495	124.394	153.592	74.2157
Csa2G408940	Unknown protein	Chr2:21231170-21231940	104.586	432.381	0.241884	6.01836e-37	6.69261e-35	DOWN	126.229	124.182	82.3965	329.235	493.207	638.173
Csa2G408950	Chaperone protein dnaJ; contains IPR001623 (DnaJ domain), IPR002939 (Chaperone DnaJ, C-terminal)	Chr2:21233927-21236619	20.514	74.9348	0.273758	1.63216e-06	3.32661e-05	DOWN	22.6371	24.1179	18.2181	76.1032	53.3421	94.6738
Csa2G408960	DUF679 domain membrane protein 7; contains IPR007770 (Protein of unknown function DUF679)	Chr2:21233927-21236619	38.7721	135.477	0.28619	2.22591e-10	7.31335e-09	DOWN	47.2059	56.5743	30.8983	135.457	122.43	202.939
Csa3G000170	Auxin efflux carrier family protein; contains IPR004776 (Auxin efflux carrier)	Chr3:130799-134591	85.1806	179.934	0.473399	1.11715e-05	0.000199735	DOWN	75.199	135.986	80.7907	156.248	235.355	227.546
Csa3G011810	WGS project CAID00000000 data, contig chromosome 17; contains IPR006571 (TLDc)	Chr3:1270017-1272140	23.234	76.5271	0.303605	7.99044e-06	0.000145169	DOWN	29.4598	34.6766	15.4064	75.5993	82.5237	84.322
Csa3G017070	Calcineurin B-like protein 01; contains IPR001125 (Recoverin)	Chr3:1642083-1646086	16.3061	46.0077	0.354421	0.00235129	0.0250726	DOWN	18.3591	17.3608	14.8234	45.6587	60.5667	40.6024
Csa3G017230	Unknown protein	Chr3:1772844-1773645	99.9862	264.736	0.377683	1.05347e-12	4.1971e-11	DOWN	139.399	143.804	111.563	245.896	401.375	409.504
Csa3G017320	Ethylene responsive transcription factor 1a; contains IPR016177 (DNA-binding, integrase-type)	Chr3:1836909-1837961	230.659	538.623	0.428238	7.53614e-19	4.27238e-17	DOWN	278.243	415.292	176.925	501.399	818.011	508.134
Csa3G018320	Ethylene responsive transcription factor 1a; contains IPR016177 (DNA-binding, integrase-type)	Chr3:1856054-1857164	30.4296	193.049	0.157626	2.46833e-24	1.83664e-22	DOWN	45.4644	18.8681	26.3461	228.168	222.968	131.8
Csa3G035870	UDP-D-glucuronate 4-epimerase 2; contains IPR001509 (NAD-dependent epimerase/dehydratase), IPR008089 (Nucleotide sugar epimerase)	Chr3:2514376-2516416	12.6254	39.8912	0.316496	0.00213631	0.0230228	DOWN	15.5735	10.3784	14.4227	41.1109	49.9276	38.0298
Csa3G060980	Photosystem I reaction center subunit V; contains IPR000549 (Photosystem I PsaG/PsaK protein), IPR023618 (Photosystem I PsaG/PsaK domain)	Chr3:3499813-3500715	484.04	1062.97	0.455366	1.46836e-30	1.39521e-28	DOWN	561.819	550.435	520.107	802.299	1401.11	1463.35
Csa3G081900	Centrin-2; contains IPR011992 (EF-hand-like domain)	Chr3:4484312-4484892	165.74	468.732	0.353592	4.06725e-24	2.97174e-22	DOWN	220.69	138.932	163.128	500.312	486.038	472.932
Csa3G099590	Centrin-2; contains IPR011992 (EF-hand-like domain)	Chr3:4897180-4897765	27.3921	211.774	0.129346	8.05808e-30	7.44691e-28	DOWN	34.421	29.9479	22.3489	237.494	252.018	164.904
Csa3G099660	Cyclic nucleotide-gated ion channel, putative; contains IPR014710 (RmlC-like jelly roll fold)	Chr3:4944224-4949631	38.4514	95.2056	0.403878	8.79027e-05	0.00133263	DOWN	48.0571	47.134	34.6749	101.56	109.85	97.5689
Csa3G116640	Transcription factor; contains IPR011598 (Myc-type, basic helix-loop-helix (bHLH) domain)	Chr3:6197531-6200142	39.4825	133.575	0.295583	9.22867e-10	2.85595e-08	DOWN	50.753	48.7094	32.1204	145.816	122.655	142.57
Csa3G116720	Ethylene-responsive transcription factor, putative; contains IPR016177 (DNA-binding, integrase-type)	Chr3:6253334-6253954	13.8298	48.1235	0.287381	0.000189108	0.00266529	DOWN	9.72627	18.1544	16.5903	27.6423	46.308	64.6925
Csa3G117940	Zinc ion binding protein	Chr3:6437360-6437828	60.1117	143.548	0.418757	4.32873e-06	8.1725e-05	DOWN	69.2319	100.146	36.4637	108.328	288.529	80.2695
Csa3G118080	Homeobox-leucine zipper protein; contains IPR003106 (Leucine zipper, homeobox-associated), IPR006712 (HD-ZIP protein, N-terminal), IPR009057 (Homeodomain-like)	Chr3:6503782-6506238	34.2317	91.7127	0.373249	3.52451e-05	0.00057994	DOWN	36.4909	61.0023	25.938	92.3398	101.842	85.8151
Csa3G119660	Oxygen-evolving enhancer protein 3-2; contains IPR008797 (Photosystem II PsbQ, oxygen evolving complex), IPR023222 (PsbQ-like domain)	Chr3:6816871-6817708	14.2437	153.543	0.0927668	2.33885e-25	1.84907e-23	DOWN	18.1032	16.9323	10.9033	118.396	221.024	143.986
Csa3G119700	Putative WRKY transcription factor 30; contains IPR003657 (DNA-binding WRKY)	Chr3:6839330-6841020	110.596	1544.98	0.0715841	1.64254e-272	3.32433e-269	DOWN	146.592	131.402	66.5062	1664.37	1496.59	1721.31
Csa3G119730	UDP-glycosyltransferase 1; contains IPR002213 (UDP-glucuronosyl/UDP-glucosyltransferase)	Chr3:6861480-6863389	23.809	79.7697	0.298472	2.55006e-06	5.00589e-05	DOWN	31.5733	25.2125	21.2968	71.8395	81.7426	98.9927
Csa3G121690	Receptor-like protein kinase; contains IPR011009 (Protein kinase-like domain)	Chr3:7121730-7123972	23.6026	65.7181	0.359149	0.000278259	0.00374946	DOWN	29.8976	24.6466	14.8418	63.8363	83.2733	41.6148
Csa3G123180	BON1-associated protein 1; contains IPR008973 (C2 calcium/lipid-binding domain, CaLB)	Chr3:7390191-7390976	13.4959	135.932	0.0992842	5.82114e-22	3.86276e-20	DOWN	20.9578	13.0313	9.11546	174.661	131.012	112.542
Csa3G123190	Ring finger protein, putative; contains IPR013083 (Zinc finger, RING/FYVE/PHD-type)	Chr3:7392519-7395408	72.4162	163.457	0.443029	3.24086e-06	6.25875e-05	DOWN	77.1272	89.4184	81.4468	159.807	206.321	184.979
Csa3G123720	Generic methyltransferase; contains IPR004159 (Putative S-adenosyl-L-methionine-dependent methyltransferase)	Chr3:7416132-7417949	6.23199	25.1373	0.247918	0.00472226	0.0454897	DOWN	7.7126	6.37096	4.42919	24.1958	35.3683	15.4827
Csa3G124230	F-box family protein; contains IPR001810 (F-box domain, cyclin-like), IPR025886 (Phloem protein 2-like)	Chr3:7430100-7432502	106.845	283.249	0.377212	1.40181e-13	6.07521e-12	DOWN	124.866	123.947	73.3678	269.753	358.765	208.406
Csa3G135070	Calcium-dependent protein kinase, putative; contains IPR011009 (Protein kinase-like domain)	Chr3:9167607-9169148	3.63567	35.022	0.103811	1.61679e-06	3.2986e-05	DOWN	3.40147	5.24659	3.92875	41.8138	47.7748	26.5506
Csa3G135120	Ethylene-responsive transcription factor 1B, putative; contains IPR016177 (DNA-binding, integrase-type)	Chr3:9197023-9197772	85.1803	289.801	0.293927	6.98877e-20	4.16017e-18	DOWN	100.912	76.0897	98.0897	327.809	444.709	197.754
Csa3G141830	ATBET12, putative	Chr3:9292289-9292762	1.18095	17.1299	0.0689409	0.00110769	0.0128694	DOWN	0.479161	1.02224	2.23128	21.784	28.2858	8.45707
Csa3G143510	Nucleoside/nucleotide kinase-like protein; contains IPR010488 (Zeta toxin domain), IPR027417 (P-loop containing nucleoside triphosphate hydrolase)	Chr3:9448993-9451809	60.19	215.814	0.278898	4.44185e-16	2.25876e-14	DOWN	54.187	52.6298	72.8653	176.196	178.453	268.137
Csa3G143540	DNA-directed RNA polymerase II subunit RPB7; contains IPR005576 (RNA polymerase Rpb7, N-terminal), IPR012340 (Nucleic acid-binding, OB-fold)	Chr3:9462684-9465000	53.8071	322.343	0.166925	2.01175e-38	2.32662e-36	DOWN	64.9176	47.474	30.0273	278.14	301.473	285.426
Csa3G146510	N-acetyltransferase, putative; contains IPR016181 (Acyl-CoA N-acyltransferase)	Chr3:9832105-9832615	69.2197	303.502	0.22807	8.16715e-28	6.97447e-26	DOWN	78.5433	45.1874	65.1451	305.875	287.73	251.621
Csa3G149910	Unknown protein	Chr3:10062509-10063257	106.379	273.88	0.388415	2.29862e-12	8.94648e-11	DOWN	138.981	140.382	66.0169	312.158	424.428	150.499
Csa3G149980	Xyloglucan-specific endoglucanase inhibitor protein; contains IPR001461 (Peptidase A1), IPR021109 (Aspartic peptidase)	Chr3:10091974-10093502	43.685	101.092	0.432131	0.00016584	0.00236202	DOWN	59.2187	26.4812	56.5905	85.8822	100.537	160.681
Csa3G164500	Ring finger protein, putative; contains IPR013083 (Zinc finger, RING/FYVE/PHD-type)	Chr3:10832153-10833303	92.7968	355.602	0.260957	3.50386e-28	3.03054e-26	DOWN	127.115	99.1028	100.002	369.253	498.223	406.992
Csa3G165620	Protein COBRA, putative; contains IPR006918 (Glycosyl-phosphatidyl inositol-anchored, plant)	Chr3:10918838-10921937	73.627	162.808	0.452232	6.15112e-06	0.000113175	DOWN	79.428	120.137	45.3031	140.168	205.134	184.685
Csa3G175660	Peroxisomal membrane protein 11-4; contains IPR008733 (Peroxisomal biogenesis factor 11)	Chr3:11840328-11841184	32.062	70.2006	0.45672	0.00421886	0.0414292	DOWN	38.1086	38.6356	21.4133	54.4926	106.697	54.7073
Csa3G175690	Trehalose 6-phosphate phosphatase; contains IPR006379 (HAD-superfamily hydrolase, subfamily IIB), IPR023214 (HAD-like domain)	Chr3:11863275-11865448	241.777	1075.01	0.224907	1.78732e-96	6.34623e-94	DOWN	252.55	369.549	145.329	1043.55	936.055	1318.03
Csa3G180240	Putative uncharacterized protein MTG10.17	Chr3:12339043-12340053	32.5586	78.6349	0.414048	0.000581744	0.00732664	DOWN	41.4536	41.8725	19.4685	74.3545	121.079	52.5994
Csa3G180260	Dehydration responsive element binding transcription factor 1B; contains IPR016177 (DNA-binding, integrase-type)	Chr3:12347141-12348070	26.4709	785.789	0.033687	7.61294e-168	5.13595e-165	DOWN	31.6588	50.7781	12.217	992.151	942.685	601.728
Csa3G180320	BAG family molecular chaperone regulator 1; contains IPR003103 (BAG domain), IPR019955 (Ubiquitin supergroup)	Chr3:12414286-12416329	54.192	192.557	0.281434	1.78388e-14	8.31887e-13	DOWN	62.395	60.5359	39.6527	183.271	225.618	173.03
Csa3G181940	Heat stress transcription factor B-2b; contains IPR011991 (Winged helix-turn-helix DNA-binding domain)	Chr3:12517568-12519055	151.751	340.336	0.445886	2.14947e-11	7.75455e-10	DOWN	165.411	220.943	142.496	285.441	351.728	423.502
Csa3G182080	Remorin, putative; contains IPR005516 (Remorin, C-terminal), IPR005518 (Remorin, N-terminal)	Chr3:12581957-12583875	15.3165	72.9063	0.210085	5.09781e-08	1.27691e-06	DOWN	24.4408	10.1168	10.5595	46.2543	62.2588	91.6201
Csa3G182780	Citrate transporter family protein; contains IPR004680 (Citrate transporter-like domain)	Chr3:12731767-12734020	46.9338	119.478	0.392824	3.85135e-06	7.35354e-05	DOWN	56.6439	37.3451	61.6406	110.12	143.675	145.862
Csa3G203270	U-box domain-containing protein; contains IPR013083 (Zinc finger, RING/FYVE/PHD-type), IPR016024 (Armadillo-type fold)	Chr3:13921353-13922989	32.8496	101.117	0.324867	5.71279e-07	1.25267e-05	DOWN	43.7825	39.3718	31.7461	117.217	145.745	79.6324
Csa3G207390	Ethylene responsive transcription factor 2b; contains IPR016177 (DNA-binding, integrase-type)	Chr3:14096672-14097799	257.701	522.914	0.492817	8.56507e-13	3.46697e-11	DOWN	291.967	376.533	278.506	704.834	783.815	381.03
Csa3G207890	Nitrite reductase; contains IPR005117 (Nitrite/Sulfite reductase ferredoxin-like domain), IPR006067 (Nitrite/sulphite reductase 4Fe-4S domain)	Chr3:14111151-14114449	93.0496	215.637	0.43151	4.77764e-08	1.20267e-06	DOWN	94.63	108.103	90.5968	170.918	267.94	217.275
Csa3G259700	Putative LuxR transcriptional regulator	Chr3:16120429-16123720	17.1181	51.3928	0.333084	0.000707565	0.00874262	DOWN	18.7727	18.9437	14.759	57.6399	58.3156	43.2939
Csa3G271380	IST1-like protein; contains IPR005061 (Domain of unknown function DUF292, eukaryotic)	Chr3:16451737-16453863	22.9029	117.934	0.194201	2.31147e-13	9.8488e-12	DOWN	24.5985	26.9218	21.6224	116.755	117.982	144.316
Csa3G308190	U-box domain-containing protein; contains IPR013083 (Zinc finger, RING/FYVE/PHD-type), IPR016024 (Armadillo-type fold)	Chr3:17416922-17418457	71.0638	260.012	0.27331	8.8652e-20	5.20066e-18	DOWN	97.2414	60.2331	55.9367	312.399	208.913	236.195
Csa3G331330	Major latex-like protein 1; contains IPR000916 (Bet v I domain), IPR023393 (START-like domain)	Chr3:17798073-17799165	16.6843	60.9653	0.273669	1.82551e-05	0.000316323	DOWN	10.8949	18.8448	16.7085	29.4234	129.026	23.3422
Csa3G405510	Scarecrow-like 1 transcription factor; contains IPR005202 (Transcription factor GRAS)	Chr3:19556626-19558832	121.445	577.709	0.210218	8.25188e-56	1.42743e-53	DOWN	139.307	140.251	129.379	590.078	658.81	628.346
Csa3G408550	Formin-like protein; contains IPR003104 (Actin-binding FH2/DRF autoregulatory)	Chr3:19648185-19654417	38.3756	86.7831	0.442201	0.000883051	0.0105814	DOWN	45.9089	51.3302	33.3054	73.4473	88.4726	125.081
Csa3G435030	Profilin; contains IPR005455 (Profilin), IPR027310 (Profilin conserved site)	Chr3:20481782-20483748	125.737	253.203	0.496586	8.78129e-07	1.86882e-05	DOWN	107.739	59.9345	195.033	141.97	417.831	140.926
Csa3G457660	Ankyrin repeat-containing protein; contains IPR026961 (PGG domain)	Chr3:20785517-20786796	14.7712	44.9544	0.328582	0.00111876	0.0129756	DOWN	14.8194	17.4147	14.1514	40.7459	45.3183	50.4323
Csa3G483760	Mitochondrial carrier; contains IPR002067 (Mitochondrial carrier protein), IPR023395 (Mitochondrial carrier domain)	Chr3:21054751-21056512	25.1523	60.5167	0.415626	0.00344443	0.0345793	DOWN	27.8745	29.6328	27.5396	60.4194	76.3498	61.1169
Csa3G483770	At1g70420/F17O7_4; contains IPR012442 (Protein of unknown function DUF1645)	Chr3:21067792-21068742	123.793	276.594	0.447562	1.9004e-09	5.70657e-08	DOWN	179.104	156.736	94.7992	346.949	328.704	282.953
Csa3G510960	Homeobox-leucine zipper protein 22; contains IPR003106 (Leucine zipper, homeobox-associated), IPR009057 (Homeodomain-like)	Chr3:21368671-21370284	18.362	52.8425	0.347485	0.000870848	0.0104662	DOWN	22.2236	23.4178	13.4958	68.3589	62.4058	42.5901
Csa3G556210	Glycerophosphodiester phosphodiesterase, putative; contains IPR004129 (Glycerophosphoryl diester phosphodiesterase)	Chr3:21947994-21950610	29.8733	86.3258	0.346053	1.01741e-05	0.000182709	DOWN	43.386	28.7984	19.673	109.71	44.3702	93.3301
Csa3G563290	Pollen Ole e 1 allergen and extensin family protein; contains IPR006041 (Pollen Ole e 1 allergen/extensin)	Chr3:22099055-22101681	22.7694	77.9713	0.292023	2.91069e-06	5.68077e-05	DOWN	32.0106	17.8487	24.5147	76.1531	99.6414	82.0752
Csa3G588520	Calmodulin-like protein; contains IPR011992 (EF-hand-like domain)	Chr3:22560950-22561376	46.1002	95.4491	0.482982	0.00239486	0.0254033	DOWN	47.2954	42.3941	43.7558	47.8995	79.3267	99.9604
Csa3G600010	Ycf2	Chr3:23202181-23208435	7.74551	39.0264	0.198468	3.22904e-05	0.000535238	DOWN	9.43593	7.26257	9.83364	47.3445	43.2985	43.7432
Csa3G633290	Ninja-family protein 8; contains IPR012463 (Protein of unknown function DUF1675)	Chr3:24583959-24585370	16.7528	117.702	0.142332	2.29648e-16	1.18567e-14	DOWN	17.7725	30.6965	8.70644	117.649	177.469	109.479
Csa3G646010	Auxin-repressed protein-like protein; contains IPR008406 (Dormancyauxin associated)	Chr3:25413558-25415713	12.3588	54.2735	0.227713	7.21436e-06	0.000131661	DOWN	21.048	16.6411	6.67919	78.8048	88.9848	30.5979
Csa3G687740	RNA polymerase sigma factor; contains IPR014284 (RNA polymerase sigma-70 like domain)	Chr3:26293505-26296939	36.744	91.8689	0.399961	9.00649e-05	0.00136032	DOWN	46.7616	40.8766	25.6588	83.698	112.756	89.5689
Csa3G697940	Zinc finger A20 and AN1 domain-containing stress-associated protein; contains IPR000058 (Zinc finger, AN1-type), IPR002653 (Zinc finger, A20-type)	Chr3:26515062-26516176	252.682	516.824	0.488913	5.85599e-13	2.41876e-11	DOWN	278.892	442.169	197.662	513.471	689.873	550.319
Csa3G698470	Putative Ras-related protein Rab; contains IPR001806 (Small GTPase superfamily), IPR002041 (Ran GTPase), IPR005225 (Small GTP-binding protein domain), IPR024156 (Small GTPase superfamily, ARF type), IPR027417 (P-loop containing nucleoside triphosphate hydrolase)	Chr3:26539513-26541667	77.2695	198.617	0.389038	3.37605e-09	9.7891e-08	DOWN	79.9744	88.6287	76.9272	146.774	218.65	258.656
Csa3G702070	Auxin-independent growth promoter-like protein; contains IPR019378 (GDP-fucose protein O-fucosyltransferase)	Chr3:26615869-26619286	39.9864	302.931	0.131998	8.29967e-42	1.04986e-39	DOWN	44.1029	79.5304	17.6395	331.291	330.28	301.553
Csa3G706170	Unknown protein	Chr3:26738325-26738773	9.48518	130.567	0.0726461	1.01906e-23	7.31373e-22	DOWN	12.3417	7.79269	9.56196	151.049	145.009	113.888
Csa3G710730	At1g79660/F20B17_9	Chr3:26841790-26843426	189.024	512.688	0.368692	3.1765e-24	2.34632e-22	DOWN	197.318	269.979	160.733	515.9	572.251	616.936
Csa3G710870	WRKY transcription factor 4; contains IPR003657 (DNA-binding WRKY)	Chr3:26994914-26996573	1135.02	3315.04	0.342385	8.68762e-170	6.06306e-167	DOWN	1330.27	1397.46	858.69	3027.74	3325.7	3618.71
Csa3G715370	Cinnamoyl-CoA reductase 4; contains IPR001509 (NAD-dependent epimerase/dehydratase), IPR016040 (NAD(P)-binding domain)	Chr3:27050046-27051109	50.2168	118.639	0.423274	3.92297e-05	0.000641852	DOWN	64.3439	46.6975	36.3517	77.9461	89.67	210.374
Csa3G716370	Cinnamoyl-CoA reductase 4; contains IPR016040 (NAD(P)-binding domain)	Chr3:27056052-27056837	65.4686	217.654	0.300792	5.45113e-15	2.61435e-13	DOWN	82.8104	62.5664	55.7383	167.266	119.956	368.531
Csa3G717370	Cinnamoyl-CoA reductase 4; contains IPR001509 (NAD-dependent epimerase/dehydratase), IPR016040 (NAD(P)-binding domain)	Chr3:27064062-27066607	14.5341	40.3831	0.359906	0.00458587	0.0445148	DOWN	18.0204	9.99115	15.9255	35.5692	31.6679	52.33
Csa3G727960	Putative calmodulin-like protein; contains IPR011992 (EF-hand-like domain)	Chr3:27158862-27160323	319.214	784.121	0.407098	5.60742e-30	5.2059e-28	DOWN	349.325	517.655	250.989	628.652	904.293	1029.74
Csa3G730700	Class E vacuolar protein-sorting machinery protein HSE1; contains IPR004152 (GAT), IPR008942 (ENTH/VHS)	Chr3:27299116-27305590	46.0881	106.127	0.434273	0.000134402	0.00193606	DOWN	48.2635	56.2182	41.9717	105.268	122.934	109.643
Csa3G730770	Methyltransferase; contains IPR006342 (Methyltransferase FkbM), IPR013216 (Methyltransferase type 11)	Chr3:27345796-27348061	34.0584	213.163	0.159776	3.06687e-26	2.49278e-24	DOWN	38.9262	44.0872	29.2538	223.911	285.682	180.46
Csa3G730800	WRKY transcription factor 17; contains IPR003657 (DNA-binding WRKY)	Chr3:27351542-27354455	48.5249	623.817	0.0777871	1.15989e-107	4.89065e-105	DOWN	59.9462	44.6155	40.3857	614.97	593.031	598.013
Csa3G730930	Ammonium transporter; contains IPR001905 (Ammonium transporter), IPR002229 (Blood group Rhesus C/E/D polypeptide), IPR024041 (Ammonium transporter AmtB-like domain)	Chr3:27412740-27416163	42.9937	86.1073	0.499304	0.00465381	0.0449372	DOWN	51.9427	39.8485	53.8214	91.709	99.0015	97.9122
Csa3G732610	Axi 1 (Auxin-independent growth promoter)-like protein; contains IPR019378 (GDP-fucose protein O-fucosyltransferase)	Chr3:27782400-27785838	33.1497	77.6181	0.427087	0.00117405	0.0135471	DOWN	34.5803	44.7919	26.2452	50.6567	76.1381	109.053
Csa3G733360	Chloroplast lumen common protein family-like protein; contains IPR021825 (Protein of unknown function DUF3411)	Chr3:27891741-27894921	67.5861	136.561	0.494915	0.00032881	0.00436953	DOWN	64.485	84.5259	52.6371	119.374	147.201	116.998
Csa3G734160	FtsJ cell division protein-like	Chr3:28028864-28029464	84.5277	201.952	0.418553	3.81978e-08	9.73658e-07	DOWN	110.328	111.265	58.1736	205.938	239.43	215.684
Csa3G740220	Heavy-metal-associated domain-containing protein; contains IPR006121 (Heavy metal-associated domain, HMA)	Chr3:28676089-28678256	42.0824	92.0233	0.457302	0.00101109	0.0119111	DOWN	52.4868	51.7773	32.2816	118.337	90.7371	69.1872
Csa3G744990	UDP-glycosyltransferase 1; contains IPR002213 (UDP-glucuronosyl/UDP-glucosyltransferase)	Chr3:28880596-28882298	18.1739	53.2483	0.341305	0.000872344	0.010478	DOWN	18.8068	28.8725	13.9967	54.5817	79.2181	39.3705
Csa3G776970	Carbonic anhydrase family protein; contains IPR001148 (Alpha carbonic anhydrase), IPR023561 (Carbonic anhydrase, alpha-class)	Chr3:29822275-29824848	64.0114	132.094	0.48459	0.000261099	0.00354181	DOWN	72.5868	123.841	34.0999	105.92	122.412	194.034
Csa3G779010	Harpin inducing protein 1-like 9; contains IPR004864 (Late embryogenesis abundant protein, LEA-14)	Chr3:30169281-30170024	201.986	856.109	0.235935	1.01851e-73	2.36939e-71	DOWN	290.123	263.964	164.218	894.501	965.599	1104.07
Csa3G779020	Harpin inducing protein 1-like 9; contains IPR004864 (Late embryogenesis abundant protein, LEA-14)	Chr3:30173020-30173689	54.0256	345.903	0.156187	2.2205e-42	2.8994e-40	DOWN	71.2598	78.781	35.842	300.146	372.447	494.96
Csa3G781570	Receptor-like protein kinase-like protein; contains IPR001611 (Leucine-rich repeat), IPR003591 (Leucine-rich repeat, typical subtype), IPR011009 (Protein kinase-like domain), IPR013320 (Concanavalin A-like lectin/glucanase, subgroup)	Chr3:30203315-30207760	19.7763	50.2822	0.393306	0.00282044	0.0292433	DOWN	21.3319	17.2265	24.628	54.9078	61.758	41.4405
Csa3G782680	Syntaxin, putative; contains IPR010989 (t-SNARE)	Chr3:30337762-30340051	155.36	1088.2	0.142768	1.24836e-139	6.64883e-137	DOWN	191.342	224.933	99.7001	997.562	1266.9	1274.86
Csa3G800710	Putative DUF231 domain containing family protein; contains IPR025846 (PMR5 N-terminal domain), IPR026057 (PC-Esterase)	Chr3:30803041-30805960	29.6661	76.4015	0.388292	0.000207499	0.00288829	DOWN	31.2991	29.1946	32.6669	83.3383	98.3922	63.0015
Csa3G810530	Transcription factor; contains IPR011598 (Myc-type, basic helix-loop-helix (bHLH) domain)	Chr3:31079408-31084748	11.7497	41.175	0.28536	0.000519014	0.00662733	DOWN	13.6623	17.6336	8.9051	52.0594	54.2444	29.7815
Csa3G812790	Unknown protein	Chr3:31306853-31307746	68.9836	944.951	0.0730023	2.13405e-166	1.39326e-163	DOWN	97.6373	77.5199	60.4741	1075.43	1015.97	1125.3
Csa3G816710	VQ motif-containing protein; contains IPR008889 (VQ)	Chr3:31696875-31697690	75.0536	225.688	0.332555	2.39186e-13	1.01699e-11	DOWN	100.533	101.197	65.4385	260.147	271.745	269.967
Csa3G822210	Ganglioside-induced differentiation-associated protein; contains IPR001251 (CRAL-TRIO domain)	Chr3:32112115-32115792	19.6827	54.964	0.358102	0.0010367	0.0122058	DOWN	29.9316	13.6554	16.7952	63.1195	78.2336	29.9513
Csa3G823060	Calmodulin-like protein 1; contains IPR011992 (EF-hand-like domain)	Chr3:32413701-32414724	155.254	332.879	0.466398	6.9291e-10	2.16751e-08	DOWN	193.84	186.519	141.223	290.877	388.033	437.607
Csa3G824170	DNA repair protein recA-like protein	Chr3:32486464-32488506	30.283	80.5668	0.375874	0.000127207	0.00184291	DOWN	31.748	41.7746	22.707	62.0399	74.306	94.9531
Csa3G826660	Gibberellin-regulated protein; contains IPR003854 (Gibberellin regulated protein)	Chr3:32796839-32797911	110.432	505.345	0.218528	2.56681e-47	3.68438e-45	DOWN	153.645	108.417	83.4929	366.497	508.716	742.989
Csa3G836460	Protein kinase; contains IPR011009 (Protein kinase-like domain)	Chr3:33383928-33387646	35.116	101.923	0.344535	2.9835e-06	5.81165e-05	DOWN	32.2011	42.0147	38.1886	95.0509	98.0213	113.262
Csa3G837040	Unknown protein; contains IPR012442 (Protein of unknown function DUF1645)	Chr3:33436847-33437924	20.7012	53.8421	0.38448	0.00236457	0.0251744	DOWN	25.8412	31.3708	14.722	69.1619	70.6276	39.1476
Csa3G841990	Gibberellin-regulated family protein; contains IPR003854 (Gibberellin regulated protein)	Chr3:33853616-33854721	31.3781	183.82	0.1707	6.03353e-22	3.99061e-20	DOWN	32.3945	45.5823	10.4162	99.1981	227.014	226.083
Csa3G845500	Respiratory burst oxidase-like protein; contains IPR000778 (Cytochrome b245, heavy chain), IPR011992 (EF-hand-like domain), IPR013130 (Ferric reductase transmembrane component-like domain), IPR017938 (Riboflavin synthase-like beta-barrel)	Chr3:34274915-34279312	249.281	1324.2	0.18825	5.7874e-139	3.00336e-136	DOWN	301.07	314.725	200.699	1214.67	1288.11	1595.01
Csa3G848310	Beta-galactosidase; contains IPR000922 (D-galactoside/L-rhamnose binding SUEL lectin domain), IPR001944 (Glycoside hydrolase, family 35), IPR017853 (Glycoside hydrolase, superfamily)	Chr3:34719859-34725652	56.2258	234.91	0.23935	1.00669e-20	6.1928e-19	DOWN	69.7339	68.4421	38.3953	377.587	259.89	109.588
Csa3G849900	Glutamate receptor; contains IPR001320 (Ionotropic glutamate receptor), IPR001828 (Extracellular ligand-binding receptor)	Chr3:34836146-34840543	32.747	199.611	0.164054	2.02568e-24	1.52977e-22	DOWN	32.0663	41.7296	29.1815	186.428	205.921	231.63
Csa3G851910	Putative methyltransferase; contains IPR013216 (Methyltransferase type 11)	Chr3:35273047-35274762	22.6085	68.2699	0.331164	5.66027e-05	0.000890117	DOWN	29.0071	31.7579	18.7465	73.1639	84.2434	61.0023
Csa3G852440	Unknown protein	Chr3:35324948-35325330	11.62	55.4727	0.209472	1.98948e-06	3.967e-05	DOWN	15.4914	14.4427	9.62409	53.8105	43.046	73.3429
Csa3G854760	Glycosyltransferase family GT8; contains IPR002495 (Glycosyl transferase, family 8)	Chr3:35622289-35623349	20.6447	89.5535	0.230529	4.70505e-09	1.33556e-07	DOWN	27.3089	27.261	20.5819	96.0979	98.8196	116.846
Csa3G856020	ATP synthase subunit alpha, chloroplastic; contains IPR004100 (ATPase, alpha/beta subunit, N-terminal), IPR023366 (ATPase, F1/A1 complex, alpha subunit, N-terminal)	Chr3:35823261-35823582	15.6318	47.2178	0.331057	0.000954068	0.0113451	DOWN	21.6534	21.3285	11.2524	20.6301	80.7494	61.0388
Csa3G859670	ST225	Chr3:35947739-35948900	45.4774	147.576	0.308163	3.02355e-10	9.75975e-09	DOWN	71.4965	36.4271	29.5444	187.454	201.766	81.8116
Csa3G872740	Thaumatin-like protein 3; contains IPR001938 (Thaumatin)	Chr3:36476327-36478270	639.609	1896.41	0.337274	2.59912e-100	9.56428e-98	DOWN	724.054	1349.8	358.593	1561.32	2018.94	2307.77
Csa3G875430	Plastocyanin; contains IPR001235 (Blue (type 1) copper protein)	Chr3:36640196-36641241	373.303	1211.67	0.30809	3.10657e-74	7.31092e-72	DOWN	420.423	322.782	576	1017.56	1491.05	1763.24
Csa3G878740	Bundle-sheath defective protein 2 family; contains IPR001305 (Heat shock protein DnaJ, cysteine-rich domain)	Chr3:36868669-36870909	29.5784	91.2019	0.324318	1.74861e-06	3.53194e-05	DOWN	32.0768	37.3047	23.5899	84.7235	126.236	75.9498
Csa3G881860	MTD1	Chr3:37356123-37357192	32.3188	78.3291	0.412603	0.000581744	0.00732664	DOWN	42.64	39.0012	24.6321	84.0012	107.162	63.5421
Csa3G889690	Protein phosphatase 2c, putative; contains IPR001932 (Protein phosphatase 2C (PP2C)-like), IPR015655 (Protein phosphatase 2C)	Chr3:37708801-37711898	10.34	39.2817	0.263227	0.000591513	0.00744041	DOWN	10.7558	10.5253	9.99124	34.209	49.0691	35.9965
Csa3G889770	Phi-1-like phosphate-induced protein; contains IPR006766 (Phosphate-induced protein 1)	Chr3:37771274-37772216	59.1872	410.386	0.144223	4.34995e-53	7.09989e-51	DOWN	84.5874	110.788	20.1279	433.341	686.535	314.188
Csa3G911260	S-ribonuclease binding protein SBP1-like; contains IPR013083 (Zinc finger, RING/FYVE/PHD-type), IPR017066 (S-ribonuclease binding protein, SBP1, pollen)	Chr3:39384088-39385948	15.0943	47.3203	0.318981	0.000954068	0.0113451	DOWN	15.4894	25.7859	14.6688	42.0011	50.9053	64.2783
Csa3G915100	Remorin, putative; contains IPR005516 (Remorin, C-terminal), IPR005518 (Remorin, N-terminal)	Chr3:39712259-39714226	506.573	1016.15	0.498522	8.65452e-23	5.93759e-21	DOWN	586.281	684.126	358.988	793.792	1258.09	1003.25
Csa4G000030	Putative stress-induced protein; contains IPR010410 (Protein of unknown function DUF1005)	Chr4:11764-13728	38.016	108.741	0.349601	1.9174e-06	3.84982e-05	DOWN	45.5007	133.615	15.2137	99.9523	188.121	121.518
Csa4G001850	Late embryogenesis abundant protein 3L-1; contains IPR004926 (Late embryogenesis abundant protein, LEA-5)	Chr4:477336-477972	13.2343	123.26	0.107369	2.07628e-19	1.1972e-17	DOWN	13.2965	21.8129	12.7052	88.9234	98.099	192.434
Csa4G002530	Glycosyltransferase family GT8 protein; contains IPR002495 (Glycosyl transferase, family 8)	Chr4:590456-595080	34.1233	93.4863	0.365009	1.84543e-05	0.000319228	DOWN	45.4636	39.0024	26.7193	102.409	111.954	84.9
Csa4G003620	Universal stress protein A-like protein; contains IPR006015 (Universal stress protein A)	Chr4:652370-654066	24.3602	66.5772	0.365894	0.000332173	0.00439402	DOWN	20.8397	30.9192	21.7181	54.1673	71.0384	65.7908
Csa4G008250	Phenylalanine ammonia-lyase; contains IPR001106 (Aromatic amino acid lyase), IPR008948 (L-Aspartase-like), IPR023144 (Phenylalanine ammonia-lyase, shielding domain)	Chr4:1356382-1357195	119.146	708.888	0.168075	9.06823e-82	2.58496e-79	DOWN	158.31	104.429	104.335	624.291	530.987	1004.12
Csa4G008260	Phenylalanine ammonia-lyase; contains IPR001106 (Aromatic amino acid lyase), IPR008948 (L-Aspartase-like), IPR024083 (Fumarase/histidase, N-terminal)	Chr4:1357397-1358239	30.7964	158.109	0.19478	1.78577e-17	9.56142e-16	DOWN	34.5797	14.4275	42.628	207.415	132.046	131.274
Csa4G008760	Phenylalanine ammonia-lyase; contains IPR001106 (Aromatic amino acid lyase), IPR008948 (L-Aspartase-like), IPR023144 (Phenylalanine ammonia-lyase, shielding domain), IPR024083 (Fumarase/histidase, N-terminal)	Chr4:1360190-1362151	12.0971	67.8046	0.178411	3.20156e-08	8.2229e-07	DOWN	14.5274	7.22181	15.3322	73.4121	56.9396	75.9275
Csa4G008770	Phenylalanine ammonia-lyase; contains IPR001106 (Aromatic amino acid lyase), IPR023144 (Phenylalanine ammonia-lyase, shielding domain), IPR024083 (Fumarase/histidase, N-terminal)	Chr4:1364696-1366556	28.0941	204.382	0.137459	9.7901e-28	8.32529e-26	DOWN	37.5328	15.7746	36.3755	253.81	177.717	219.417
Csa4G008780	Phenylalanine ammonia-lyase; contains IPR001106 (Aromatic amino acid lyase), IPR024083 (Fumarase/histidase, N-terminal)	Chr4:1369533-1371474	11.0002	82.015	0.134124	6.91666e-12	2.58755e-10	DOWN	15.1072	7.26035	12.4948	93.2656	70.3132	96.5054
Csa4G011070	Unknown protein	Chr4:1632834-1633820	19.7216	50.4557	0.39087	0.00282044	0.0292433	DOWN	32.7289	18.8822	15.2758	54.8135	49.9487	76.7956
Csa4G011630	Membrane protein; contains IPR010580 (Endoplasmic reticulum, stress-associated Ramp4)	Chr4:1680429-1682336	100.334	250.25	0.400935	8.92888e-11	3.03717e-09	DOWN	98.1365	150.392	82.0459	219.607	261.453	339.896
Csa4G011660	Putative uncharacterized protein At1g27290; F17L21.8	Chr4:1692723-1695948	21.3704	59.6952	0.357992	0.000537886	0.0068167	DOWN	34.1624	25.7316	12.541	66.3052	87.0527	51.2176
Csa4G011720	Unknown protein	Chr4:1746164-1746413	15.414	148.177	0.104024	1.56035e-23	1.10807e-21	DOWN	13.3546	23.6507	7.36757	114.359	136.4	217.124
Csa4G011840	[Protein-PII] uridylyltransferase; contains IPR002912 (ACT domain)	Chr4:1813590-1816577	24.872	63.4452	0.392023	0.000879693	0.01056	DOWN	22.2028	48.5101	10.76	53.6883	62.7434	69.66
Csa4G012410	F17L21.9	Chr4:1856435-1860959	35.2374	78.3245	0.44989	0.0019295	0.021086	DOWN	35.7927	48.189	21.2092	66.5024	92.8399	63.4245
Csa4G012420	Unknown protein	Chr4:1862851-1863282	20.3553	51.6579	0.39404	0.00447523	0.0435663	DOWN	25.7159	37.3494	6.79067	38.5027	92.4363	45.8269
Csa4G046720	U-box domain-containing protein; contains IPR013083 (Zinc finger, RING/FYVE/PHD-type), IPR016024 (Armadillo-type fold)	Chr4:3650853-3655594	16.5598	60.2023	0.275069	1.82551e-05	0.000316323	DOWN	19.7171	15.6178	16.2022	66.6497	72.4225	48.4174
Csa4G048030	HAD-superfamily hydrolase, subfamily IA, variant 3; contains IPR006402 (HAD-superfamily hydrolase, subfamily IA, variant 3), IPR023214 (HAD-like domain)	Chr4:3852551-3854077	69.8102	144.18	0.484188	0.000116107	0.0017115	DOWN	62.1967	98.8512	53.0656	80.5707	134.491	184.38
Csa4G049610	1-aminocyclopropane-1-carboxylate synthase; contains IPR015424 (Pyridoxal phosphate-dependent transferase)	Chr4:3925813-3928351	115.295	377.976	0.305033	1.90106e-24	1.44103e-22	DOWN	105.586	139.979	98.1394	268.894	416.947	437.079
Csa4G051420	Extra-large G-protein-like; contains IPR021480 (Protein of unknown function DUF3133)	Chr4:4211057-4215565	54.6115	200.962	0.27175	1.13445e-15	5.57283e-14	DOWN	61.9739	78.5668	35.8163	184.945	202.086	230.948
Csa4G051470	WRKY transcription factor 21; contains IPR003657 (DNA-binding WRKY)	Chr4:4239794-4241692	237.58	1652.5	0.14377	2.06523e-210	2.45872e-207	DOWN	259.309	316.681	177.292	1439.29	1710.32	1875.32
Csa4G054800	Putative nodule inception protein; contains IPR000270 (Phox/Bem1p), IPR003035 (RWP-RK domain)	Chr4:4555832-4560299	24.2772	72.8816	0.333105	6.14781e-05	0.000962301	DOWN	25.5777	35.4372	17.5706	73.8801	76.2961	76.6742
Csa4G056600	Cytochrome P450, putative; contains IPR001128 (Cytochrome P450)	Chr4:4750228-4752379	32.9404	627.837	0.0524665	2.31714e-122	1.06583e-119	DOWN	34.2217	51.5525	23.6569	754.549	735.928	570.831
Csa4G061850	SCARECROW protein-like protein; contains IPR005202 (Transcription factor GRAS)	Chr4:4960410-4962213	35.1641	77.687	0.452638	0.00252402	0.0265369	DOWN	42.8388	43.5565	36.7797	70.5855	105.966	98.6573
Csa4G063980	Phytoene synthase protein; contains IPR002060 (Squalene/phytoene synthase)	Chr4:5092952-5096598	9.50832	32.2975	0.294398	0.00325315	0.0329862	DOWN	10.1638	11.2413	7.73601	27.3769	45.7137	25.7821
Csa4G064040	Putative receptor-like protein kinase; contains IPR011009 (Protein kinase-like domain)	Chr4:5144930-5147607	58.3371	389.018	0.14996	3.08065e-49	4.61847e-47	DOWN	67.7821	68.8478	40.6761	322.051	313.934	482.385
Csa4G082370	G-type lectin S-receptor-like serine/threonine-protein kinase; contains IPR001480 (Bulb-type lectin domain), IPR024179 (S-locus glycoprotein, mannose-binding-type)	Chr4:5506882-5508357	155.186	399.919	0.388044	2.26688e-17	1.20735e-15	DOWN	215.073	96.1222	156.566	309.736	421.42	499.346
Csa4G097650	WD40-repeat protein; contains IPR015943 (WD40/YVTN repeat-like-containing domain)	Chr4:6379876-6381345	64.8652	171.987	0.377152	9.82389e-09	2.67598e-07	DOWN	60.5714	99.0628	66.8312	148.231	194.894	243.497
Csa4G129550	Unknown protein	Chr4:7844050-7844598	26.1653	63.4702	0.412245	0.00215761	0.0232153	DOWN	38.2052	19.4763	30.6507	64.4448	104.143	48.0793
Csa4G154310	30S ribosomal protein S3, chloroplastic; contains IPR005704 (Ribosomal protein S3, bacterial)	Chr4:8321538-8321763	17.5742	53.3353	0.329504	0.000347737	0.00458492	DOWN	15.8649	26.39	16.0647	38.3231	107.686	31.069
Csa4G166950	AN1-type zinc finger protein 2B; contains IPR000058 (Zinc finger, AN1-type), IPR015880 (Zinc finger, C2H2-like)	Chr4:8642221-8644669	91.5628	221.347	0.413662	3.90737e-09	1.12172e-07	DOWN	94.3391	128.445	86.1262	157.796	203.642	333.752
Csa4G172540	Calcium-dependent protein kinase, putative; contains IPR011009 (Protein kinase-like domain), IPR011992 (EF-hand-like domain)	Chr4:8854623-8858188	164.632	344.012	0.478565	1.18808e-09	3.64878e-08	DOWN	170.689	140.13	203.624	341.212	336.381	372.043
Csa4G187320	Amino acid transporter; contains IPR002293 (Amino acid/polyamine transporter I)	Chr4:9120266-9126552	56.2673	120.408	0.467305	0.00028075	0.00377048	DOWN	69.9147	62.2658	43.2857	112.442	160.696	96.6769
Csa4G192100	Emb|CAB87627.1	Chr4:9470875-9471521	45.3169	125.379	0.361439	4.77376e-07	1.05591e-05	DOWN	52.269	61.4758	33.0576	116.046	114.447	160.633
Csa4G214830	Early response to dehydration 15-like protein; contains IPR009818 (Ataxin-2, C-terminal)	Chr4:9848593-9849919	272.796	1715.56	0.159013	1.84981e-204	1.78278e-201	DOWN	323.901	342.332	192.533	1673.59	1822.57	2218.91
Csa4G268070	Putative carboxyl-terminal peptidase; contains IPR004314 (Domain of unknown function DUF239), IPR025521 (Domain of unknown function DUF4409)	Chr4:10590700-10594134	22.1601	57.4283	0.385874	0.00169323	0.0187776	DOWN	26.4666	23.2449	21.3242	53.368	78.1433	55.8229
Csa4G279850	Pollen preferential protein	Chr4:10769945-10770668	2.66582	28.8518	0.092397	1.82253e-05	0.000316078	DOWN	3.26005	5.60278	1.13619	29.7248	43.9692	21.0163
Csa4G279910	Calmodulin binding protein, putative	Chr4:10816986-10819589	31.3967	70.5903	0.444774	0.00289633	0.0298924	DOWN	34.1959	36.6232	27.0887	66.4549	46.1648	91.6987
Csa4G280560	Lipid transfer protein-like; contains IPR016140 (Bifunctional inhibitor/plant lipid transfer protein/seed storage helical domain)	Chr4:10916760-10919154	38.0527	95.748	0.397426	8.79027e-05	0.00133263	DOWN	60.0455	33.0332	35.2341	113.962	139.151	87.7195
Csa4G293330	Zinc finger protein, putative; contains IPR015880 (Zinc finger, C2H2-like)	Chr4:11710385-11711034	12.0265	45.3491	0.265198	0.000208627	0.002902	DOWN	16.2142	12.8015	10.9682	50.4095	46.9667	54.3527
Csa4G296260	Avr9/Cf-9 rapidly elicited protein; contains IPR007700 (Protein of unknown function DUF668), IPR021864 (Protein of unknown function DUF3475)	Chr4:12061404-12062951	3.21995	60.062	0.0536104	3.90274e-12	1.49598e-10	DOWN	4.0904	5.0146	2.03621	80.3673	76.1959	37.08
Csa4G309180	Vacuolar cation/proton exchanger 1a, putative; contains IPR004713 (Calcium/proton exchanger)	Chr4:12777453-12782068	35.9117	192.553	0.186503	1.28074e-21	8.36157e-20	DOWN	37.2119	67.1132	18.1825	191.714	255.603	205.242
Csa4G332090	U-box domain-containing protein; contains IPR013083 (Zinc finger, RING/FYVE/PHD-type), IPR016024 (Armadillo-type fold)	Chr4:13395495-13397890	14.3516	51.0267	0.281257	0.000111065	0.00164196	DOWN	18.8501	17.8201	12.7923	39.5528	49.026	70.3349
Csa4G370550	Ethylene-responsive transcription factor; contains IPR016177 (DNA-binding, integrase-type)	Chr4:14876657-14877515	5.58924	45.8267	0.121965	1.82176e-07	4.21861e-06	DOWN	9.12092	8.92979	3.22544	62.8763	56.4815	44.1964
Csa4G377150	Unknown protein; contains IPR006501 (Pectinesterase inhibitor)	Chr4:15069090-15069422	1e-05	12.3307	8.10984e-07	0.00500756	0.0478283	DOWN	0	0	0	1.17104	5.732	20.5472
Csa4G377160	Nitrate reductase; contains IPR001834 (NADH:cytochrome b5 reductase (CBR)), IPR008335 (Eukaryotic molybdopterin oxidoreductase), IPR014756 (Immunoglobulin E-set), IPR017938 (Riboflavin synthase-like beta-barrel)	Chr4:15069570-15072460	0.551889	33.3709	0.016538	3.07388e-08	7.94536e-07	DOWN	0.331862	0.532978	0.805169	13.3624	18.5669	59.0597
Csa4G378780	Gb|AAF17687.1; contains IPR007650 (Protein of unknown function DUF581)	Chr4:15226718-15227471	6.84167	43.849	0.156028	1.67396e-06	3.39472e-05	DOWN	9.06921	12.2182	2.21535	31.747	55.8813	47.4709
Csa4G416440	Cupin, RmlC-type; contains IPR014710 (RmlC-like jelly roll fold)	Chr4:15607771-15609427	40.5764	85.2479	0.475981	0.00238691	0.0253989	DOWN	53.1927	46.2046	31.9308	91.4849	118.745	69.7091
Csa4G500830	Phloem lectin; contains IPR025886 (Phloem protein 2-like)	Chr4:17508157-17509148	94.1504	218.573	0.43075	3.05347e-08	7.91283e-07	DOWN	40.8545	94.1069	155.623	132.797	396.459	111.239
Csa4G608130	Probable aspartic protease; contains IPR001461 (Peptidase A1), IPR021109 (Aspartic peptidase)	Chr4:19384264-19386210	23.6176	94.9432	0.248755	9.31067e-09	2.54647e-07	DOWN	31.7776	26.8148	22.6212	101.564	97.4873	120.768
Csa4G613170	Pentatricopeptide repeat-containing protein; contains IPR002885 (Pentatricopeptide repeat), IPR011990 (Tetratricopeptide-like helical)	Chr4:19423709-19425799	29.1649	106.087	0.274915	8.557e-09	2.34668e-07	DOWN	28.4672	31.7392	27.5574	114.125	127.154	83.4156
Csa4G625000	At1g53450/T3F20_17	Chr4:20168184-20172206	40.032	129.638	0.308798	5.18904e-09	1.46269e-07	DOWN	40.9272	55.9547	37.9138	138.438	150.96	126.852
Csa4G630010	Ethylene-responsive transcription factor 6; contains IPR016177 (DNA-binding, integrase-type)	Chr4:20570142-20570831	168.792	450.94	0.374311	6.26725e-21	3.91491e-19	DOWN	258.89	313.9	105.4	667.907	581.312	391.619
Csa4G637750	RING finger protein; contains IPR013083 (Zinc finger, RING/FYVE/PHD-type)	Chr4:20801862-20804545	71.4656	147.556	0.484329	0.000106899	0.00158849	DOWN	92.4058	69.6991	74.7387	134.326	162.296	202.909
Csa4G638320	Stem-specific protein tsjt1, putative; contains IPR024286 (Domain of unknown function DUF3700)	Chr4:20853135-20854901	34.9927	115.556	0.30282	1.57026e-08	4.19823e-07	DOWN	59.1019	15.3701	32.2861	153.034	162.66	60.7665
Csa4G641520	WRKY transcription factor 2; contains IPR003657 (DNA-binding WRKY), IPR018872 (Zn-cluster domain)	Chr4:21329681-21332275	15.8309	57.8449	0.273678	2.04965e-05	0.000352745	DOWN	17.3594	16.7575	18.4464	71.4291	71.8687	51.7076
Csa4G641690	MYB transcription factor; contains IPR009057 (Homeodomain-like)	Chr4:21428965-21430122	14.4786	135.971	0.106483	2.35007e-21	1.50041e-19	DOWN	17.8986	24.5291	9.89561	168.184	205.594	107.903
Csa4G642460	Zinc-finger protein 1; contains IPR013087 (Zinc finger C2H2-type/integrase DNA-binding domain)	Chr4:21537668-21538768	166.664	854.318	0.195084	9.79542e-88	3.09765e-85	DOWN	251.414	208.073	114.578	1259.12	974.986	707.15
Csa4G642520	Calcium-transporting ATPase 1; contains IPR001757 (Cation-transporting P-type ATPase), IPR023214 (HAD-like domain), IPR023298 (P-type ATPase, transmembrane domain), IPR024750 (Calcium-transporting P-type ATPase, N-terminal autoinhibitory domain)	Chr4:21586192-21591150	130.058	328.203	0.396273	5.5219e-14	2.46162e-12	DOWN	140.027	130.986	149.907	330.094	345.67	360.854
Csa4G645250	Cellulose synthase-like protein	Chr4:21740469-21743577	37.2226	299.271	0.124378	1.68301e-42	2.21184e-40	DOWN	41.5199	48.9509	25.7543	251.46	271.363	401.012
Csa4G646260	Putative nuclease HARBI1; contains IPR026103 (Harbinger transposase-derived nuclease)	Chr4:22052037-22053595	174.943	361.405	0.484064	8.11028e-10	2.52529e-08	DOWN	199.861	215.104	145.79	284.027	372.934	424.029
Csa4G651770	Pheophorbide a oxygenase family; contains IPR013626 (Pheophorbide a oxygenase), IPR017941 (Rieske [2Fe-2S] iron-sulphur domain)	Chr4:22444934-22447400	110.168	265.635	0.414735	1.40682e-10	4.69845e-09	DOWN	118.19	145.855	113.966	291.148	284.24	301.641
Csa4G652680	DNA-directed RNA polymerase	Chr4:22742282-22745900	65.497	207.979	0.314921	2.17743e-13	9.31693e-12	DOWN	69.7613	68.9127	59.8193	204.668	218.447	199.405
Csa4G652730	Homeobox protein knotted-1, putative; contains IPR005540 (KNOX1), IPR005541 (KNOX2), IPR009057 (Homeodomain-like)	Chr4:22778555-22782578	19.2389	70.9869	0.27102	4.01926e-06	7.65248e-05	DOWN	23.7709	20.3506	19.8645	77.2182	85.5708	76.0934
Csa4G665120	TMV response-related protein; contains IPR025322 (Protein of unknown function DUF4228)	Chr4:23229524-23230924	39.7373	216.647	0.18342	2.21482e-24	1.66021e-22	DOWN	56.2718	50.8854	30.7613	265.603	244.89	233.24
Csa4G669230	Unknown protein	Chr4:23369292-23370009	5.36084	24.7571	0.216537	0.00334649	0.033831	DOWN	5.03169	1.67495	8.68395	15.8654	42.7986	12.2873
Csa5G025910	Heat stress transcription factor A-8; contains IPR011991 (Winged helix-turn-helix DNA-binding domain)	Chr5:866026-869848	9.66929	38.7074	0.249805	0.000283411	0.00379865	DOWN	9.84835	10.8942	9.28861	44.1057	43.432	34.1417
Csa5G027950	Inhibitor I family protein; contains IPR000864 (Proteinase inhibitor I13, potato inhibitor I)	Chr5:990578-990913	20.5433	102.293	0.200828	2.21701e-11	7.98398e-10	DOWN	14.5511	45.2567	21.5204	285.88	15.1231	9.15514
Csa5G031450	Phosphoglucosamine mutase; contains IPR005841 (Alpha-D-phosphohexomutase superfamily)	Chr5:1039323-1048333	33.2141	72.5188	0.458007	0.00465866	0.0449626	DOWN	38.3495	29.1718	32.4074	73.5113	74.064	66.7092
Csa5G067160	Sodium-coupled neutral amino acid transporter; contains IPR013057 (Amino acid transporter, transmembrane)	Chr5:2069330-2069906	14.7683	40.2612	0.366812	0.00458587	0.0445148	DOWN	16.6857	10.9553	22.6647	42.1619	63.3588	33.56
Csa5G140530	Scarecrow-like 1 transcription factor; contains IPR005202 (Transcription factor GRAS)	Chr5:3862700-3864671	24.94	60.4062	0.412872	0.00225223	0.0241052	DOWN	28.0966	58.2961	17.3156	53.1665	87.2902	72.4399
Csa5G146930	Unknown protein	Chr5:4160720-4161330	207.682	3602.87	0.0576435	0	0	DOWN	260.882	325.231	109.916	4494.94	4040.44	3961.64
Csa5G148770	Glutaredoxin family protein; contains IPR012336 (Thioredoxin-like fold)	Chr5:4412830-4414734	15.3519	45.4367	0.337874	0.00196493	0.0213808	DOWN	17.0789	22.5315	11.1078	35.9473	68.9148	35.0265
Csa5G148780	DCD (Development and Cell Death) domain protein; contains IPR013989 (Development/cell death domain)	Chr5:4414893-4416822	28.6863	133.755	0.214469	9.7878e-14	4.29708e-12	DOWN	35.9449	26.9799	23.8756	158.048	162.184	100.808
Csa5G151590	Loricrin-like	Chr5:4693450-4695873	72.0895	144.95	0.49734	0.00029732	0.00397191	DOWN	73.9255	113.972	48.2227	118.35	173.15	135.511
Csa5G152160	Plant cell wall protein SlTFR88; contains IPR004864 (Late embryogenesis abundant protein, LEA-14)	Chr5:4726604-4727298	49.0871	1084.48	0.0452633	1.85205e-217	2.4989e-214	DOWN	70.8933	64.2545	32.6197	1311.66	1460.15	806.334
Csa5G152240	Heavy-metal-associated domain-containing protein; contains IPR006121 (Heavy metal-associated domain, HMA)	Chr5:4786117-4786963	28.2032	253.933	0.111066	3.81062e-38	4.35724e-36	DOWN	29.0612	27.9858	32.0352	229.527	231.181	315.342
Csa5G152260	Heavy-metal-associated domain-containing protein	Chr5:4793542-4794285	20.4028	64.2619	0.317495	7.67434e-05	0.00118115	DOWN	22.4158	17.2127	24.6731	68.0122	77.5895	52.2789
Csa5G153020	Aquaporin protein 7; contains IPR000425 (Major intrinsic protein), IPR023271 (Aquaporin-like)	Chr5:4973318-4975683	250.245	543.719	0.460247	5.57316e-16	2.79889e-14	DOWN	412.094	115.163	279.313	682.193	852.767	446.869
Csa5G155500	Rhomboid family protein; contains IPR002610 (Peptidase S54, rhomboid)	Chr5:5288356-5294557	55.6277	531.419	0.104678	1.62129e-81	4.49496e-79	DOWN	64.1644	56.9812	50.9235	627.681	598.565	376.241
Csa5G155570	Dehydration responsive element binding transcription factor 1B; contains IPR016177 (DNA-binding, integrase-type)	Chr5:5349454-5350370	226.156	847.482	0.266856	2.95945e-63	5.75926e-61	DOWN	213.12	293.672	214.288	616.714	790.058	969.989
Csa5G155580	Unknown protein	Chr5:5354613-5357744	64.774	183.017	0.353923	2.68733e-10	8.71617e-09	DOWN	67.9387	68.8822	74.6548	154.296	165.625	257.771
Csa5G157330	Phosphate translocator protein; contains IPR000620 (Drug/metabolite transporter), IPR004853 (Domain of unknown function DUF250)	Chr5:5559957-5561437	42.3552	118.728	0.356741	7.4714e-07	1.60524e-05	DOWN	66.9396	67.687	25.767	113.043	202.189	125.345
Csa5G157380	1-aminocyclopropane-1-carboxylate synthase; contains IPR015424 (Pyridoxal phosphate-dependent transferase)	Chr5:5575538-5578435	10.09	35.197	0.286672	0.00194817	0.0212441	DOWN	12.2235	19.4722	4.84258	37.1867	49.8665	28.8101
Csa5G157930	[Protein-PII] uridylyltransferase; contains IPR002912 (ACT domain)	Chr5:5641677-5644964	45.0828	311.024	0.14495	2.05294e-40	2.47319e-38	DOWN	44.8944	69.3011	29.0989	352.828	341.388	230.234
Csa5G165850	Ethylene responsive transcription factor 1a; contains IPR016177 (DNA-binding, integrase-type)	Chr5:6317562-6318615	26.8696	136.38	0.19702	4.03341e-15	1.94362e-13	DOWN	38.3562	53.467	11.1223	135.662	156.476	133.674
Csa5G166440	Auxin-responsive protein; contains IPR003311 (AUX/IAA protein)	Chr5:6374017-6375940	6.04105	51.2031	0.117982	4.69627e-08	1.18513e-06	DOWN	6.35711	5.43785	5.86612	39.6599	54.9961	53.4432
Csa5G167120	Ethylene-responsive transcription factor; contains IPR016177 (DNA-binding, integrase-type)	Chr5:6489395-6490319	32.3585	224.454	0.144165	1.29973e-29	1.1957e-27	DOWN	38.1021	25.9324	33.0901	272.83	332.604	135.796
Csa5G174570	Dehydration responsive element binding transcription factor 1B; contains IPR016177 (DNA-binding, integrase-type)	Chr5:7219682-7220432	21.0992	246.038	0.0857559	1.76304e-41	2.2026e-39	DOWN	20.3664	38.6079	11.1223	268.301	317.306	164.375
Csa5G175170	Transcription factor, putative; contains IPR005333 (Transcription factor, TCP)	Chr5:7291444-7292933	10.5881	62.4682	0.169496	2.80895e-08	7.31666e-07	DOWN	15.6038	12.9033	9.30737	61.573	87.6664	67.9053
Csa5G175810	Zinc finger CCCH domain-containing protein; contains IPR000571 (Zinc finger, CCCH-type), IPR012677 (Nucleotide-binding, alpha-beta plait)	Chr5:7395785-7399592	42.742	94.5689	0.451967	0.000592733	0.00744189	DOWN	52.8307	55.4859	44.8842	89.6817	135.88	114.91
Csa5G179780	Metal tolerance protein; contains IPR002524 (Cation efflux protein), IPR027469 (Cation efflux protein transmembrane domain), IPR027470 (Cation efflux protein cytoplasmic domain)	Chr5:7817650-7822158	43.7028	108.726	0.401954	2.12436e-05	0.000364054	DOWN	43.1358	67.6971	30.1255	107.755	148.559	93.1006
Csa5G180920	Zinc finger protein; contains IPR015880 (Zinc finger, C2H2-like)	Chr5:7940938-7941633	29.5675	280.558	0.105388	1.50313e-43	2.01469e-41	DOWN	41.7545	34.6989	22.6526	342.344	298.283	253.465
Csa5G181480	Glucan endo-1,3-beta-glucosidase, putative; contains IPR000490 (Glycoside hydrolase, family 17), IPR012946 (X8), IPR017853 (Glycoside hydrolase, superfamily)	Chr5:8027686-8029772	129.477	389.928	0.332054	2.98758e-22	1.989e-20	DOWN	152.397	105.446	177.956	371.462	378.189	584.413
Csa5G198770	Aquaporin; contains IPR000425 (Major intrinsic protein), IPR023271 (Aquaporin-like)	Chr5:8837779-8839552	58.4863	142.663	0.409961	1.87907e-06	3.78414e-05	DOWN	67.553	51.29	72.7159	152.621	200.599	125.057
Csa5G207940	Zinc finger CCCH domain-containing protein; contains IPR020683 (Ankyrin repeat-containing domain)	Chr5:9224006-9226749	141.995	1541.65	0.0921059	1.65562e-247	3.0462e-244	DOWN	198.397	173.192	95.219	1709.51	1840.25	1478.3
Csa5G209480	Protein phosphatase 2c, putative; contains IPR001932 (Protein phosphatase 2C (PP2C)-like), IPR015655 (Protein phosphatase 2C)	Chr5:9313643-9315389	96.2966	209.73	0.459146	5.41747e-07	1.19308e-05	DOWN	106.163	178.009	74.7275	120.655	102.23	315.516
Csa5G211530	Receptor protein kinase, putative; contains IPR011009 (Protein kinase-like domain), IPR013210 (Leucine-rich repeat-containing N-terminal, type 2), IPR013320 (Concanavalin A-like lectin/glucanase, subgroup)	Chr5:9370780-9374913	30.0319	70.0231	0.428886	0.00195409	0.0212857	DOWN	34.1037	37.5642	28.4829	62.5986	79.4298	83.1067
Csa5G218780	Sodium-coupled neutral amino acid transporter; contains IPR013057 (Amino acid transporter, transmembrane)	Chr5:9812777-9815892	34.9125	98.1195	0.355816	4.94843e-06	9.24757e-05	DOWN	43.5211	32.0118	36.5952	87.0744	127.932	94.3784
Csa5G218870	HAD-superfamily hydrolase, subfamily IA, variant 3; contains IPR023214 (HAD-like domain)	Chr5:9869579-9871278	29.9141	67.7679	0.44142	0.00308665	0.0315988	DOWN	36.6678	39.1736	22.8032	75.111	72.7796	78.4617
Csa5G224130	Cytochrome P450; contains IPR001128 (Cytochrome P450)	Chr5:10323573-10328030	34.0433	87.8332	0.38759	0.00012484	0.00181381	DOWN	34.0783	15.4679	50.4793	123.232	92.0244	62.1527
Csa5G374720	Cold shock protein, putative; contains IPR001878 (Zinc finger, CCHC-type), IPR012340 (Nucleic acid-binding, OB-fold)	Chr5:13883438-13884614	50.3482	142.937	0.35224	3.09553e-08	7.98096e-07	DOWN	67.6984	59.3013	32.868	108.068	160.346	142.492
Csa5G383850	Nitrate reductase; contains IPR001834 (NADH:cytochrome b5 reductase (CBR)), IPR008335 (Eukaryotic molybdopterin oxidoreductase), IPR014756 (Immunoglobulin E-set), IPR017938 (Riboflavin synthase-like beta-barrel)	Chr5:14185352-14188650	24.851	101.492	0.244857	1.09026e-09	3.36882e-08	DOWN	18.4954	48.9353	20.5215	56.3846	104.018	120.923
Csa5G396000	F28K19.24; contains IPR007650 (Protein of unknown function DUF581)	Chr5:14460690-14461244	29.1906	70.8938	0.411751	0.00129496	0.014824	DOWN	24.9861	39.8974	31.2809	65.3323	105.873	62.5074
Csa5G416260	Cysteine-rich repeat secretory protein; contains IPR002902 (Gnk2-homologous domain)	Chr5:15013162-15015669	11.837	41.0298	0.288498	0.000519014	0.00662733	DOWN	15.2866	9.27533	11.5184	38.1059	38.3612	39.3829
Csa5G421370	DELLA protein GAI, putative; contains IPR005202 (Transcription factor GRAS), IPR021914 (Transcriptional factor DELLA, N-terminal)	Chr5:15239340-15242009	9.52076	38.9947	0.244155	0.000283411	0.00379865	DOWN	10.8886	14.438	8.95948	40.5579	63.3049	30.7673
Csa5G429990	Putative receptor protein kinase; contains IPR001611 (Leucine-rich repeat), IPR003591 (Leucine-rich repeat, typical subtype), IPR011009 (Protein kinase-like domain), IPR013210 (Leucine-rich repeat-containing N-terminal, type 2), IPR025875 (Leucine rich repeat 4)	Chr5:15623714-15626302	40.3299	104.096	0.38743	1.87243e-05	0.000323622	DOWN	48.0021	41.6441	39.3189	95.9128	118.6	118.031
Csa5G434550	Response regulator 6; contains IPR011006 (CheY-like superfamily)	Chr5:15765409-15766195	136.798	536.849	0.254817	5.53263e-43	7.36677e-41	DOWN	165.964	206.236	67.5805	440.611	702.722	681.328
Csa5G471600	Xenotropic and polytropic retrovirus receptor-like protein; contains IPR004331 (SPX, N-terminal), IPR004342 (EXS, C-terminal)	Chr5:16673192-16677320	47.0892	437.641	0.107598	3.49079e-66	6.99506e-64	DOWN	54.0077	52.2487	43.4395	516.911	443.905	424.472
Csa5G484630	Matrix metalloproteinase; contains IPR021190 (Peptidase M10A), IPR024079 (Metallopeptidase, catalytic domain)	Chr5:16883843-16885200	14.3463	92.5294	0.155046	2.40248e-12	9.33279e-11	DOWN	19.1933	23.243	10.3256	107.145	107.861	107.167
Csa5G485690	Unknown protein	Chr5:16965145-16965441	10.1874	35.5754	0.286361	0.00194817	0.0212441	DOWN	6.10416	17.4475	5.71494	11.9292	80.8342	14.588
Csa5G505190	Ankyrin repeat-containing protein, putative; contains IPR020683 (Ankyrin repeat-containing domain), IPR026961 (PGG domain), IPR027001 (Caskin/Ankyrin repeat-containing protein)	Chr5:17593682-17596586	35.7272	91.5834	0.390106	5.67868e-05	0.00089232	DOWN	39.6673	40.1634	36.9685	99.0009	122.423	76.5873
Csa5G512960	At2g39560/F12L6.22	Chr5:17931389-17933673	11.1243	38.7603	0.287002	0.00170294	0.0188751	DOWN	10.9402	8.70289	14.2809	34.4448	40.6094	42.6554
Csa5G517130	Plant-specific domain TIGR01615 family protein; contains IPR006502 (Protein of unknown function DUF506, plant)	Chr5:18096857-18099821	169.551	1048.88	0.16165	5.70679e-124	2.68604e-121	DOWN	213.579	260.518	91.8441	912.905	1180.87	1112.01
Csa5G524780	Cinnamoyl-CoA reductase; contains IPR016040 (NAD(P)-binding domain)	Chr5:18608102-18611250	45.8062	329.457	0.139035	3.77016e-44	5.08695e-42	DOWN	56.8682	48.969	37.3388	288.919	242.726	420.983
Csa5G547610	Nudix hydrolase; contains IPR015797 (NUDIX hydrolase domain-like)	Chr5:19316683-19318103	740.386	1862.41	0.397542	1.32938e-72	2.92449e-70	DOWN	601.686	963.065	482.314	1857.54	1360.51	2246.02
Csa5G548130	Xyloglucan endotransglucosylase/hydrolase 13; contains IPR008985 (Concanavalin A-like lectin/glucanases superfamily), IPR016455 (Xyloglucan endotransglucosylase/hydrolase)	Chr5:19361128-19363553	42.0105	133.457	0.314787	5.72897e-09	1.60594e-07	DOWN	53.8243	61.234	20.2191	128.429	241.725	67.7589
Csa5G571440	cDNA, clone: J100026I16, full insert sequence; contains IPR025322 (Protein of unknown function DUF4228)	Chr5:19925353-19926133	46.4101	223.114	0.208011	1.06167e-22	7.25918e-21	DOWN	57.3503	74.2266	32.0729	222.612	254.246	229.366
Csa5G576830	Mitochondrial carrier protein, putative; contains IPR002067 (Mitochondrial carrier protein), IPR023395 (Mitochondrial carrier domain)	Chr5:20249085-20253150	49.7158	131.381	0.378409	6.84351e-07	1.47661e-05	DOWN	47.6523	72.4124	46.0988	110.929	108.171	187.523
Csa5G576840	Core-2/I-branching beta-1,6-N-acetylglucosaminyltransferase family protein; contains IPR003406 (Glycosyl transferase, family 14)	Chr5:20257713-20258938	18.1866	95.0511	0.191335	5.41904e-11	1.8748e-09	DOWN	22.5176	34.584	10.6554	82.7783	91.6743	137.088
Csa5G589390	Chlorophyll a-b binding protein 7, chloroplastic; contains IPR022796 (Chlorophyll A-B binding protein), IPR023329 (Chlorophyll a/b binding protein domain)	Chr5:21156913-21158459	39.4727	84.8856	0.465011	0.0021754	0.0233694	DOWN	43.8625	42.7597	47.2823	63.5482	103.543	118.059
Csa5G590190	Unknown protein	Chr5:21379073-21379454	28.2908	72.6222	0.389561	0.000454223	0.0058517	DOWN	23.6005	57.862	11.1247	60.6575	70.0587	100.727
Csa5G590200	F-box family protein	Chr5:21379506-21382404	37.7813	80.3505	0.470206	0.00306879	0.0314319	DOWN	30.9882	51.1799	30.5731	69.5973	90.4344	70.8298
Csa5G591770	Putative nitrate-induced NOI protein; contains IPR008700 (Pathogenic type III effector avirulence factor Avr cleavage site)	Chr5:21428849-21429705	230.368	1732.33	0.132982	3.23421e-231	5.03517e-228	DOWN	275.454	263.188	146.031	1401.25	1346.05	2419.12
Csa5G598080	Glycosyl transferase family 17 protein; contains IPR006813 (Glycosyl transferase, family 17)	Chr5:21673515-21676636	68.3541	589.025	0.116046	1.38733e-85	4.25427e-83	DOWN	72.9482	103.5	39.4184	540.202	669.705	681.117
Csa5G598090	Unknown protein	Chr5:21673515-21676636	1e-05	21.0908	4.7414e-07	2.20854e-05	0.000376569	DOWN	0	0	0	33.9251	14.4091	16.7855
Csa5G600380	Putative receptor-like protein kinase; contains IPR011009 (Protein kinase-like domain), IPR021820 (S-locus receptor kinase, C-terminal)	Chr5:21924397-21925175	121.131	281.106	0.430909	2.30916e-10	7.5501e-09	DOWN	150.997	122.569	109.571	261.718	283.483	341.715
Csa5G601550	At1g70420/F17O7_4; contains IPR012442 (Protein of unknown function DUF1645)	Chr5:22023990-22024912	8.90247	39.3441	0.226272	8.05022e-05	0.00123524	DOWN	10.847	11.2796	6.95868	36.0824	37.1534	44.9726
Csa5G602220	Unknown protein	Chr5:22143127-22143602	21.7641	61.0063	0.356752	0.000273547	0.00369335	DOWN	32.1366	25.6084	11.3511	45.8898	128.342	26.1321
Csa5G603940	Glycosyltransferase family GT8 protein; contains IPR002495 (Glycosyl transferase, family 8)	Chr5:22278480-22280189	73.9435	169.83	0.435397	1.20222e-06	2.50843e-05	DOWN	85.5931	141.833	40.4703	176.652	224.24	184.759
Csa5G604920	Homeobox-leucine zipper protein; contains IPR003106 (Leucine zipper, homeobox-associated), IPR009057 (Homeodomain-like)	Chr5:22581271-22583185	5.80412	25.1474	0.230804	0.00213877	0.023037	DOWN	4.95378	7.28047	5.62327	27.8958	44.0843	13.5411
Csa5G606900	Unknown protein	Chr5:23098163-23099581	7.54235	36.477	0.20677	0.000128554	0.00186108	DOWN	11.2601	8.4093	6.51689	48.0366	54.8993	24.9796
Csa5G606910	Phosphatidylinositol 4-kinase; contains IPR000403 (Phosphatidylinositol 3-/4-kinase, catalytic domain)	Chr5:23099829-23101767	99.449	525.451	0.189264	7.34832e-56	1.28209e-53	DOWN	110.694	132.049	66.3935	519.361	634.051	419.479
Csa5G608080	F13B4.3 protein; contains IPR010683 (Protein of unknown function DUF1262)	Chr5:23226589-23228370	15.7536	46.6388	0.337779	0.00137244	0.0155787	DOWN	16.5612	16.8962	15.7645	48.6788	51.7666	40.0307
Csa5G608150	Calmodulin, putative; contains IPR011992 (EF-hand-like domain)	Chr5:23262124-23263155	22.9371	60.5984	0.37851	0.000901967	0.0107762	DOWN	30.772	37.6985	21.2096	61.1493	87.2258	86.2401
Csa5G610470	Lipid phosphate phosphatase 3; contains IPR000326 (Phosphatidic acid phosphatase type 2/haloperoxidase)	Chr5:23786415-23794491	54.3695	138.875	0.3915	1.07692e-06	2.26331e-05	DOWN	61.9494	57.7652	52.1762	118.88	119.31	200.282
Csa5G610520	CONSTANS-like zinc finger protein; contains IPR000315 (Zinc finger, B-box)	Chr5:23808459-23811124	50.7033	151.28	0.335162	1.95513e-09	5.85352e-08	DOWN	64.0581	54.5471	44.7099	149.869	132.601	194.218
Csa5G612260	Unknown protein	Chr5:23989213-23994553	22.5	59.2257	0.379903	0.000895082	0.0107066	DOWN	21.8024	23.6807	24.9779	37.0628	32.6675	92.6754
Csa5G623470	MLO-like protein; contains IPR004326 (Mlo-related protein)	Chr5:24827407-24831456	80.8295	214.49	0.376845	1.25935e-10	4.21986e-09	DOWN	94.7226	112.427	59.8548	178.353	165.809	332.403
Csa5G623750	Glutaredoxin family protein; contains IPR012336 (Thioredoxin-like fold)	Chr5:24985933-24987265	43.3971	144.961	0.299371	2.66615e-10	8.66135e-09	DOWN	44.9593	48.6207	34.5062	128.038	171.113	124.631
Csa5G623920	Unknown protein	Chr5:25128683-25129335	94.6799	268.997	0.351974	1.67673e-14	7.83725e-13	DOWN	149	156.109	40.1942	264.059	409.549	338.02
Csa5G630930	WAT1-related protein; contains IPR000620 (Drug/metabolite transporter)	Chr5:25763187-25769147	15.1486	59.2772	0.255555	1.36982e-05	0.000241287	DOWN	17.0666	16.86	11.2992	68.9724	57.6093	58.4341
Csa5G633250	DEAD box ATP-dependent RNA helicase, putative; contains IPR009769 (Domain of unknown function DUF1336)	Chr5:25995041-25999307	35.1918	150.737	0.233465	5.13285e-14	2.30341e-12	DOWN	39.7123	42.9183	25.9263	131.436	138.519	170.054
Csa5G636620	Calmodulin-like protein; contains IPR011992 (EF-hand-like domain)	Chr5:26371313-26372195	22.807	104.039	0.219216	5.54141e-11	1.91061e-09	DOWN	28.7429	23.7114	16.0058	114.582	114.873	77.5788
Csa5G637680	Xenotropic and polytropic retrovirus receptor-like protein; contains IPR004331 (SPX, N-terminal), IPR004342 (EXS, C-terminal)	Chr5:26444184-26447859	78.0977	274.432	0.284579	9.9265e-20	5.80643e-18	DOWN	79.3803	108.374	48.6731	305.018	262.641	249.294
Csa5G643360	Leaf senescence protein-like; contains IPR025846 (PMR5 N-terminal domain), IPR026057 (PC-Esterase)	Chr5:26933751-26939049	35.6062	112.148	0.317493	8.90802e-08	2.14375e-06	DOWN	50.6287	33.1161	28.2918	123.686	151.083	87.2486
Csa5G652260	Patellin 1; contains IPR001251 (CRAL-TRIO domain), IPR009038 (GOLD), IPR011074 (CRAL/TRIO, N-terminal domain)	Chr5:27974986-27977612	156.649	390.032	0.401631	3.87299e-16	1.97943e-14	DOWN	215.205	218.59	110.543	391.75	592.542	325.956
Csa6G010030	Nematode-resistance protein; contains IPR009743 (Hs1pro-1, C-terminal), IPR009869 (Hs1pro-1, N-terminal)	Chr6:1133562-1135253	331.603	1503.75	0.220517	8.76131e-137	4.433e-134	DOWN	410.042	466.874	245.234	1569.4	1639.53	1440.46
Csa6G013350	Early response to dehydration 15-like protein	Chr6:1425915-1427605	199.255	424.987	0.46885	3.69563e-12	1.41928e-10	DOWN	278.941	159.12	180.246	470.451	540.411	306.178
Csa6G014510	Unknown protein	Chr6:1553164-1553795	96.858	1222.9	0.0792035	1.02438e-208	1.15181e-205	DOWN	131.916	119.509	50.0487	1412.25	1374.04	1166.24
Csa6G014570	Sorghum bicolor protein targeted either to mitochondria or chloroplast proteins T50848	Chr6:1594027-1595003	75.6823	346.026	0.218719	5.39186e-33	5.45629e-31	DOWN	56.7819	85.4281	100.639	241.717	339.179	485.308
Csa6G014590	Receptor-like protein kinase; contains IPR001611 (Leucine-rich repeat), IPR003591 (Leucine-rich repeat, typical subtype), IPR011009 (Protein kinase-like domain), IPR013210 (Leucine-rich repeat-containing N-terminal, type 2), IPR025875 (Leucine rich repeat 4)	Chr6:1607232-1611175	16.0814	49.7941	0.322958	0.000817452	0.00991277	DOWN	16.1515	14.7176	19.7379	46.5465	64.6919	47.1399
Csa6G016950	Receptor kinase-like protein; contains IPR009091 (Regulator of chromosome condensation 1/beta-lactamase-inhibitor protein II), IPR011009 (Protein kinase-like domain), IPR013320 (Concanavalin A-like lectin/glucanase, subgroup)	Chr6:1922430-1924734	2.66252	26.709	0.0996862	5.5588e-05	0.000876203	DOWN	3.02843	2.94686	2.62127	30.6246	32.9256	21.0028
Csa6G016970	Putative delta subunit of ATP synthase; contains IPR000711 (ATPase, F1 complex, OSCP/delta subunit), IPR026015 (F1F0 ATP synthase OSCP/delta subunit, N-terminal domain)	Chr6:1949738-1950921	122.855	259.06	0.474234	8.02243e-08	1.95622e-06	DOWN	157.247	103.408	135.703	217.417	337.764	265.575
Csa6G020110	IST1-like protein; contains IPR005061 (Domain of unknown function DUF292, eukaryotic)	Chr6:2099045-2103942	21.1066	52.9879	0.398329	0.00509031	0.0483902	DOWN	21.5625	25.046	22.639	58.8896	62.8427	54.1832
Csa6G022370	MAC/Perforin domain containing protein; contains IPR020864 (Membrane attack complex component/perforin (MACPF) domain)	Chr6:2312497-2318791	62.6309	137.465	0.455613	3.71454e-05	0.000609227	DOWN	82.1599	72.2576	49.097	102.088	125.014	208.886
Csa6G043490	Trihelix transcription factor; contains IPR009057 (Homeodomain-like)	Chr6:3457938-3460940	5.25107	31.041	0.169166	0.000133458	0.00192384	DOWN	6.90042	5.75169	3.95842	36.2034	36.8684	24.3246
Csa6G052680	NAC domain protein,; contains IPR003441 (No apical meristem (NAM) protein)	Chr6:4040986-4044474	57.7996	126.87	0.455581	8.38368e-05	0.00127769	DOWN	57.0047	50.3319	54.0459	125.663	140.837	105.37
Csa6G055410	Receptor-like kinase; contains IPR011009 (Protein kinase-like domain), IPR013320 (Concanavalin A-like lectin/glucanase, subgroup)	Chr6:4257363-4258849	42.5145	159.348	0.266803	5.97208e-13	2.46169e-11	DOWN	52.6902	39.2404	42.2871	172.559	175.894	150.276
Csa6G057170	Chlorophyll a-b binding protein, chloroplastic; contains IPR022796 (Chlorophyll A-B binding protein), IPR023329 (Chlorophyll a/b binding protein domain)	Chr6:4506316-4508282	32.4218	73.3424	0.442061	0.00246343	0.0260351	DOWN	34.4495	43.283	33.0777	50.6246	88.921	96.9366
Csa6G062320	Unknown protein	Chr6:4718779-4719124	432.383	1844.45	0.234424	1.97757e-157	1.17718e-154	DOWN	575.646	449.613	344.301	1749.45	2174.64	1581.9
Csa6G072990	Beta-amylase; contains IPR001554 (Glycoside hydrolase, family 14), IPR017853 (Glycoside hydrolase, superfamily)	Chr6:4872125-4874827	186.025	741.502	0.250876	1.49411e-59	2.79993e-57	DOWN	208.551	318.491	128.421	601.439	883.832	970.043
Csa6G087850	Phosphatidylinositol kinase family-like protein; contains IPR011009 (Protein kinase-like domain), IPR019955 (Ubiquitin supergroup)	Chr6:5836083-5838896	60.2194	258.532	0.232928	2.19492e-23	1.54246e-21	DOWN	62.2345	85.0129	46.3238	254.314	294.023	255.723
Csa6G091870	Light-regulated protein, putative; contains IPR009856 (Light regulated Lir1)	Chr6:6203957-6205109	143.735	307.043	0.468127	2.84518e-09	8.33337e-08	DOWN	139.298	97.1127	206.672	357.823	370.35	239.667
Csa6G112440	Unknown protein	Chr6:7683346-7684495	84.3796	177.336	0.475818	1.31573e-05	0.000232366	DOWN	86.2423	95.7878	93.9006	154.028	217.629	248.853
Csa6G112490	Nuclear transcription factor Y subunit B-3; contains IPR003957 (Transcription factor, CBFA/NFYB, DNA topoisomerase), IPR009072 (Histone-fold)	Chr6:7775648-7777337	26.4113	119.106	0.221746	5.47586e-12	2.07539e-10	DOWN	30.4959	34.4665	23.8969	101.589	149.509	114.966
Csa6G118880	U-box domain-containing protein; contains IPR013083 (Zinc finger, RING/FYVE/PHD-type), IPR016024 (Armadillo-type fold)	Chr6:8231203-8234737	10.9883	44.4217	0.247363	7.09464e-05	0.00110198	DOWN	11.2042	13.3143	11.512	36.784	59.0216	47.6122
Csa6G133830	Coiled-coil domain-containing protein 109B; contains IPR006769 (Coiled-coil domain containing protein 109, C-terminal)	Chr6:9292200-9295960	147.222	437.664	0.336381	2.33798e-24	1.74607e-22	DOWN	148.594	204.122	122.651	398.523	490.758	455.618
Csa6G134890	DNA-3-methyladenine glycosylase; contains IPR005019 (Methyladenine glycosylase)	Chr6:9371234-9373669	18.5098	69.2444	0.267311	3.02572e-06	5.87691e-05	DOWN	25.5084	20.8344	13.9914	74.7495	98.7466	56.4344
Csa6G140850	Putative aquaporin; contains IPR000425 (Major intrinsic protein), IPR023271 (Aquaporin-like)	Chr6:9990258-9991757	104.742	429.777	0.243712	2.10166e-36	2.31171e-34	DOWN	147.665	88.2262	103.888	416.295	552.501	400.211
Csa6G141350	Arabidopsis thaliana genomic DNA, chromosome 5, P1 clone:MOK16; contains IPR007608 (Senescence regulator)	Chr6:10005929-10006562	6.84929	64.4676	0.106244	4.89536e-11	1.70823e-09	DOWN	9.19158	9.56787	3.59664	71.9077	129.702	20.5063
Csa6G147620	Heavy-metal-associated domain-containing protein; contains IPR006121 (Heavy metal-associated domain, HMA)	Chr6:10261221-10262721	354.067	1070.97	0.330604	4.58702e-59	8.51713e-57	DOWN	324.632	274.025	344.945	1029.77	962.633	878.278
Csa6G150560	Senescence-associated protein, putative	Chr6:10584164-10585562	23.8623	124.345	0.191904	3.77564e-14	1.71334e-12	DOWN	30.4075	44.1745	13.8467	103.645	168.218	156.736
Csa6G152950	Zinc finger A20 and AN1 domain-containing stress-associated protein; contains IPR000058 (Zinc finger, AN1-type), IPR002653 (Zinc finger, A20-type)	Chr6:10845538-10846542	216.068	943.498	0.229007	4.64772e-83	1.36326e-80	DOWN	214.831	393.653	138.611	836.937	1093.58	940.144
Csa6G188150	Unknown protein	Chr6:12263134-12263971	21.6338	58.1683	0.371917	0.00075042	0.00921587	DOWN	26.3911	13.8797	23.8089	41.159	111.878	33.032
Csa6G190250	Putative RING-H2 finger protein; contains IPR000253 (Forkhead-associated (FHA) domain), IPR010543 (Domain of unknown function DUF1117), IPR013083 (Zinc finger, RING/FYVE/PHD-type)	Chr6:12327278-12328638	58.9952	184.918	0.319034	4.61781e-12	1.76339e-10	DOWN	73.2064	111.956	38.8271	177.316	233.906	198.843
Csa6G193620	Histone H2B; contains IPR000558 (Histone H2B), IPR009072 (Histone-fold)	Chr6:12586496-12587416	157.35	344.386	0.4569	8.60313e-11	2.93129e-09	DOWN	195.256	151.307	164.524	386.556	499.102	277.606
Csa6G194150	Rapid alkalinization factor; contains IPR008801 (Rapid ALkalinization Factor)	Chr6:12607089-12607858	204.068	661.548	0.30847	4.07156e-41	5.02466e-39	DOWN	257.943	289.596	99.3446	607.441	879.821	592.607
Csa6G212890	CBL-interacting protein kinase 16; contains IPR020636 (Calcium/calmodulin-dependent/calcium-dependent protein kinase)	Chr6:12919492-12921094	81.4383	199.31	0.408601	1.43401e-08	3.8543e-07	DOWN	82.5378	112.461	70.3696	185.166	243.826	207.315
Csa6G227020	Protein trichome birefringence-like 38; contains IPR025846 (PMR5 N-terminal domain), IPR026057 (PC-Esterase)	Chr6:13149534-13154336	45.9961	140.242	0.327977	3.88463e-09	1.11678e-07	DOWN	65.9331	58.9492	32.2182	171.362	199.131	109.007
Csa6G239680	Transcript antisense to ribosomal rna protein	Chr6:13601375-13602311	328.882	899.291	0.365713	2.61872e-42	3.37581e-40	DOWN	858.013	192.218	46.7209	126.193	145.397	2037
Csa6G290790	LOB domain-containing protein, putative; contains IPR004883 (Lateral organ boundaries, LOB)	Chr6:14015608-14017154	17.592	103.157	0.170536	7.59317e-13	3.09211e-11	DOWN	22.4994	20.1566	13.4874	130.154	151.039	45.3348
Csa6G302130	Putative receptor-like protein kinase family protein; contains IPR011009 (Protein kinase-like domain), IPR013320 (Concanavalin A-like lectin/glucanase, subgroup), IPR024788 (Malectin-like carbohydrate-binding domain)	Chr6:14413985-14417503	12.938	42.3513	0.305492	0.000680102	0.00844453	DOWN	12.2114	18.0658	10.9501	39.7244	52.0069	41.1675
Csa6G303740	Zinc finger family protein; contains IPR015880 (Zinc finger, C2H2-like)	Chr6:14557188-14557878	116.881	290.134	0.402852	2.20605e-12	8.60273e-11	DOWN	163.709	160.993	75.6013	273.314	388.869	369.935
Csa6G309980	Beta-D-xylosidase; contains IPR002772 (Glycoside hydrolase family 3 C-terminal domain), IPR017853 (Glycoside hydrolase, superfamily), IPR026891 (Fibronectin type III-like domain), IPR026892 (Glycoside hydrolase family 3)	Chr6:14792632-14797768	4.92796	34.5096	0.1428	1.00889e-05	0.000181501	DOWN	7.81487	4.65591	3.37848	63.0634	37.727	11.9094
Csa6G324830	Unknown protein	Chr6:15109647-15110480	4.96066	26.9295	0.184209	0.000536728	0.00680629	DOWN	4.9181	8.57859	2.60191	23.5869	41.2686	29.7804
Csa6G338090	Dof zinc finger protein; contains IPR003851 (Zinc finger, Dof-type)	Chr6:15439972-15440821	8.47755	35.3648	0.239717	0.00046133	0.00593193	DOWN	8.14183	10.6718	10.5088	21.6282	44.1145	58.1778
Csa6G343710	Thioredoxin m; contains IPR005746 (Thioredoxin), IPR012336 (Thioredoxin-like fold)	Chr6:15592300-15593670	18.3783	59.2779	0.310036	9.86073e-05	0.00147721	DOWN	18.5803	22.3572	19.4631	53.1866	74.6161	67.3136
Csa6G350360	Probable receptor-like protein kinase; contains IPR011009 (Protein kinase-like domain), IPR013320 (Concanavalin A-like lectin/glucanase, subgroup)	Chr6:15746412-15747510	12.0973	70.2736	0.172146	7.58404e-09	2.0969e-07	DOWN	15.446	21.5326	5.46271	31.6343	37.1451	119.424
Csa6G350370	Wall-associated receptor kinase 2; contains IPR001881 (EGF-like calcium-binding), IPR025287 (Wall-associated receptor kinase galacturonan-binding domain)	Chr6:15747546-15749286	4.4035	24.5416	0.17943	0.00140758	0.0159508	DOWN	6.78948	4.23596	3.54823	17.5931	16.9944	43.9151
Csa6G358130	CM0216.320.nc protein; contains IPR004320 (Protein of unknown function DUF241, plant)	Chr6:16065200-16066141	5.82474	35.1775	0.165581	3.0608e-05	0.000509857	DOWN	6.42978	7.51368	4.15102	34.5947	49.2929	23.7027
Csa6G363520	Embryogenesis transmembrane protein-like; contains IPR026961 (PGG domain)	Chr6:16423809-16424826	190.282	719.123	0.264603	1.53088e-54	2.58196e-52	DOWN	196.35	109.561	260.239	671.314	729.344	724.848
Csa6G363530	Ankyrin repeat family protein; contains IPR026961 (PGG domain)	Chr6:16425723-16426448	56.3522	278.976	0.201997	1.53406e-28	1.33827e-26	DOWN	90.8651	30.0485	54.4564	356.034	306.825	241.816
Csa6G363540	Unknown protein; contains IPR026961 (PGG domain)	Chr6:16426713-16427225	6.41492	29.4696	0.217679	0.00084429	0.0101894	DOWN	9.18967	4.49612	6.60123	30.9699	18.7985	38.3469
Csa6G365200	Unknown protein	Chr6:16543253-16544914	6.71936	27.8827	0.240987	0.0020156	0.0218499	DOWN	8.18342	8.08526	6.68218	32.2688	35.6487	28.5205
Csa6G365210	Kelch-like protein 18; contains IPR001810 (F-box domain, cyclin-like), IPR015916 (Galactose oxidase, beta-propeller)	Chr6:16545015-16546792	60.0228	178.815	0.33567	1.21555e-10	4.08664e-09	DOWN	50.7709	71.2648	51.5582	146.46	190.481	171.725
Csa6G381850	Amino acid permease; contains IPR013057 (Amino acid transporter, transmembrane)	Chr6:17131068-17135711	658.623	1521.89	0.432766	3.20434e-49	4.76858e-47	DOWN	751.453	797.552	641.815	1552.5	1631.74	1764.23
Csa6G390120	F8K7.26 protein; contains IPR008004 (Uncharacterised protein family UPF0503)	Chr6:17480201-17481800	12.9412	76.7787	0.168552	4.18167e-10	1.33071e-08	DOWN	15.4974	13.7859	11.5915	92.3682	85.4421	68.6832
Csa6G398200	Gb|AAC79135.1	Chr6:17695129-17696235	59.7214	173.701	0.343817	3.9706e-10	1.26953e-08	DOWN	89.6913	70.3009	62.0225	191.402	245.759	219.769
Csa6G403600	Actin cross-linking protein; contains IPR007679 (Protein of unknown function DUF569), IPR008999 (Actin cross-linking)	Chr6:18117870-18121104	44.0342	265.222	0.166028	1.12159e-31	1.10193e-29	DOWN	54.2448	54.8591	34.7121	302.619	386.826	185.845
Csa6G405920	GATA transcription factor, putative; contains IPR016679 (Transcription factor, GATA, plant)	Chr6:18352363-18354766	163.336	831.36	0.196468	8.74113e-85	2.64048e-82	DOWN	204.993	371.04	70.5472	708.722	1005.01	991.364
Csa6G407650	Histone h1/h5, putative; contains IPR005819 (Histone H5)	Chr6:18614080-18615566	30.035	79.9267	0.375782	0.00017535	0.00248002	DOWN	37.8034	31.9679	35.2338	106.043	112.669	65.7506
Csa6G418410	UDP-glycosyltransferase 1; contains IPR002213 (UDP-glucuronosyl/UDP-glucosyltransferase)	Chr6:19287108-19289156	2.52103	17.1115	0.14733	0.00364376	0.0364178	DOWN	1.47857	5.17448	1.47135	12.5406	11.5553	27.7365
Csa6G423390	Xyloglucan endotransglucosylase/hydrolase 1; contains IPR008264 (Beta-glucanase), IPR008985 (Concanavalin A-like lectin/glucanases superfamily), IPR016455 (Xyloglucan endotransglucosylase/hydrolase)	Chr6:19629125-19630208	64.7096	767.469	0.0843156	1.86639e-128	8.99376e-126	DOWN	63.9464	129.425	20.776	924.74	873.093	611.878
Csa6G423400	Xyloglucan endotransglucosylase/hydrolase 1; contains IPR008264 (Beta-glucanase), IPR008985 (Concanavalin A-like lectin/glucanases superfamily), IPR016455 (Xyloglucan endotransglucosylase/hydrolase)	Chr6:19635316-19640650	5.63442	69.907	0.0805988	1.23105e-12	4.87578e-11	DOWN	8.28011	3.96026	4.54048	58.578	116.85	37.3119
Csa6G423410	Unknown protein	Chr6:19653292-19653745	28.6067	103.514	0.276356	1.37425e-08	3.70352e-07	DOWN	30.2043	43.3861	21.092	84.0346	117.674	127.843
Csa6G423990	Catalytic/ hydrolase; contains IPR010237 (Pyrimidine 5-nucleotidase), IPR023214 (HAD-like domain)	Chr6:19732131-19734380	118.892	267.781	0.44399	2.48665e-09	7.36857e-08	DOWN	181.986	63.3515	122.49	409.313	233.484	198.591
Csa6G425720	NAC-domain protein; contains IPR003441 (No apical meristem (NAM) protein)	Chr6:19930644-19931512	92.3202	380.693	0.242506	1.75311e-32	1.7565e-30	DOWN	100.887	96.9218	93.212	327.361	333.919	447.581
Csa6G425790	Ccr4-associated factor, putative; contains IPR006941 (Ribonuclease CAF1), IPR012337 (Ribonuclease H-like domain)	Chr6:19978170-19979389	221.943	725.592	0.305879	1.20713e-45	1.67336e-43	DOWN	231.065	438.974	169.536	739.931	962.161	991.763
Csa6G425850	Harpin-induced 1; contains IPR004864 (Late embryogenesis abundant protein, LEA-14)	Chr6:20000643-20001754	21.5177	57.4027	0.374855	0.00104313	0.0122459	DOWN	26.3564	32.5578	22.3707	56.3188	91.4876	73.4459
Csa6G433300	Alanine:glyoxylate aminotransferase; contains IPR015424 (Pyridoxal phosphate-dependent transferase), IPR024169 (Serine-pyruvate aminotransferase/2-aminoethylphosphonate-pyruvate transaminase)	Chr6:20481095-20486134	288.055	744.838	0.386735	1.58791e-31	1.54508e-29	DOWN	309.598	273.124	301.203	644.513	995.213	603.381
Csa6G439930	Photosystem II 5 kDa protein	Chr6:20625171-20625823	234.628	579.78	0.404685	7.87199e-23	5.41909e-21	DOWN	209.467	232.729	332.305	412.812	679.38	888.559
Csa6G445070	Probable receptor-like protein kinase; contains IPR011009 (Protein kinase-like domain), IPR013320 (Concanavalin A-like lectin/glucanase, subgroup)	Chr6:20691214-20693412	17.0832	75.7267	0.22559	1.12266e-07	2.66685e-06	DOWN	17.94	19.9199	12.5079	63.5764	54.8122	98.2792
Csa6G445750	Phenylalanine ammonia-lyase; contains IPR001106 (Aromatic amino acid lyase), IPR023144 (Phenylalanine ammonia-lyase, shielding domain), IPR024083 (Fumarase/histidase, N-terminal)	Chr6:20840773-20843029	11.5052	59.9734	0.191838	3.14352e-07	7.12449e-06	DOWN	11.5066	11.9257	12.1129	44.2119	55.8095	85.3975
Csa6G445760	Phenylalanine ammonia-lyase; contains IPR001106 (Aromatic amino acid lyase), IPR023144 (Phenylalanine ammonia-lyase, shielding domain), IPR024083 (Fumarase/histidase, N-terminal)	Chr6:20844757-20847122	47.5863	313.183	0.151944	1.34734e-39	1.60404e-37	DOWN	48.0718	29.5564	71.7973	276.817	265.212	429.578
Csa6G445770	Phenylalanine ammonia-lyase; contains IPR001106 (Aromatic amino acid lyase), IPR023144 (Phenylalanine ammonia-lyase, shielding domain), IPR024083 (Fumarase/histidase, N-terminal)	Chr6:20849446-20851813	8.67869	30.5151	0.284406	0.00373523	0.0372584	DOWN	8.78162	8.96183	10.2512	32.94	24.7917	37.8214
Csa6G445780	Phenylalanine ammonia-lyase; contains IPR001106 (Aromatic amino acid lyase), IPR023144 (Phenylalanine ammonia-lyase, shielding domain)	Chr6:20853571-20854812	43.2942	351.904	0.123028	5.82597e-50	8.86555e-48	DOWN	54.3423	38.8285	41.4894	296.884	325.137	475.005
Csa6G446280	Phenylalanine ammonia-lyase; contains IPR001106 (Aromatic amino acid lyase), IPR008948 (L-Aspartase-like), IPR024083 (Fumarase/histidase, N-terminal)	Chr6:20855214-20855835	9.12868	64.7602	0.140961	3.51838e-09	1.01437e-07	DOWN	10.6276	3.30566	14.8971	67.7386	73.8694	56.4212
Csa6G446450	Auxin-induced protein-like protein; contains IPR003676 (Auxin responsive SAUR protein)	Chr6:20951278-20953379	20.1243	100.61	0.200023	5.5464e-11	1.90907e-09	DOWN	20.9563	22.7996	16.8956	114.813	99.6197	87.0049
Csa6G446470	Heavy metal-associated domain containing protein, expressed; contains IPR006121 (Heavy metal-associated domain, HMA)	Chr6:20965229-20966915	56.9012	388.819	0.146344	2.97765e-50	4.5655e-48	DOWN	76.2011	36.0442	47.7698	392.345	324.818	353.03
Csa6G450440	AT5g03660/F17C15_80; contains IPR007033 (Golgin, RAB6-interacting)	Chr6:21434468-21436158	35.8131	81.1434	0.441356	0.000845124	0.0101873	DOWN	36.2371	19.0112	43.6803	95.5648	97.5881	55.2229
Csa6G454460	Harpin inducing protein 1-like 9; contains IPR004864 (Late embryogenesis abundant protein, LEA-14)	Chr6:21807150-21808126	61.6876	244.826	0.251965	1.78224e-20	1.08321e-18	DOWN	78.1781	78.5192	64.8574	234.707	297.529	319.588
Csa6G483300	Photosystem I reaction center subunit N; contains IPR008796 (Photosystem I PsaN, reaction centre subunit N)	Chr6:22167960-22169508	142.831	308.282	0.463313	1.57275e-09	4.75088e-08	DOWN	132.813	104.472	191.974	233.14	342.833	374.621
Csa6G483320	Serine/threonine protein kinase; contains IPR011009 (Protein kinase-like domain)	Chr6:22170902-22179793	192.861	546.947	0.352614	5.84107e-28	5.00921e-26	DOWN	201.503	247.164	190.112	585.769	533.792	671.765
Csa6G486700	Cellulose synthase; contains IPR005150 (Cellulose synthase), IPR013083 (Zinc finger, RING/FYVE/PHD-type)	Chr6:22552038-22558749	32.0349	119.142	0.26888	8.73195e-10	2.71052e-08	DOWN	38.9029	38.9862	24.6712	121.671	129.706	119.991
Csa6G487750	Receptor-like protein kinase; contains IPR011009 (Protein kinase-like domain), IPR013320 (Concanavalin A-like lectin/glucanase, subgroup), IPR018392 (Peptidoglycan-binding lysin domain)	Chr6:22958325-22960670	25.9601	72.5568	0.35779	0.000104531	0.00155903	DOWN	27.6922	30.5458	22.615	71.8376	73.8629	80.6154
Csa6G487770	BEL1-like homeodomain protein; contains IPR006563 (POX), IPR009057 (Homeodomain-like)	Chr6:22977391-22982614	15.534	42.2402	0.367754	0.00393521	0.0388891	DOWN	19.5822	23.3644	13.2817	51.319	65.3917	33.724
Csa6G490250	Short-chain dehydrogenase/reductase family protein; contains IPR002347 (Glucose/ribitol dehydrogenase)	Chr6:23315129-23316933	77.8486	193.418	0.402489	1.11419e-08	3.01876e-07	DOWN	125.454	32.5189	93.4252	211.2	198.311	219.439
Csa6G493330	U-box domain-containing protein 3; contains IPR016024 (Armadillo-type fold)	Chr6:23764865-23766562	17.273	84.8023	0.203686	2.13577e-09	6.35673e-08	DOWN	19.5616	22.0404	13.8098	86.0331	89.4503	87.6221
Csa6G495020	LOB domain-containing protein, putative; contains IPR004883 (Lateral organ boundaries, LOB)	Chr6:23922657-23923870	17.6915	58.9318	0.300203	7.76142e-05	0.00119274	DOWN	20.3079	29.7924	16.8105	76.4094	90.7092	47.8977
Csa6G495100	BTB/POZ and TAZ domain-containing protein 4; contains IPR000197 (Zinc finger, TAZ-type), IPR011333 (BTB/POZ fold)	Chr6:23975582-23978468	113.636	251.641	0.45158	1.60652e-08	4.27821e-07	DOWN	153.657	160.484	65.6454	258.004	248.164	305.21
Csa6G495680	Calcium-transporting ATPase 1; contains IPR001757 (Cation-transporting P-type ATPase), IPR023214 (HAD-like domain), IPR023298 (P-type ATPase, transmembrane domain), IPR024750 (Calcium-transporting P-type ATPase, N-terminal autoinhibitory domain)	Chr6:24038645-24043199	45.0587	119.002	0.378638	2.39438e-06	4.71858e-05	DOWN	41.1669	41.9085	53.3215	115.607	115.432	125.293
Csa6G495830	[Protein-PII] uridylyltransferase; contains IPR002912 (ACT domain)	Chr6:24120668-24123927	53.6743	121.89	0.44035	5.53624e-05	0.000874009	DOWN	61.2227	76.1778	39.5048	94.0062	117.9	156.626
Csa6G497100	Transcription factor bHLH25; contains IPR011598 (Myc-type, basic helix-loop-helix (bHLH) domain)	Chr6:24341846-24344208	14.3651	289.304	0.049654	2.12546e-57	3.84082e-55	DOWN	14.9797	13.4617	17.7856	343.919	264.672	305.268
Csa6G497110	Transcription factor bHLH25; contains IPR006121 (Heavy metal-associated domain, HMA), IPR011598 (Myc-type, basic helix-loop-helix (bHLH) domain)	Chr6:24349097-24351140	33.405	197.033	0.16954	1.5422e-23	1.09903e-21	DOWN	29.748	69.8564	22.5453	231.016	182.953	246.228
Csa6G497240	Hydroxyproline-rich glycoprotein	Chr6:24448290-24449882	63.3459	534.956	0.118413	7.39967e-77	1.82637e-74	DOWN	78.0156	101.66	34.7416	615.283	648.838	591.307
Csa6G497250	Putative homeodomain-like transcription factor superfamily protein; contains IPR009057 (Homeodomain-like)	Chr6:24457867-24460825	12.297	61.9286	0.198567	3.19505e-07	7.20898e-06	DOWN	14.1289	15.0963	10.7294	65.7728	59.7193	65.47
Csa6G499090	Mitochondrial carrier family; contains IPR002030 (Mitochondrial brown fat uncoupling protein), IPR023395 (Mitochondrial carrier domain)	Chr6:24661208-24662657	149.246	404.173	0.369263	2.00477e-19	1.15927e-17	DOWN	124.737	231.778	186.566	269.837	497.134	572.645
Csa6G499150	Unknown protein	Chr6:24713797-24714763	269.71	889.649	0.303165	3.24952e-56	5.76905e-54	DOWN	316.923	557.739	165.338	829.823	1290.67	1255.49
Csa6G499220	Ring finger protein, putative; contains IPR013083 (Zinc finger, RING/FYVE/PHD-type)	Chr6:24750688-24751882	15.7453	77.5693	0.202984	8.30578e-09	2.28398e-07	DOWN	18.1673	18.2439	14.8852	101.449	97.2326	56.5215
Csa6G500550	Ethylene-responsive transcription factor 5; contains IPR016177 (DNA-binding, integrase-type)	Chr6:24982038-24983346	34.3415	87.094	0.394304	0.00012484	0.00181381	DOWN	41.39	78.6787	20.7154	123.186	140.248	71.6892
Csa6G500640	Ascorbate oxidase; contains IPR017760 (L-ascorbate oxidase, plants)	Chr6:25022667-25024928	13.9735	129.457	0.107939	8.51556e-21	5.27053e-19	DOWN	17.0274	19.4209	9.27924	143.034	184.497	103.961
Csa6G502830	Unknown protein	Chr6:25408975-25409332	101.658	234.753	0.433042	9.9052e-09	2.69451e-07	DOWN	119.611	111.464	92.686	143.129	204.854	364.793
Csa6G505280	Histone h1/h5, putative; contains IPR005819 (Histone H5)	Chr6:25692624-25693709	41.5176	119.669	0.346937	3.16226e-07	7.14297e-06	DOWN	47.9693	36.5593	40.1792	152.033	186.018	68.3339
Csa6G505910	Calcium-dependent protein kinase, putative; contains IPR011009 (Protein kinase-like domain), IPR011992 (EF-hand-like domain)	Chr6:25785844-25791040	127.385	435.787	0.29231	1.41846e-29	1.29316e-27	DOWN	123.138	156.107	116.936	437.653	391.553	477.711
Csa6G505970	Armadillo repeat-containing protein; contains IPR016024 (Armadillo-type fold)	Chr6:25820179-25822605	8.65004	34.8606	0.248132	0.000707471	0.0087468	DOWN	10.9037	12.5933	7.62225	40.1194	46.4948	32.9911
Csa6G507370	Thiosulfate sulfurtransferase GlpE; contains IPR001763 (Rhodanese-like domain)	Chr6:26029305-26031016	34.6431	240.738	0.143904	7.3413e-32	7.28336e-30	DOWN	70.1378	17.6348	22.3843	345.263	278.982	171.073
Csa6G510320	Galacturonosyltransferase; contains IPR002495 (Glycosyl transferase, family 8)	Chr6:26231215-26236026	33.9007	72.382	0.468358	0.00465866	0.0449626	DOWN	34.4285	50.9817	28.6564	72.5033	77.7641	83.7546
Csa6G511030	Heavy metal-associated domain containing protein, expressed; contains IPR006121 (Heavy metal-associated domain, HMA)	Chr6:26319033-26321917	29.5352	73.1315	0.403864	0.000525855	0.00668937	DOWN	32.275	11.4603	34.0972	80.6465	70.9819	62.3352
Csa6G511610	Unknown protein	Chr6:26361488-26362688	76.4694	211.128	0.362194	3.3306e-11	1.17846e-09	DOWN	77.4416	75.8648	92.2909	264.031	268.433	121.135
Csa6G511620	Scarecrow-like 1 transcription factor; contains IPR005202 (Transcription factor GRAS)	Chr6:26362804-26364430	91.2718	284.134	0.321228	1.73846e-17	9.33282e-16	DOWN	103.88	126.495	78.2306	295.059	362.808	279.481
Csa6G511670	U-box domain-containing protein; contains IPR016024 (Armadillo-type fold)	Chr6:26376726-26379440	32.2051	282.095	0.114164	5.63509e-42	7.21827e-40	DOWN	35.4569	55.2016	20.4842	265.351	363.85	287.618
Csa6G511710	Unknown protein	Chr6:26401810-26403190	355.846	963.088	0.369484	2.58238e-44	3.5314e-42	DOWN	517.367	415.633	199.701	1078.26	1081.69	665.91
Csa6G511770	Alkaline ceramidase; contains IPR008901 (Ceramidase)	Chr6:26428189-26430012	149.039	308.265	0.483477	1.60037e-08	4.26743e-07	DOWN	161.048	164.402	149.947	263.481	284.479	404.994
Csa6G511820	Protein F12F1.11-, putative	Chr6:26444689-26445531	16.039	149.492	0.10729	3.6302e-23	2.53351e-21	DOWN	18.4358	13.7153	12.5915	143.901	118.64	132.379
Csa6G515500	Receptor-like protein kinase; contains IPR011009 (Protein kinase-like domain)	Chr6:26801277-26802024	25.6684	66.3542	0.386839	0.00054407	0.00687784	DOWN	36.341	31.0617	14.1718	65.3224	54.2352	89.7623
Csa6G516780	Zinc finger protein CONSTANS-like protein; contains IPR000315 (Zinc finger, B-box)	Chr6:26902246-26902707	44.077	127.089	0.34682	1.4567e-07	3.41625e-06	DOWN	57.1561	37.5348	43.1107	143.713	173.14	72.8677
Csa6G516870	Unknown protein; contains IPR022251 (Protein of unknown function wound-induced)	Chr6:26954645-26955258	19.6974	52.336	0.376364	0.00203559	0.022043	DOWN	30.3437	15.096	13.7037	64.2305	60.2261	32.2326
Csa6G516890	Vesicle-associated membrane family protein; contains IPR000535 (Major sperm protein)	Chr6:26959112-26962081	90.7374	182.797	0.496383	3.41556e-05	0.000562927	DOWN	103.185	117.785	72.2234	173.047	205.238	193.577
Csa6G516920	Sugar transporter, putative; contains IPR005828 (General substrate transporter), IPR016196 (Major facilitator superfamily domain, general substrate transporter)	Chr6:26969005-26972242	39.294	100.892	0.389466	2.98514e-05	0.000498073	DOWN	45.0148	48.7258	32.1448	109.719	129.378	79.6379
Csa6G516960	F-box family protein; contains IPR001810 (F-box domain, cyclin-like)	Chr6:26996497-26998066	205.372	1669.9	0.122985	6.78593e-233	1.1445e-229	DOWN	299.324	259.463	106.199	1805.51	1560.76	1806.92
Csa6G517220	Putative auxin/aluminum-responsive protein; contains IPR024286 (Domain of unknown function DUF3700)	Chr6:27137341-27138800	118.023	275.148	0.428944	3.75076e-10	1.20304e-08	DOWN	223.021	40.4498	72.3147	474.344	149.344	163.087
Csa6G518030	Unknown protein	Chr6:27324161-27324628	22.0047	60.4756	0.363861	0.000901967	0.0107762	DOWN	26.6869	42.4193	13.3872	54.2519	64.3779	60.2869
Csa6G518090	E6-2 protein kinase	Chr6:27350468-27351761	68.25	180.645	0.377813	5.31323e-09	1.49353e-07	DOWN	74.4793	56.9666	68.4518	182.056	245.288	143.483
Csa6G518190	Glutaredoxin C9; contains IPR011905 (Glutaredoxin-like, plant II), IPR012336 (Thioredoxin-like fold)	Chr6:27402819-27403662	31.1301	70.5371	0.441329	0.00289633	0.0298924	DOWN	29.8036	47.098	19.9174	81.129	67.7828	62.6959
Csa6G519480	Protein CHUP1; contains IPR015425 (Actin-binding FH2)	Chr6:27564831-27568542	16.9004	54.039	0.312744	0.000129902	0.00187926	DOWN	25.1804	12.5729	14.9934	59.644	57.5499	53.1161
Csa6G519700	Unknown protein	Chr6:27673761-27674397	1.62279	36.4562	0.0445134	3.54353e-08	9.07816e-07	DOWN	2.05178	1.17275	1.26695	26.07	49.4547	28.4486
Csa6G520240	Trehalose-6-phosphate synthase; contains IPR001830 (Glycosyl transferase, family 20), IPR006379 (HAD-superfamily hydrolase, subfamily IIB), IPR023214 (HAD-like domain)	Chr6:27709883-27715414	113.974	458.041	0.248829	4.57541e-38	5.20234e-36	DOWN	119.367	137.15	91.1901	421.553	498.608	413.307
Csa6G520300	Heat stress transcription factor A-4a; contains IPR011991 (Winged helix-turn-helix DNA-binding domain)	Chr6:27745949-27748296	30.6679	79.4313	0.386093	0.00017535	0.00248002	DOWN	31.0131	35.3106	28.6989	73.0446	81.0954	92.6944
Csa6G520370	MAC/Perforin domain containing protein; contains IPR020864 (Membrane attack complex component/perforin (MACPF) domain)	Chr6:27767488-27771473	80.2899	167.618	0.479005	3.2123e-05	0.000533337	DOWN	89.6553	98.6151	61.4953	127.796	167.739	220.26
Csa6G523420	Unknown protein; contains IPR008889 (VQ)	Chr6:28092379-28092798	5.79407	64.0918	0.0904027	1.07261e-11	3.9542e-10	DOWN	7.73626	2.53543	6.37136	60.8217	57.276	64.8857
Csa6G525340	Photosystem I reaction center subunit X psaK; contains IPR000549 (Photosystem I PsaG/PsaK protein), IPR023618 (Photosystem I PsaG/PsaK domain)	Chr6:28362764-28364188	156.013	319.023	0.489034	1.72647e-08	4.57956e-07	DOWN	159.625	168.163	200.638	240.652	454.948	414.007
Csa6G525670	Reticuline oxidase, putative; contains IPR012951 (Berberine/berberine-like), IPR016166 (FAD-binding, type 2)	Chr6:28596116-28600772	336.252	733.999	0.45811	3.25879e-21	2.05466e-19	DOWN	321.51	255.22	454.162	742.52	875.324	743.724
Csa7G004700	Putative kinesin; contains IPR001752 (Kinesin, motor domain), IPR013083 (Zinc finger, RING/FYVE/PHD-type), IPR027417 (P-loop containing nucleoside triphosphate hydrolase)	Chr7:241339-251574	25.0852	62.511	0.401293	0.00189111	0.0207224	DOWN	26.5686	26.1378	22.4411	72.0709	36.3656	68.9526
Csa7G007850	Unknown protein	Chr7:388444-391899	8.19251	35.2766	0.232236	0.00046133	0.00593193	DOWN	8.40937	3.92673	9.24497	39.6221	39.7302	22.3533
Csa7G007860	GAGA-binding transcriptional activator; contains IPR010409 (GAGA binding-like)	Chr7:388444-391899	26.2977	97.8334	0.268801	2.54092e-08	6.66137e-07	DOWN	28.089	43.3214	21.2788	84.3975	113.638	114.373
Csa7G007880	Putative transcription factor; contains IPR004827 (Basic-leucine zipper domain)	Chr7:411097-415125	24.3442	63.393	0.38402	0.000879693	0.01056	DOWN	29.4515	22.8807	22.7027	63.716	75.7058	58.1901
Csa7G012410	Metal ion binding protein, putative; contains IPR006121 (Heavy metal-associated domain, HMA)	Chr7:747632-749134	10.1561	34.232	0.296684	0.00285903	0.0295224	DOWN	14.3207	11.1737	10.2409	37.3885	53.2839	31.6546
Csa7G024670	Amino acid transporter, putative; contains IPR013057 (Amino acid transporter, transmembrane)	Chr7:1366528-1368327	27.6319	75.2576	0.367164	0.00010642	0.00158254	DOWN	31.5916	33.3313	24.3965	65.8853	123.692	43.7896
Csa7G029930	Putative receptor-like protein kinase; contains IPR008985 (Concanavalin A-like lectin/glucanases superfamily), IPR011009 (Protein kinase-like domain)	Chr7:1577320-1580540	14.4109	82.2358	0.175239	3.00698e-10	9.72178e-09	DOWN	17.1427	15.045	13.4926	91.3758	93.6701	74.5086
Csa7G033410	Auxin induced-like protein; contains IPR004877 (Cytochrome b561, eukaryote), IPR005018 (DOMON domain), IPR017214 (Uncharacterised conserved protein UCP037471)	Chr7:1887470-1889171	291.533	857.692	0.339904	1.16218e-45	1.62216e-43	DOWN	397.163	331.145	268.136	936.595	1040.95	1040.3
Csa7G039260	Fasciclin-like arabinogalactan protein 9.2; contains IPR000782 (FAS1 domain)	Chr7:2129820-2131642	107.687	328.496	0.327818	1.81884e-19	1.05477e-17	DOWN	179.15	104.865	84.31	350.96	598.135	241.372
Csa7G041870	Auxin induced-like protein; contains IPR004877 (Cytochrome b561, eukaryote), IPR005018 (DOMON domain), IPR017214 (Uncharacterised conserved protein UCP037471)	Chr7:2244153-2245558	384.345	2562.2	0.150006	1.0134101110454e-316	4.10208144747967e-313	DOWN	535.128	380.146	409.04	3035.14	2781.09	2833.1
Csa7G044980	Xyloglucan endotransglucosylase/hydrolase; contains IPR008264 (Beta-glucanase), IPR008985 (Concanavalin A-like lectin/glucanases superfamily), IPR016455 (Xyloglucan endotransglucosylase/hydrolase)	Chr7:2665865-2668223	16.1791	46.3415	0.349128	0.00235129	0.0250726	DOWN	22.6596	9.07702	17.7372	74.4035	44.0321	21.7969
Csa7G047970	Unknown protein	Chr7:2947265-2947695	121.63	401.452	0.302975	3.44565e-26	2.78946e-24	DOWN	149.129	152	91.0054	414.045	612.102	306.52
Csa7G048060	Plant-specific domain TIGR01615 family protein; contains IPR006502 (Protein of unknown function DUF506, plant)	Chr7:2998187-2999450	14.2816	104.99	0.136028	9.26225e-15	4.37988e-13	DOWN	20.2151	11.231	10.6126	127.008	125.049	68.9133
Csa7G049230	Ethylene-responsive transcription factor, putative; contains IPR016177 (DNA-binding, integrase-type)	Chr7:3133824-3134650	71.363	396.75	0.179869	3.62263e-44	4.9207e-42	DOWN	113.447	149.581	37.2431	571.265	548.233	336.086
Csa7G056500	F-box protein PP2-B1; contains IPR025886 (Phloem protein 2-like)	Chr7:3332187-3333211	497.652	1385.04	0.359305	3.29353e-66	6.66578e-64	DOWN	327.691	871.034	390.238	606.918	3546.45	422.102
Csa7G061200	Lipid transfer protein; contains IPR000528 (Plant lipid transfer protein/Par allergen), IPR016140 (Bifunctional inhibitor/plant lipid transfer protein/seed storage helical domain)	Chr7:3567779-3568903	43.7677	90.1562	0.485465	0.00239243	0.0254042	DOWN	54.4037	45.7721	55.5596	101.011	102.869	123.028
Csa7G061710	Peroxidase; contains IPR010255 (Haem peroxidase)	Chr7:3580326-3582324	338.671	1112.82	0.304336	1.33535e-69	2.81523e-67	DOWN	394.95	236.01	381.893	1023.73	898.044	1427.82
Csa7G066840	Receptor-like protein kinase; contains IPR008985 (Concanavalin A-like lectin/glucanases superfamily), IPR011009 (Protein kinase-like domain)	Chr7:4090126-4092458	1.87598	16.4915	0.113754	0.00191982	0.0209915	DOWN	2.21881	3.05199	1.185	18.4334	24.842	12.231
Csa7G067350	Phloem filament protein; contains IPR009994 (Phloem filament PP1)	Chr7:4102337-4102993	265.035	688.191	0.385118	1.33985e-29	1.22702e-27	DOWN	159.207	437.477	338.442	344.789	1574.7	398.007
Csa7G068600	Glutamyl-tRNA reductase; contains IPR000343 (Tetrapyrrole biosynthesis, glutamyl-tRNA reductase), IPR016040 (NAD(P)-binding domain)	Chr7:4217329-4223170	78.3226	191.606	0.408769	3.1066e-08	7.99931e-07	DOWN	77.5537	70.7442	89.7502	158.441	207.746	209.695
Csa7G068610	Putative DUF231 domain containing family protein; contains IPR025846 (PMR5 N-terminal domain), IPR026057 (PC-Esterase)	Chr7:4217329-4223170	192.248	467.851	0.410917	5.97034e-18	3.25697e-16	DOWN	188.296	279.367	118.99	343.383	490.518	634.475
Csa7G069140	Bromodomain-containing protein; contains IPR001487 (Bromodomain), IPR027353 (NET domain)	Chr7:4248318-4251001	118.34	297.442	0.397859	8.79537e-13	3.53896e-11	DOWN	118.539	148.133	91.1977	266.123	270.262	302.658
Csa7G070810	Putative uncharacterized protein At1g49975/F2J10.22	Chr7:4431911-4432256	104.103	238.478	0.436531	1.05825e-08	2.87488e-07	DOWN	85.7775	113.768	86.2531	196.218	199.804	243.48
Csa7G071520	Protein phosphatase 2c, putative; contains IPR001932 (Protein phosphatase 2C (PP2C)-like), IPR015655 (Protein phosphatase 2C)	Chr7:4616286-4618722	108.234	306.056	0.353641	4.25242e-16	2.16788e-14	DOWN	117.874	145.6	96.2502	241.328	259.348	420.704
Csa7G072850	Kynurenine formamidase; contains IPR007325 (Putative cyclase)	Chr7:4793088-4796780	14.7907	51.8092	0.285484	0.000111065	0.00164196	DOWN	17.2978	20.8402	10.2623	47.341	86.7423	41.5655
Csa7G073380	Elicitor-responsive protein; contains IPR008973 (C2 calcium/lipid-binding domain, CaLB)	Chr7:4829243-4832220	162.499	567.407	0.286389	2.83826e-39	3.33974e-37	DOWN	157.683	259.496	174.813	572.672	611.31	868.878
Csa7G073410	Leucine-rich repeat receptor-like serine/threonine-protein kinase; contains IPR001611 (Leucine-rich repeat), IPR015425 (Actin-binding FH2)	Chr7:4848556-4850438	42.7051	88.03	0.48512	0.0028355	0.0293694	DOWN	43.3633	57.8812	58.3893	72.6977	147.498	121.773
Csa7G073520	CBS domain-containing protein-like; contains IPR000644 (Cystathionine beta-synthase, core)	Chr7:4881076-4882692	573.866	1555.95	0.36882	1.37139e-70	2.95271e-68	DOWN	573.482	828.717	476.053	1399.57	1086.01	2264.27
Csa7G073700	Ethylene responsive transcription factor 2a; contains IPR016177 (DNA-binding, integrase-type)	Chr7:4991911-4992682	6.38949	110.231	0.0579645	1.36627e-21	8.8628e-20	DOWN	6.29108	10.4054	7.28433	124.909	129.765	145.997
Csa7G073780	Pheromone receptor-like protein; contains IPR012442 (Protein of unknown function DUF1645)	Chr7:5046512-5047958	58.8492	126.296	0.465963	0.000120212	0.00175665	DOWN	68.6311	57.5445	57.3219	100.172	131.398	157.037
Csa7G074910	Unknown protein	Chr7:5161625-5162318	45.101	106.111	0.425036	8.98097e-05	0.00135747	DOWN	62.8612	31.5905	51.7081	109.782	133.816	97.975
Csa7G145940	cDNA clone:002-156-B04, full insert sequence	Chr7:6131078-6133276	39.68	88.3499	0.449123	0.000750763	0.00921448	DOWN	50.9466	71.4501	19.2104	101.705	134.106	60.1337
Csa7G195260	Fructose-bisphosphate aldolase; contains IPR000741 (Fructose-bisphosphate aldolase, class-I), IPR013785 (Aldolase-type TIM barrel)	Chr7:7021516-7023145	57.3589	314.244	0.18253	6.01575e-35	6.34129e-33	DOWN	85.1908	59.9251	44.7571	250.055	520.709	291.246
Csa7G222870	Phloem filament protein; contains IPR009994 (Phloem filament PP1)	Chr7:7967035-7967647	25.53	165.168	0.15457	2.15981e-21	1.38331e-19	DOWN	9.91381	24.0792	38.7677	45.024	433.78	9.53088
Csa7G222880	Phloem filament protein; contains IPR009994 (Phloem filament PP1)	Chr7:7971198-7972000	228.002	719.694	0.316804	7.49493e-43	9.91437e-41	DOWN	101.357	161.805	396.974	251.424	1527.03	176.179
Csa7G234090	Senescence-associated protein SAG102; contains IPR007650 (Protein of unknown function DUF581)	Chr7:8263685-8265592	18.5466	59.4024	0.31222	9.86073e-05	0.00147721	DOWN	17.1621	24.5027	18.6683	54.0506	90.2953	49.0969
Csa7G237300	Adhesive/proline-rich protein	Chr7:8473098-8473928	264.014	1620.4	0.162931	1.38206e-189	1.16548e-186	DOWN	329.267	426.397	176.96	1647.29	1830.13	1827.83
Csa7G278230	RING finger protein; contains IPR013083 (Zinc finger, RING/FYVE/PHD-type)	Chr7:9811537-9813841	5.76471	23.9991	0.240205	0.00520704	0.0493608	DOWN	7.94483	6.26958	3.89077	28.6443	32.3126	17.0289
Csa7G284420	Receptor-like protein kinase; contains IPR001611 (Leucine-rich repeat), IPR003591 (Leucine-rich repeat, typical subtype), IPR011009 (Protein kinase-like domain)	Chr7:10011326-10014952	39.6049	84.8106	0.466981	0.0021754	0.0233694	DOWN	41.5968	43.0622	43.5001	89.2865	95.8785	90.3457
Csa7G298820	CAA303718.1 protein; contains IPR008511 (Protein BYPASS-related)	Chr7:10465391-10467837	52.3136	152.261	0.343578	4.22588e-09	1.20631e-07	DOWN	51.1074	70.447	45.1352	172.993	164.556	127.179
Csa7G322070	Scarecrow-like 1 transcription factor; contains IPR005202 (Transcription factor GRAS)	Chr7:11147605-11149318	15.516	55.6897	0.278615	4.52774e-05	0.00073134	DOWN	17.8431	18.7509	13.9523	56.9354	67.5977	56.0123
Csa7G328830	WRKY transcription factor 6; contains IPR003657 (DNA-binding WRKY)	Chr7:11600973-11602872	9.47513	54.2047	0.174803	3.04123e-07	6.92368e-06	DOWN	11.7354	7.26892	10.7978	66.4515	64.6125	41.4305
Csa7G368090	EPIDERMAL PATTERNING FACTOR-like protein	Chr7:12939801-12941098	41.6797	109.533	0.380522	6.15006e-06	0.000113259	DOWN	46.9751	35.5375	40.8066	99.0977	94.9278	131.858
Csa7G372910	Proteinase inhibitor, putative; contains IPR000864 (Proteinase inhibitor I13, potato inhibitor I)	Chr7:13364196-13364774	44.2406	150.824	0.293326	5.23323e-11	1.81673e-09	DOWN	51.4956	120.413	10.1991	138.789	286.086	104.349
Csa7G373530	Receptor-like kinase; contains IPR011009 (Protein kinase-like domain), IPR013210 (Leucine-rich repeat-containing N-terminal, type 2), IPR013320 (Concanavalin A-like lectin/glucanase, subgroup)	Chr7:13493018-13495714	108.164	226.673	0.477181	9.53808e-07	2.02137e-05	DOWN	124.273	96.6891	137.251	228.535	254.653	259.366
Csa7G375830	Ethylene-responsive transcription factor, putative; contains IPR016177 (DNA-binding, integrase-type)	Chr7:13731566-13732021	3.17465	26.1579	0.121365	0.000186418	0.00262921	DOWN	3.13149	3.79487	3.11513	20.0253	21.1687	28.5882
Csa7G378520	Auxin-responsive protein; contains IPR003311 (AUX/IAA protein)	Chr7:13953929-13956845	20.4974	70.2294	0.291864	7.83892e-06	0.000142544	DOWN	21.779	6.21007	35.902	43.8728	156.744	20.2601
Csa7G394060	Unknown protein	Chr7:15003117-15003554	95.2776	1200.7	0.0793517	2.37105e-204	2.18126e-201	DOWN	131.587	120.449	76.738	1299.83	1339.6	1396.48
Csa7G398090	Late embryogenesis abundant protein 3L-1; contains IPR004926 (Late embryogenesis abundant protein, LEA-5)	Chr7:15372004-15372905	3669.82	7711.61	0.475882	2.53277e-188	2.05043e-185	DOWN	4627.26	6061.66	2472.26	6445.48	11706.3	7540.11
Csa7G405880	Unknown protein; contains IPR008598 (Drought induced 19/ RING finger protein 114)	Chr7:15528359-15532649	42.3616	149.608	0.283151	2.04088e-11	7.38914e-10	DOWN	33.9622	57.99	30.1548	125.582	120.59	198.882
Csa7G405890	Dehydration-induced 19-like protein; contains IPR008598 (Drought induced 19/ RING finger protein 114)	Chr7:15532902-15534235	92.3983	280.543	0.329355	1.28045e-16	6.67912e-15	DOWN	83.4367	79.1117	114.444	278.345	277.446	287.399
Csa7G407550	Lipase; contains IPR002921 (Lipase, class 3)	Chr7:15648763-15652266	101.173	292.551	0.34583	5.85608e-16	2.93369e-14	DOWN	114.268	141.703	73.3006	309.645	317.036	274.347
Csa7G407620	cDNA, clone: J100026I16, full insert sequence; contains IPR025322 (Protein of unknown function DUF4228)	Chr7:15707770-15708487	45.3833	278.071	0.163208	9.63828e-34	1.00035e-31	DOWN	49.0418	52.7234	34.9184	252.16	215.308	303.749
Csa7G414440	Protein phosphatase-2C; contains IPR001932 (Protein phosphatase 2C (PP2C)-like), IPR015655 (Protein phosphatase 2C)	Chr7:15962072-15967679	134.208	415.802	0.322769	1.12165e-24	8.59891e-23	DOWN	138.595	260.039	65.6211	481.555	446.006	398.399
Csa7G420820	UPF0496 protein 4	Chr7:16200459-16201497	87.67	322.753	0.271632	1.6002e-24	1.21753e-22	DOWN	75.9219	155.644	69.1958	280.966	309.311	385.635
Csa7G431400	At1g79660/F20B17_9	Chr7:16953239-16954400	92.8701	226.285	0.410412	1.38497e-09	4.2278e-08	DOWN	100.011	148.34	60.5596	213.042	275.306	300.489
Csa7G432250	Leucine-rich repeat-containing protein; contains IPR006553 (Leucine-rich repeat, cysteine-containing subtype), IPR025875 (Leucine rich repeat 4)	Chr7:17136754-17144422	28.3622	128.07	0.221459	9.08691e-13	3.64901e-11	DOWN	36.938	36.538	12.9934	131.893	199.153	71.6634
Csa7G447110	Ferredoxin; contains IPR012675 (Beta-grasp domain)	Chr7:17874484-17876131	51.7223	161.557	0.320149	1.419e-10	4.73134e-09	DOWN	56.3296	47.8064	53.5117	152.597	183.229	169.596
Csa7G447990	Pectinesterase; contains IPR006501 (Pectinesterase inhibitor), IPR011050 (Pectin lyase fold/virulence factor)	Chr7:18173530-18178588	48.5726	98.355	0.49385	0.00218641	0.0234628	DOWN	55.2385	41.4205	51.1428	149.519	142.375	36.6762
Csa7G449420	Lipoxygenase; contains IPR000907 (Lipoxygenase), IPR008976 (Lipase/lipooxygenase, PLAT/LH2), IPR027433 (Lipoxygenase, domain 3)	Chr7:18505043-18509585	315.344	1659.15	0.190064	2.00093e-172	1.44631e-169	DOWN	274.923	435.798	341.583	1553.55	1628.52	2001.14
Csa7G449460	(P)ppGpp synthetase I (GTP pyrophosphokinase), SpoT/RelA; contains IPR003607 (HD/PDEase domain), IPR007685 (RelA/SpoT), IPR026020 ((p)ppGpp synthetase)	Chr7:18535886-18542137	83.7808	175.447	0.477528	1.55725e-05	0.000272404	DOWN	79.8494	118.627	71.0765	157.649	173.253	202.191
Csa7G450510	Germin like protein; contains IPR001929 (Germin)	Chr7:18555156-18556979	80.3651	523.574	0.153493	8.33907e-65	1.65465e-62	DOWN	116.202	73.3639	81.1264	487.117	660.4	696.972
Csa7G451370	F11A6.1 protein	Chr7:18796221-18799187	77.1753	330.209	0.233717	1.95687e-29	1.76809e-27	DOWN	82.5133	113.599	52.2836	348.79	249.335	393.725
Csa7G452880	Myb transcription factor; contains IPR009057 (Homeodomain-like)	Chr7:19081192-19084092	45.6481	107.365	0.425167	6.76045e-05	0.00105169	DOWN	52.5528	64.5999	37.9324	95.7244	127.918	131.968
CsaUNG024230	Photosystem Q(B) protein; contains IPR000484 (Photosynthetic reaction centre, L/M)	Scaffold000137:104928-106638	100.841	204.558	0.49297	7.02364e-06	0.000128295	DOWN	209.462	97.9888	24.7655	49.2774	65.9322	583.565
CsaUNG026610	Methyl binding domain protein; contains IPR016177 (DNA-binding, integrase-type)	Scaffold000044_7:19244-21155	22.6749	69.4784	0.326359	3.94805e-05	0.000645433	DOWN	30.3848	32.3264	11.2607	62.8288	86.1879	56.6159
CsaUNG026690	Pentatricopeptide repeat-containing protein; contains IPR002885 (Pentatricopeptide repeat)	Scaffold000296:2858-3538	9.61986	41.2404	0.233263	0.000119905	0.00175471	DOWN	8.93526	15.3484	5.38507	36.6318	50.5817	37.2822
CsaUNG030420	Transcript antisense to ribosomal rna protein	Scaffold000130_1:9845-11119	34.0334	78.3806	0.434207	0.00131457	0.0150314	DOWN	78.8857	26.4861	10.9825	22.1223	23.9352	169.011
Csa1G001490	Phosphoesterase family protein; contains IPR007312 (Phosphoesterase), IPR017850 (Alkaline-phosphatase-like, core domain)	Chr1:258135-261917	39.0604	14.6407	2.66793	6.19902e-05	0.000969567	UP	41.694	29.0806	52.7695	13.8297	16.8411	16.4851
Csa1G002090	Cytochrome P450, putative; contains IPR001128 (Cytochrome P450)	Chr1:337107-339522	127.654	28.9483	4.40972	2.76541e-20	1.67072e-18	UP	117.323	212.583	119.813	8.25983	28.2676	51.2139
Csa1G002660	Aspartyl aminopeptidase; contains IPR001948 (Peptidase M18), IPR023358 (Peptidase M18, domain 2)	Chr1:397020-402009	142.514	65.1398	2.18782	4.98901e-11	1.73791e-09	UP	147.157	77.3765	207.766	51.9725	56.8326	87.5118
Csa1G002710	Putative callose synthase; contains IPR003440 (Glycosyl transferase, family 48), IPR026899 (1,3-beta-glucan synthase subunit FKS1-like, domain-1), IPR026953 (Callose synthase)	Chr1:425409-458275	109.633	27.5953	3.97289	4.83234e-16	2.45117e-14	UP	103.072	148.183	98.7448	34.58	18.5998	30.2424
Csa1G004110	Unknown protein	Chr1:645458-645836	144.669	53.5581	2.70116	1.01956e-14	4.81e-13	UP	147.732	225.136	63.7953	21.5499	56.3023	70.588
Csa1G004120	MYB transcription factor; contains IPR009057 (Homeodomain-like)	Chr1:646344-646832	54.0555	17.9778	3.00679	3.76354e-07	8.41662e-06	UP	50.6606	72.2264	47.2075	11.3273	21.203	26.1302
Csa1G008530	Probable peptide/nitrate transporter; contains IPR000109 (Proton-dependent oligopeptide transporter family), IPR016196 (Major facilitator superfamily domain, general substrate transporter)	Chr1:1339413-1342194	161.759	33.6787	4.80301	1.64868e-26	1.35092e-24	UP	215.045	178.15	137.156	35.9621	34.2592	38.9613
Csa1G008540	Probable peptide/nitrate transporter; contains IPR000109 (Proton-dependent oligopeptide transporter family), IPR016196 (Major facilitator superfamily domain, general substrate transporter)	Chr1:1345179-1347575	11.559	1.1842	9.76102	0.00271273	0.0282714	UP	15.2809	10.6308	12.2117	0.672923	1.61576	1.65656
Csa1G011540	Phytochrome-interacting factor, putative; contains IPR011598 (Myc-type, basic helix-loop-helix (bHLH) domain), IPR024097 (Basic helix-loop-helix leucine zipper transcription factor)	Chr1:1643857-1645938	21.5375	3.26019	6.60621	8.1855e-05	0.0012541	UP	22.8928	38.0353	13.5455	2.4332	1.61867	5.48991
Csa1G015710	COBRA protein; contains IPR006918 (Glycosyl-phosphatidyl inositol-anchored, plant)	Chr1:2101139-2106471	268.359	105.494	2.54383	2.18658e-24	1.64514e-22	UP	273.424	277.999	259.92	101.607	127.777	99.2145
Csa1G015720	Pentatricopeptide repeat-containing protein, putative; contains IPR002885 (Pentatricopeptide repeat)	Chr1:2110987-2111290	33.8552	9.49041	3.56731	2.60356e-05	0.000436927	UP	32.7071	23.1279	42.1779	10.1373	7.06799	10.154
Csa1G015730	Unknown protein	Chr1:2111311-2111716	21.5718	5.73862	3.75906	0.000483712	0.0062079	UP	15.7349	17.437	38.7153	5.76425	6.02486	7.10502
Csa1G022490	Aspartic proteinase nepenthesin-1, putative; contains IPR001461 (Peptidase A1), IPR021109 (Aspartic peptidase)	Chr1:2302492-2304085	26.4375	10.2292	2.58451	0.00180405	0.0198977	UP	21.4831	23.1889	39.4256	11.1325	15.8128	5.60947
Csa1G024900	Multidrug resistance protein MdtK; contains IPR002528 (Multi antimicrobial extrusion protein)	Chr1:2588613-2593466	86.0085	17.9741	4.78514	4.90408e-15	2.35757e-13	UP	84.6553	113.667	89.5233	18.1036	16.4762	24.3883
Csa1G024910	Multidrug resistance protein MdtK; contains IPR002528 (Multi antimicrobial extrusion protein)	Chr1:2596809-2600644	10.8762	0.791202	13.7464	0.00191977	0.0210137	UP	11.9698	11.865	13.9142	0.713411	0.898742	1.07482
Csa1G025190	cDNA, clone: J100026I16, full insert sequence; contains IPR025322 (Protein of unknown function DUF4228)	Chr1:2785261-2785945	20.5218	2.13727	9.60188	3.52434e-05	0.000580383	UP	19.8949	33.7941	13.0503	1.97261	2.7608	1.89918
Csa1G025900	F-box family protein; contains IPR001810 (F-box domain, cyclin-like)	Chr1:2922152-2924390	65.1629	20.4282	3.18985	1.49953e-08	4.02508e-07	UP	57.9375	84.4114	59.1246	15.7451	23.7321	22.4526
Csa1G033120	Glutathione s-transferase, putative; contains IPR010987 (Glutathione S-transferase, C-terminal-like), IPR012336 (Thioredoxin-like fold)	Chr1:3525485-3526485	327.603	128.856	2.5424	2.15582e-29	1.93918e-27	UP	327.711	306.749	279.243	79.9202	88.3819	181.332
Csa1G033160	Glutathione s-transferase, putative; contains IPR010987 (Glutathione S-transferase, C-terminal-like), IPR012336 (Thioredoxin-like fold)	Chr1:3530481-3531449	186.011	50.5676	3.67846	3.89136e-25	3.05261e-23	UP	219.584	220.818	119.058	43.4264	37.963	66.488
Csa1G033240	Putative uncharacterized protein F1P2.60	Chr1:3580448-3581567	30.9493	8.84714	3.49823	4.93622e-05	0.00079352	UP	34.1177	41.1084	17.8797	7.82893	10.724	7.66418
Csa1G038320	Thioredoxin II, putative; contains IPR005746 (Thioredoxin), IPR012336 (Thioredoxin-like fold)	Chr1:3614646-3616350	182.647	64.5012	2.83168	2.99736e-19	1.7234e-17	UP	219.556	161.745	173.964	66.4189	62.9021	70.0516
Csa1G038890	ATP synthase subunit beta	Chr1:3647869-3648977	34.753	7.96865	4.36122	1.92805e-06	3.86737e-05	UP	40.4794	31.6876	37.0766	5.20466	5.70821	19.7063
Csa1G039060	Diacylglycerol kinase 1, putative, expressed; contains IPR000756 (Diacylglycerol kinase, accessory domain), IPR001206 (Diacylglycerol kinase, catalytic domain), IPR002219 (Protein kinase C-like, phorbol ester/diacylglycerol binding), IPR016064 (ATP-NAD kinase-like domain)	Chr1:3736517-3743649	50.6338	14.4952	3.49314	3.14892e-07	7.12874e-06	UP	39.4284	76.8114	46.5277	8.26683	13.3467	21.6506
Csa1G039880	Alpha-1,4-glucan-protein synthase [UDP-forming], putative; contains IPR004901 (Reversibly glycosylated polypeptide family)	Chr1:3930574-3933112	233.289	33.4795	6.96811	5.19342e-46	7.35033e-44	UP	209.496	321.298	232.512	27.2077	22.2522	57.433
Csa1G039960	Dof zinc finger protein; contains IPR003851 (Zinc finger, Dof-type)	Chr1:3973964-3974525	550.974	124.697	4.4185	4.54548e-82	1.31423e-79	UP	663.526	797.2	510.501	43.871	127.621	289.225
Csa1G039970	Axi 1 (Auxin-independent growth promoter)-like protein; contains IPR019378 (GDP-fucose protein O-fucosyltransferase)	Chr1:3977948-3981410	219.614	87.4037	2.51264	7.15301e-20	4.23303e-18	UP	215.983	212.043	207.045	17.1796	31.6639	171.648
Csa1G042280	Unknown protein	Chr1:4219200-4220028	26.6296	9.86931	2.69822	0.00134935	0.0153856	UP	27.1788	29.2401	18.4727	9.09713	8.57752	7.64122
Csa1G042350	Myb transcription factor; contains IPR009057 (Homeodomain-like)	Chr1:4267871-4269227	117.678	14.7007	8.00492	2.13761e-25	1.69659e-23	UP	132.067	186.573	73.8836	19.6443	10.9344	14.4484
Csa1G042710	Laccase; contains IPR017761 (Laccase)	Chr1:4448611-4451041	67.6334	6.65598	10.1613	2.45106e-16	1.26226e-14	UP	72.2215	91.945	67.1719	6.62674	6.54517	8.54451
Csa1G042920	Jasmonate ZIM-domain protein 2; contains IPR010399 (Tify), IPR018467 (CO/COL/TOC1, conserved site)	Chr1:4573625-4577405	537.959	118.897	4.52458	1.53981e-81	4.32836e-79	UP	538.555	581.889	658.814	104.801	143.03	165.98
Csa1G042970	Dihydroorotate dehydrogenase, putative; contains IPR005720 (Dihydroorotate dehydrogenase domain), IPR012135 (Dihydroorotate dehydrogenase, class 1/ 2), IPR013785 (Aldolase-type TIM barrel)	Chr1:4614166-4617313	103.398	43.3702	2.38408	2.24602e-09	6.67508e-08	UP	98.8358	131.141	96.2213	42.5896	36.4308	49.7362
Csa1G044320	mRNA, clone: RTFL01-16-D09; contains IPR008507 (Protein of unknown function DUF789)	Chr1:4861324-4865822	152.326	66.6107	2.28681	1.19378e-12	4.73745e-11	UP	158.079	98.1646	258.789	71.6378	76.3538	76.3575
Csa1G046300	Oleosin; contains IPR000136 (Oleosin)	Chr1:5442476-5443207	16.1536	4.63142	3.48783	0.00423888	0.0416056	UP	18.5609	2.79801	31.0808	7.01984	3.07353	5.70921
Csa1G046860	GRAM domain-containing protein 1B; contains IPR004182 (GRAM), IPR008973 (C2 calcium/lipid-binding domain, CaLB)	Chr1:5482432-5487526	21.4596	7.83012	2.74065	0.00285413	0.029517	UP	19.7852	29.5134	15.809	6.27871	6.30654	11.0354
Csa1G051590	Squamosa promoter binding protein; contains IPR004333 (Transcription factor, SBP-box)	Chr1:6001182-6004194	77.6634	5.42091	14.3266	3.5684e-20	2.14305e-18	UP	76.7373	135.994	93.8932	2.68309	2.42095	14.9089
Csa1G051810	Calnexin, putative; contains IPR001580 (Calreticulin/calnexin), IPR008985 (Concanavalin A-like lectin/glucanases superfamily)	Chr1:6158787-6162037	167.206	55.2938	3.02396	5.24718e-19	2.99148e-17	UP	128.079	196.796	182.311	51.2986	47.1988	60.7747
Csa1G058060	Gb|AAC79135.1	Chr1:6331914-6333073	42.5864	17.4731	2.43725	0.000145075	0.0020824	UP	47.107	48.0745	58.163	18.8807	23.5305	17.0788
Csa1G063590	Pentatricopeptide repeat-containing protein; contains IPR002885 (Pentatricopeptide repeat), IPR011990 (Tetratricopeptide-like helical)	Chr1:6730177-6731880	24.1728	8.61664	2.80536	0.00153215	0.0171796	UP	19.6118	25.4396	28.2092	8.50357	8.6475	8.72551
Csa1G064170	Tryptophan synthase beta chain, putative; contains IPR023026 (Tryptophan synthase beta chain/beta chain-like)	Chr1:6771357-6774643	154.146	18.8788	8.16503	2.36644e-33	2.4189e-31	UP	126.066	228.602	153.256	4.71823	11.8221	32.7656
Csa1G064710	Chaperone protein dnaj, putative; contains IPR001623 (DnaJ domain)	Chr1:6813657-6818303	82.9198	39.2414	2.11307	1.20708e-06	2.51597e-05	UP	79.6682	107.984	82.2984	25.9717	29.4852	66.2028
Csa1G064730	1-aminocyclopropane-1-carboxylate oxidase 4; contains IPR005123 (Oxoglutarate/iron-dependent dioxygenase), IPR026992 (Non-haem dioxygenase N-terminal domain), IPR027443 (Isopenicillin N synthase-like)	Chr1:6826511-6828846	63.8113	25.6096	2.49169	1.25226e-06	2.6021e-05	UP	60.6752	37.6766	92.9457	12.3175	11.7584	47.2997
Csa1G064810	Retrotransposon protein, putative, Ty1-copia subclass	Chr1:6867128-6868528	209.987	9.26063	22.6752	5.16718e-58	9.4215e-56	UP	205.767	195.836	328.678	8.90845	11.0024	13.7486
Csa1G064820	Cysteine-rich receptor-like protein kinase; contains IPR002902 (Gnk2-homologous domain), IPR011009 (Protein kinase-like domain), IPR013320 (Concanavalin A-like lectin/glucanase, subgroup)	Chr1:6870482-6872518	18.1692	1.18641	15.3144	2.57655e-05	0.000433833	UP	12.6452	22.0672	29.0748	1.39117	1.21492	1.36362
Csa1G064830	Cysteine-rich receptor-like protein kinase	Chr1:6873027-6873231	61.8096	4.82793	12.8025	4.89007e-16	2.47425e-14	UP	42.2622	95.0443	63.3541	2.6171	10.2928	2.83342
Csa1G065920	Cysteine-rich receptor-like protein kinase; contains IPR002902 (Gnk2-homologous domain), IPR013320 (Concanavalin A-like lectin/glucanase, subgroup)	Chr1:6922341-6923608	97.9016	33.0461	2.96258	3.20753e-11	1.1369e-09	UP	102.661	134.592	92.8459	32.1421	22.6424	63.4657
Csa1G065930	Cysteine-rich receptor-like protein kinase; contains IPR002902 (Gnk2-homologous domain), IPR011009 (Protein kinase-like domain), IPR013320 (Concanavalin A-like lectin/glucanase, subgroup)	Chr1:6928292-6931195	83.38	20.1976	4.12821	8.26873e-13	3.35373e-11	UP	82.7563	118.208	85.3678	17.2771	18.7729	29.3153
Csa1G068570	Terpenoid synthase 20; contains IPR008930 (Terpenoid cyclases/protein prenyltransferase alpha-alpha toroid), IPR008949 (Terpenoid synthase)	Chr1:7013699-7019612	11.1669	0.71763	15.5608	0.000978785	0.0115914	UP	5.58097	19.0656	11.0294	0.424172	0.267824	1.4918
Csa1G071870	Sugar transporter, putative; contains IPR005828 (General substrate transporter), IPR016196 (Major facilitator superfamily domain, general substrate transporter)	Chr1:7234217-7237403	172.154	51.1082	3.36842	2.11376e-21	1.35811e-19	UP	212.773	139.841	197.794	54.1738	59.3986	47.3565
Csa1G071890	NADH dehydrogenase, putative; contains IPR011992 (EF-hand-like domain), IPR013027 (FAD-dependent pyridine nucleotide-disulphide oxidoreductase), IPR023753 (Pyridine nucleotide-disulphide oxidoreductase, FAD/NAD(P)-binding domain)	Chr1:7257169-7262382	15.9216	2.14898	7.40891	0.000804808	0.00980055	UP	15.0418	20.7234	12.9077	2.59563	1.04464	2.68021
Csa1G072450	Putative nuclease; contains IPR003154 (S1/P1 nuclease), IPR008947 (Phospholipase C/P1 nuclease domain)	Chr1:7303511-7306025	130.222	31.6271	4.11742	1.47997e-19	8.60722e-18	UP	81.9342	289.667	70.3977	15.0321	17.0418	52.1605
Csa1G073700	Putative receptor-like protein kinase; contains IPR011009 (Protein kinase-like domain), IPR013320 (Concanavalin A-like lectin/glucanase, subgroup)	Chr1:7492570-7495485	53.3427	23.397	2.27989	3.27298e-05	0.000542077	UP	57.4236	56.3875	56.3444	18.8437	21.1482	33.4013
Csa1G073810	Ubiquitin ligase protein; contains IPR013083 (Zinc finger, RING/FYVE/PHD-type)	Chr1:7558030-7560601	23.8481	7.77477	3.06737	0.00107905	0.0126018	UP	22.8286	29.4464	28.9595	5.01835	9.41832	12.2526
Csa1G077740	Receptor protein kinase-like protein; contains IPR011009 (Protein kinase-like domain), IPR013320 (Concanavalin A-like lectin/glucanase, subgroup)	Chr1:7962976-7965699	48.6798	14.0158	3.47321	8.43252e-07	1.79837e-05	UP	49.5287	50.6874	54.5307	11.4893	14.237	17.5516
Csa1G085890	MLO-like protein; contains IPR004326 (Mlo-related protein)	Chr1:8159426-8165253	23.8445	7.40689	3.21923	0.00107905	0.0126018	UP	24.4498	20.6337	30.213	7.05168	7.59884	8.50739
Csa1G126040	Unknown protein	Chr1:9317159-9317494	254.82	122.474	2.0806	1.88823e-17	1.00834e-15	UP	215.969	366.791	186.491	52.3064	102.194	178.213
Csa1G126050	Ubiquitin family protein; contains IPR019955 (Ubiquitin supergroup)	Chr1:9317710-9317932	1521.75	667.206	2.28078	3.47655e-112	1.49706e-109	UP	1322.78	2102.18	1284.45	443.548	558.7	771.615
Csa1G145960	Splicing factor U2af 38 kDa subunit; contains IPR009145 (U2 auxiliary factor small subunit), IPR012677 (Nucleotide-binding, alpha-beta plait)	Chr1:9804967-9808152	36.3411	13.2981	2.7328	0.000117536	0.0017313	UP	28.0221	67.6679	25.4021	11.1753	11.0905	14.3629
Csa1G154090	Cytochrome P450, putative; contains IPR001128 (Cytochrome P450)	Chr1:10023429-10025815	334.237	134.471	2.48557	4.9175e-29	4.32718e-27	UP	297.205	368.055	427.257	45.3188	132.301	251.384
Csa1G164660	Glucan endo-1,3-beta-glucosidase, putative; contains IPR000490 (Glycoside hydrolase, family 17), IPR017853 (Glycoside hydrolase, superfamily)	Chr1:10251240-10253304	1364.32	595.706	2.29026	1.26073e-101	4.72519e-99	UP	1586.19	1924.35	1087.85	436.613	666.263	974.507
Csa1G231530	Auxin-responsive protein; contains IPR003311 (AUX/IAA protein)	Chr1:12120299-12121547	40.6479	16.1835	2.51169	0.000169313	0.00240641	UP	27.2609	43.4659	49.5068	44.2227	0.894335	3.08443
Csa1G256190	BTB/POZ domain-containing protein; contains IPR011047 (Quinonprotein alcohol dehydrogenase-like superfamily), IPR011333 (BTB/POZ fold)	Chr1:12519881-12521222	19.4978	5.77696	3.3751	0.00142708	0.0161446	UP	17.2474	23.3586	22.4727	3.47242	5.16504	8.36228
Csa1G263990	Octicosapeptide/Phox/Bem1p and tetratricopeptide repeat domain-containing protein; contains IPR000270 (Phox/Bem1p), IPR011990 (Tetratricopeptide-like helical)	Chr1:12730697-12733836	65.8842	12.9433	5.09022	5.02354e-12	1.91112e-10	UP	56.5812	79.5283	65.4997	11.7895	12.7397	13.5389
Csa1G268290	Putative vesicle-associated membrane protein family protein; contains IPR001388 (Synaptobrevin), IPR011012 (Longin-like domain)	Chr1:12996003-13001051	75.2196	35.1708	2.13869	2.50994e-06	4.93191e-05	UP	65.5091	96.5808	62.6628	33.0395	40.7564	34.4323
Csa1G320330	Unknown protein	Chr1:13722661-13727231	24.6611	6.1104	4.03592	0.000256648	0.00348845	UP	7.30354	10.4806	47.0013	3.40555	12.5412	3.24378
Csa1G348950	Blue copper protein, putative; contains IPR008972 (Cupredoxin)	Chr1:14026603-14027722	67.2497	30.811	2.18265	4.27145e-06	8.07942e-05	UP	114.763	45.6122	43.1135	54.2836	13.7418	25.4726
Csa1G364460	Ethylene-responsive transcription factor 1; contains IPR016177 (DNA-binding, integrase-type)	Chr1:14207763-14208667	18.1063	1.683	10.7583	2.57655e-05	0.000433833	UP	16.5009	19.3203	26.9783	1.33232	2.01983	2.67948
Csa1G420340	1-deoxy-D-xylulose-5-phosphate synthase; contains IPR005477 (Deoxyxylulose-5-phosphate synthase), IPR009014 (Transketolase, C-terminal/Pyruvate-ferredoxin oxidoreductase, domain II)	Chr1:15219406-15223751	144.533	53.6964	2.69167	1.01956e-14	4.81e-13	UP	100.471	196.316	159.422	19.7484	35.1117	85.1712
Csa1G423190	AP2-like ethylene-responsive transcription factor; contains IPR016177 (DNA-binding, integrase-type)	Chr1:15469469-15471987	22.2714	2.44362	9.1141	9.84424e-06	0.000177415	UP	20.9834	9.81127	34.3524	4.67955	1.71293	1.30345
Csa1G424360	Oxysterol-binding protein; contains IPR000648 (Oxysterol-binding protein)	Chr1:15629255-15636101	112.746	49.8069	2.26366	1.24056e-09	3.79845e-08	UP	118.089	149.9	83.0526	45.3837	44.1695	55.0241
Csa1G425940	Transcription Factor; contains IPR011598 (Myc-type, basic helix-loop-helix (bHLH) domain)	Chr1:15718737-15722523	199.486	42.8676	4.65354	8.44047e-32	8.33301e-30	UP	175.329	146.051	238.09	37.2945	43.6534	40.2032
Csa1G427550	Unknown protein	Chr1:15819123-15825428	39.5037	12.3706	3.19335	1.2416e-05	0.000221009	UP	42.8391	39.8418	57.6765	12.9806	15.7522	15.7553
Csa1G434160	Unknown protein	Chr1:15926757-15928429	94.1099	19.3036	4.87525	6.2642e-16	3.1304e-14	UP	60.7535	163.989	45.5623	16.0785	19.2959	23.3602
Csa1G439830	Gibberellin 2-oxidase; contains IPR002283 (Isopenicillin N synthase), IPR026992 (Non-haem dioxygenase N-terminal domain), IPR027443 (Isopenicillin N synthase-like)	Chr1:16164094-16165737	68.3676	10.9245	6.25819	5.51278e-14	2.46298e-12	UP	51.9133	85.3808	69.0833	9.90631	13.2512	10.2363
Csa1G479100	Unknown protein	Chr1:17270935-17271487	154.907	67.4655	2.29609	1.01973e-12	4.07871e-11	UP	123.142	97.6407	219.826	60.9353	76.1533	68.4679
Csa1G481740	Auxin-regulated protein; contains IPR010369 (Protein of unknown function DUF966)	Chr1:17432863-17435593	39.0517	12.8235	3.04532	1.2416e-05	0.000221009	UP	37.8548	23.9953	48.052	5.04447	4.33729	21.5849
Csa1G522000	Glucan endo-1,3-beta-glucosidase, putative; contains IPR000490 (Glycoside hydrolase, family 17), IPR012946 (X8), IPR017853 (Glycoside hydrolase, superfamily)	Chr1:18085995-18088267	35.4258	11.9171	2.97269	5.8082e-05	0.000911964	UP	38.4523	37.2318	43.5657	17.7486	6.93126	12.3436
Csa1G522010	Methyl binding domain protein; contains IPR016177 (DNA-binding, integrase-type)	Chr1:18093666-18096197	25.3428	7.68646	3.29707	0.000396971	0.0051734	UP	29.6463	32.2645	30.5364	6.82253	11.8109	10.0935
Csa1G526840	UDP-glycosyltransferase 1; contains IPR002213 (UDP-glucuronosyl/UDP-glucosyltransferase)	Chr1:18393505-18395506	65.8732	30.1957	2.18154	1.36433e-05	0.000240529	UP	61.2779	89.0439	61.1993	18.0443	24.9229	48.1347
Csa1G527860	17.3 kDa class I heat shock protein; contains IPR008978 (HSP20-like chaperone)	Chr1:18407904-18408871	57.2923	16.6173	3.44775	3.42331e-08	8.78129e-07	UP	42.1232	85.5938	39.7838	15.349	16.3438	17.4861
Csa1G527870	18.2 kDa class I heat shock protein; contains IPR008978 (HSP20-like chaperone)	Chr1:18410459-18411458	62.5314	4.46989	13.9895	2.46725e-16	1.26738e-14	UP	45.1738	117.423	41.3422	2.77808	2.79931	6.51604
Csa1G527880	Unknown protein	Chr1:18413397-18413754	358.849	31.8441	11.2689	2.21218e-84	6.58417e-82	UP	239.603	727.891	199.859	25.3045	20.2508	68.16
Csa1G528490	RNA-binding protein; contains IPR012677 (Nucleotide-binding, alpha-beta plait)	Chr1:18475847-18479111	300.854	117.447	2.56162	3.36362e-27	2.79001e-25	UP	271.567	589.526	215.862	106.77	122.175	136.111
Csa1G529620	TPR domain protein; contains IPR011990 (Tetratricopeptide-like helical)	Chr1:18618579-18621632	23.2933	9.03524	2.57805	0.00508845	0.0484864	UP	17.4348	21.6183	35.2645	8.05319	12.8313	8.88056
Csa1G530670	Kinase, pfkB family protein, expressed; contains IPR011611 (Carbohydrate kinase PfkB)	Chr1:18668214-18671246	31.776	8.77244	3.62225	2.89366e-05	0.000483606	UP	33.8296	37.6024	35.1006	8.73887	9.7287	10.256
Csa1G532200	Pre-mRNA-splicing factor CWC22 homolog	Chr1:18722520-18723966	11.156	0.469819	23.7453	0.000978785	0.0115914	UP	8.20592	7.48777	14.916	0.446164	0.51931	0.455602
Csa1G532210	Omega-3 fatty acid desaturase; contains IPR005804 (Fatty acid desaturase, type 1), IPR021863 (Protein of unknown function DUF3474)	Chr1:18732850-18736154	135.792	29.7998	4.55681	9.48458e-22	6.23242e-20	UP	129.989	124.813	200.608	31.2201	18.5279	50.444
Csa1G532310	Serine/threonine protein kinase; contains IPR011009 (Protein kinase-like domain)	Chr1:18801540-18803045	186.274	63.7986	2.91972	2.07335e-20	1.25636e-18	UP	181.873	227.034	201.673	27.2825	75.3511	89.2872
Csa1G533540	CONSTANS-like zinc finger protein; contains IPR010402 (CCT domain)	Chr1:18981153-18982409	17.5241	4.19758	4.17481	0.00251125	0.0264301	UP	12.2027	7.49131	39.0432	3.11736	2.95301	8.47669
Csa1G553520	Light-dependent short hypocotyls 1; contains IPR006936 (Domain of unknown function DUF640)	Chr1:20167633-20168762	24.4721	5.72147	4.27724	9.06073e-05	0.00136749	UP	33.3652	33.0949	16.581	5.41174	9.55859	4.32882
Csa1G555600	Transcription factor, putative; contains IPR011598 (Myc-type, basic helix-loop-helix (bHLH) domain)	Chr1:20293784-20294948	23.9733	8.0099	2.99296	0.00244039	0.0258456	UP	22.1512	35.0282	27.3743	6.10646	7.7183	13.0591
Csa1G569240	Epoxide hydrolase, putative; contains IPR000639 (Epoxide hydrolase-like)	Chr1:20871048-20873675	51.1918	23.634	2.16602	7.38564e-05	0.00114193	UP	48.217	61.5785	45.6013	20.9424	26.8585	22.9057
Csa1G569270	Heat shock protein, putative; contains IPR001404 (Heat shock protein Hsp90)	Chr1:20885080-20888425	390.27	66.4302	5.87489	8.98562e-70	1.91432e-67	UP	246.45	493.217	441.704	50.4551	50.7798	91.7548
Csa1G569290	Chaperone protein HtpG; contains IPR001404 (Heat shock protein Hsp90)	Chr1:20896745-20899322	102.27	20.0248	5.10717	1.17299e-17	6.33069e-16	UP	60.998	110.101	127.442	17.1452	15.533	24.8585
Csa1G569310	Translationally controlled tumor protein; contains IPR018105 (Translationally controlled tumour protein)	Chr1:20907368-20908944	260.448	90.0027	2.89378	2.27962e-27	1.89865e-25	UP	278.377	219.286	270.912	88.9598	59.8538	106.948
Csa1G569330	Arginine/serine-rich splicing factor, putative; contains IPR012677 (Nucleotide-binding, alpha-beta plait)	Chr1:20919540-20923873	46.3735	15.3933	3.01258	5.35123e-06	9.96353e-05	UP	40.3906	80.2976	41.5691	18.6937	11.9454	16.2549
Csa1G570180	Heavy-metal-associated domain-containing protein; contains IPR002395 (HMW kininogen), IPR006121 (Heavy metal-associated domain, HMA)	Chr1:21102189-21104970	395.443	85.1316	4.64508	2.92594e-61	5.5344e-59	UP	291.475	383.745	395.041	43.3414	71.5237	85.5558
Csa1G571810	Phosphoglycerate mutase, putative; contains IPR013078 (Histidine phosphatase superfamily, clade-1)	Chr1:21218948-21221655	35.1148	12.0405	2.91639	0.000133314	0.0019245	UP	32.6995	48.5882	33.8725	10.0148	13.6462	14.106
Csa1G574940	Mitochondrial import inner membrane translocase subunit tim17, putative; contains IPR003397 (Mitochondrial inner membrane translocase subunit Tim17/Tim22/Tim23/peroxisomal protein PMP24)	Chr1:21700580-21701261	92.2085	42.592	2.16493	1.02037e-07	2.43818e-06	UP	109.413	151.222	83.9393	33.2708	52.146	64.1776
Csa1G574960	Receptor-like protein kinase; contains IPR001611 (Leucine-rich repeat), IPR003591 (Leucine-rich repeat, typical subtype), IPR011009 (Protein kinase-like domain)	Chr1:21710738-21713995	406.635	176.563	2.30306	1.30765e-31	1.27853e-29	UP	436.059	568.949	417.906	135.092	203.803	262.604
Csa1G574980	Multidrug resistance protein MdtK; contains IPR002528 (Multi antimicrobial extrusion protein)	Chr1:21734985-21736652	12.794	0.612799	20.878	0.000498558	0.00638627	UP	14.2986	27.5426	10.3479	0.675464	0.532772	1.17478
Csa1G589720	Serine/threonine protein kinase; contains IPR000961 (AGC-kinase, C-terminal), IPR011009 (Protein kinase-like domain)	Chr1:22363289-22372562	89.4186	39.1113	2.28626	7.6244e-08	1.8614e-06	UP	75.7511	115.714	78.651	24.9311	23.5422	60.7256
Csa1G595880	Growth-regulating factor 5; contains IPR014977 (WRC), IPR014978 (Glutamine-Leucine-Glutamine, QLQ)	Chr1:22512340-22513837	10.6803	0.265247	40.2655	0.00191977	0.0210137	UP	7.12923	13.834	14.3061	0.114901	0.137434	0.668299
Csa1G595890	12-oxophytodienoate reductase 3; contains IPR013785 (Aldolase-type TIM barrel)	Chr1:22518041-22522736	715.559	264.481	2.70552	3.34091e-67	6.82998e-65	UP	569.062	802.506	911.807	106.645	225.182	456.616
Csa1G597180	GTP cyclohydrolase I, putative; contains IPR001474 (GTP cyclohydrolase I)	Chr1:22684258-22687802	93.2978	31.6514	2.94767	6.32029e-11	2.17175e-09	UP	74.7034	132.213	76.5892	22.5673	37.5518	37.6119
Csa1G597190	Unknown protein	Chr1:22688198-22688569	16.8495	4.23926	3.97463	0.00423888	0.0416056	UP	8.66514	22.8383	21.4434	1.79672	5.74004	5.02525
Csa1G597720	mRNA, clone: RTFL01-09-F11; contains IPR007650 (Protein of unknown function DUF581)	Chr1:22703900-22705082	54.7647	11.0687	4.94771	1.44475e-09	4.39702e-08	UP	41.6706	54.4979	72.4228	10.8032	17.8581	9.2928
Csa1G598340	Tac7077, putative; contains IPR010708 (5'(3')-deoxyribonucleotidase), IPR023214 (HAD-like domain)	Chr1:22852398-22856115	48.4678	22.7426	2.13115	0.000195917	0.00274027	UP	42.6477	71.1974	50.1321	22.6796	21.4196	32.7615
Csa1G600890	Ubiquitin carboxyl-terminal hydrolase-like protein; contains IPR021099 (Plant organelle RNA recognition domain)	Chr1:23286732-23288915	15.7401	2.09055	7.52917	0.000804808	0.00980055	UP	13.2202	14.7948	20.4806	1.67489	1.80325	2.79538
Csa1G604040	Ascorbate oxidase; contains IPR017760 (L-ascorbate oxidase, plants)	Chr1:23487965-23495000	487.757	243.251	2.00516	3.54412e-30	3.32081e-28	UP	290.404	160.783	880.948	133.836	169.53	400.641
Csa1G612830	Beta-glucosidase; contains IPR001360 (Glycoside hydrolase, family 1), IPR017853 (Glycoside hydrolase, superfamily)	Chr1:23917437-23918534	31.9698	12.4124	2.57563	0.000798694	0.00974956	UP	35.0372	53.9375	7.05049	4.49833	28.011	8.7963
Csa1G613490	Cytochrome c-type biogenesis protein ccmE; contains IPR004329 (CcmE/CycJ protein)	Chr1:24063891-24065251	19.9883	6.83273	2.92538	0.00338427	0.0341277	UP	18.4125	24.4703	24.7628	8.17876	7.39289	6.95274
Csa1G629040	Unknown protein	Chr1:24832522-24833094	26.5479	8.23631	3.22328	0.000592471	0.00744784	UP	16.6246	18.6682	52.8761	5.5982	7.87693	16.5456
Csa1G629050	Phosphoesterase family protein; contains IPR007312 (Phosphoesterase), IPR017850 (Alkaline-phosphatase-like, core domain)	Chr1:24851000-24855488	15.6445	3.49606	4.47489	0.00262188	0.0274945	UP	14.0564	10.3722	24.1962	4.86728	5.43999	2.1025
Csa1G629740	Fasciclin-like arabinogalactan protein 14; contains IPR000782 (FAS1 domain)	Chr1:25028607-25032755	20.0124	5.52975	3.61904	0.000834109	0.0100906	UP	15.5408	14.1354	32.1247	4.11932	7.32921	7.41916
Csa1G651680	Activator of 90 kDa heat shock protein ATPase; contains IPR015310 (Activator of Hsp90 ATPase, N-terminal)	Chr1:25829826-25835281	83.7497	35.8257	2.3377	1.01165e-07	2.42591e-06	UP	75.075	107.237	83.6902	35.187	38.6535	38.4527
Csa1G690150	Calcium-dependent protein kinase; contains IPR011009 (Protein kinase-like domain)	Chr1:27586690-27588117	28.7899	1.07076	26.8874	2.57012e-08	6.7292e-07	UP	30.5661	41.1922	24.1633	1.09473	1.07821	1.37235
Csa1G690180	TPR repeat-containing protein, putative; contains IPR011990 (Tetratricopeptide-like helical), IPR011992 (EF-hand-like domain)	Chr1:27614890-27617598	34.8544	12.1149	2.87699	0.000210096	0.00291841	UP	31.5774	40.0148	34.7092	8.44801	14.7565	12.3705
Csa1G701320	Early-responsive to dehydration stress-related protein; contains IPR003864 (Domain of unknown function DUF221)	Chr1:28326384-28336117	203.656	65.951	3.08799	2.18319e-23	1.53957e-21	UP	196.792	274.826	178.269	43.8413	65.3976	98.3398
Csa1G705610	O-fucosyltransferase family protein; contains IPR019378 (GDP-fucose protein O-fucosyltransferase)	Chr1:28699344-28700955	45.386	18.196	2.49428	5.1762e-05	0.000824242	UP	46.7525	56.3475	36.3048	20.9573	18.4891	16.0289
Csa2G000340	Putative mitogen-activated protein kinase kinase; contains IPR011009 (Protein kinase-like domain)	Chr2:186789-189652	69.7384	24.4248	2.85523	3.98969e-08	1.01441e-06	UP	64.7011	96.4377	64.746	23.0214	17.2827	37.3438
Csa2G000700	Dual specificity protein phosphatase family protein; contains IPR000340 (Dual specificity phosphatase, catalytic domain), IPR024950 (Dual specificity phosphatase)	Chr2:406856-409716	34.6961	16.3409	2.12327	0.00199311	0.0216525	UP	34.1734	47.8282	34.3957	18.1973	23.4209	11.9115
Csa2G000730	Acid phosphatase-like protein; contains IPR005519 (Acid phosphatase (Class B)), IPR023214 (HAD-like domain)	Chr2:419990-422049	170.932	73.6831	2.31983	3.2649e-14	1.48825e-12	UP	126.47	26.3177	325.854	56.4793	81.0304	91.8925
Csa2G004720	Multiprotein-bridging factor, putative; contains IPR010982 (Lambda repressor-like, DNA-binding domain), IPR013729 (Multiprotein bridging factor 1, N-terminal)	Chr2:772512-773246	69.6537	20.4944	3.39867	2.10951e-09	6.28783e-08	UP	66.7286	238.411	36.9224	15.5475	15.0051	26.0071
Csa2G006180	Phosphate translocator, putative, expressed; contains IPR004853 (Domain of unknown function DUF250)	Chr2:1124669-1126162	123.488	59.1815	2.0866	4.53615e-09	1.29124e-07	UP	117.808	139.499	137.054	56.6552	72.7507	54.7729
Csa2G006790	F-box family protein; contains IPR001810 (F-box domain, cyclin-like), IPR006553 (Leucine-rich repeat, cysteine-containing subtype)	Chr2:1199113-1202143	976.641	212.818	4.58909	2.82219e-148	1.63195e-145	UP	935.442	1302.81	887.63	84.8444	254.902	338.463
Csa2G009280	Lipid binding protein, putative; contains IPR002913 (START domain), IPR009769 (Domain of unknown function DUF1336), IPR023393 (START-like domain)	Chr2:1532257-1555600	88.8516	38.6875	2.29665	6.1058e-08	1.51812e-06	UP	74.3899	105.929	87.1044	40.632	29.1815	40.258
Csa2G009320	Transmembrane 9 superfamily protein member 2; contains IPR004240 (Nonaspanin (TM9SF))	Chr2:1580544-1583359	39.2021	19.4927	2.01112	0.00163111	0.0182185	UP	40.1542	34.1794	52.7214	19.7737	22.0031	20.5233
Csa2G009380	Protein phosphatase 2c, putative; contains IPR001932 (Protein phosphatase 2C (PP2C)-like), IPR015655 (Protein phosphatase 2C)	Chr2:1614210-1619206	15.9301	3.99323	3.98928	0.00262188	0.0274945	UP	13.7082	17.183	19.4644	3.99141	4.75299	3.75807
Csa2G010190	IFA binding protein; contains IPR007656 (Zein-binding domain)	Chr2:1867184-1871727	32.7169	15.8305	2.0667	0.00247362	0.0261156	UP	28.0614	37.2699	33.1972	12.8305	15.4733	18.3404
Csa2G010200	Ankyrin repeat-containing protein, putative; contains IPR020683 (Ankyrin repeat-containing domain), IPR026961 (PGG domain), IPR027001 (Caskin/Ankyrin repeat-containing protein)	Chr2:1874900-1878709	9.89478	0.779008	12.7018	0.00375814	0.03745	UP	8.00796	5.2532	17.7637	0.58337	0.397982	1.39729
Csa2G010420	Aldehyde dehydrogenase; contains IPR016161 (Aldehyde/histidinol dehydrogenase)	Chr2:1976035-1980191	210.928	25.2483	8.35415	7.96154e-45	1.09615e-42	UP	237.431	297.607	184.532	36.4582	19.794	24.8363
Csa2G011420	Auxin-responsive protein; contains IPR003311 (AUX/IAA protein)	Chr2:2007196-2008889	15.0186	3.28218	4.5758	0.00262188	0.0274945	UP	14.7358	14.2021	16.9863	1.89425	3.62263	4.49998
Csa2G011450	BZIP transcription factor; contains IPR004827 (Basic-leucine zipper domain), IPR020983 (Basic leucine-zipper, C-terminal)	Chr2:2026601-2031004	112.881	40.3671	2.79636	5.37921e-12	2.04259e-10	UP	127.761	163.05	86.6868	43.9839	46.9262	37.16
Csa2G020940	Disease resistance-like protein; contains IPR000157 (Toll/interleukin-1 receptor homology (TIR) domain), IPR000767 (Disease resistance protein), IPR027417 (P-loop containing nucleoside triphosphate hydrolase)	Chr2:2499808-2505232	47.9545	20.3694	2.35424	8.37871e-05	0.0012779	UP	43.5414	65.0378	35.9531	20.5783	16.6703	27.2814
Csa2G021550	Transcription factor; contains IPR011598 (Myc-type, basic helix-loop-helix (bHLH) domain)	Chr2:2575533-2577215	12.9612	1.2521	10.3516	0.00142084	0.016083	UP	11.9703	12.2966	18.0957	0.995379	1.03118	2.11702
Csa2G021630	Mevalonate kinase; contains IPR006206 (Mevalonate/galactokinase)	Chr2:2624785-2628475	26.6293	9.58583	2.77799	0.00134935	0.0153856	UP	18.06	25.5137	38.305	6.86021	6.66482	14.9269
Csa2G024440	Lipoxygenase; contains IPR000907 (Lipoxygenase), IPR027433 (Lipoxygenase, domain 3)	Chr2:2812138-2815701	238.084	60.3381	3.94583	2.06586e-33	2.12238e-31	UP	146.033	56.82	427.19	37.672	17.044	102.008
Csa2G033260	Protein phosphatase 2c, putative; contains IPR001932 (Protein phosphatase 2C (PP2C)-like), IPR015655 (Protein phosphatase 2C)	Chr2:3151298-3154929	84.2375	41.1223	2.04846	1.71435e-06	3.46967e-05	UP	80.0748	109.444	86.3914	28.1269	40.5214	56.1433
Csa2G033920	ADP-ribosylation factor family protein; contains IPR005225 (Small GTP-binding protein domain), IPR006689 (Small GTPase superfamily, ARF/SAR type), IPR027417 (P-loop containing nucleoside triphosphate hydrolase)	Chr2:3247726-3251079	78.2206	37.076	2.10974	2.489e-06	4.90027e-05	UP	69.2769	80.459	96.4754	35.5781	42.6874	38.4815
Csa2G034790	Myosin-9	Chr2:3474176-3478513	60.5222	11.6501	5.19499	2.8162e-11	1.00702e-09	UP	54.4355	73.7368	56.5512	11.5571	11.5918	11.509
Csa2G035370	Germin-like protein 2; contains IPR001929 (Germin)	Chr2:3544665-3546134	51.5335	18.5391	2.77972	3.52447e-06	6.74851e-05	UP	51.9	48.6329	66.0833	17.4431	21.2937	23.3599
Csa2G047790	Transcription factor bHLH148	Chr2:3958806-3959509	53.8112	11.9533	4.50179	2.52721e-09	7.47781e-08	UP	53.5898	73.398	47.3994	4.22849	24.1071	12.9924
Csa2G057080	CONSTANS-like protein; contains IPR000315 (Zinc finger, B-box), IPR010402 (CCT domain)	Chr2:4272890-4274291	44.553	15.7574	2.82743	1.35329e-05	0.000238791	UP	43.7944	69.1328	45.1928	21.3774	22.0172	9.72273
Csa2G058630	Unknown protein; contains IPR012881 (Protein of unknown function DUF1685)	Chr2:4327805-4328432	28.6487	8.14678	3.51657	0.000224224	0.00309133	UP	19.6734	23.4249	40.7785	5.2666	14.4737	4.45654
Csa2G058690	Syntaxin family protein; contains IPR010989 (t-SNARE)	Chr2:4416896-4421636	27.5604	5.23718	5.26245	1.6174e-05	0.000282438	UP	29.2107	39.246	21.855	3.76759	6.21286	6.84027
Csa2G061030	TBC1 domain family member-like protein; contains IPR000195 (Rab-GTPase-TBC domain)	Chr2:4840699-4846301	131.757	63.5495	2.0733	1.49273e-09	4.52945e-08	UP	128.593	152.157	137.115	55.9008	60.504	78.6975
Csa2G074190	Lipid A export ATP-binding/permease protein MsbA; contains IPR011527 (ABC transporter, transmembrane domain, type 1), IPR027417 (P-loop containing nucleoside triphosphate hydrolase)	Chr2:5881475-5886686	97.4023	20.883	4.66419	2.09671e-16	1.08808e-14	UP	99.0584	121.559	88.3393	15.0758	15.2029	31.9739
Csa2G099480	Aspartyl protease family protein; contains IPR001461 (Peptidase A1), IPR021109 (Aspartic peptidase)	Chr2:7407590-7414433	139.495	53.1354	2.62527	9.47437e-14	4.16851e-12	UP	146.022	153.865	110.683	27.3554	34.6281	87.296
Csa2G099490	Glutamine--fructose-6-phosphate aminotransferase [isomerizing] 2; contains IPR005855 (Glucosamine-fructose-6-phosphate aminotransferase, isomerising), IPR017932 (Glutamine amidotransferase type 2 domain)	Chr2:7428459-7434759	33.9503	11.8125	2.8741	0.000150382	0.00215704	UP	28.2391	32.9868	47.7753	9.03383	10.4643	17.5378
Csa2G100560	Myb family transcription factor; contains IPR009057 (Homeodomain-like), IPR025756 (MYB-CC type transcription factor, LHEQLE-containing domain)	Chr2:7528433-7530050	47.801	15.9323	3.00026	3.35094e-06	6.46517e-05	UP	48.5273	43.4362	39.1545	11.1694	8.4674	19.7058
Csa2G120920	Chromosome undetermined scaffold_13, whole genome shotgun sequence; contains IPR003409 (MORN motif)	Chr2:8039093-8043140	25.339	9.00521	2.81382	0.00211421	0.0227967	UP	25.938	37.3448	27.663	8.94232	12.4528	9.1034
Csa2G123610	Unknown protein	Chr2:8321355-8322003	263.763	104.139	2.5328	9.55494e-24	6.90651e-22	UP	319.712	331.077	307.689	87.026	164.874	124.338
Csa2G139860	Cytochrome P450; contains IPR001128 (Cytochrome P450)	Chr2:8673275-8677046	25.3438	3.03887	8.33988	4.14042e-06	7.8536e-05	UP	26.2241	14.6427	36.3859	5.21928	2.53782	1.8332
Csa2G145880	Serine hydroxymethyltransferase, putative; contains IPR001085 (Serine hydroxymethyltransferase), IPR015424 (Pyridoxal phosphate-dependent transferase)	Chr2:8728026-8731024	144.83	30.0845	4.81411	1.18701e-23	8.48899e-22	UP	139.541	148.317	189.092	27.9135	29.301	39.5389
Csa2G169720	60 kDa chaperonin; contains IPR002423 (Chaperonin Cpn60/TCP-1), IPR027409 (GroEL-like apical domain), IPR027413 (GroEL-like equatorial domain)	Chr2:9558135-9562754	37.9142	14.8298	2.55662	0.000154236	0.00220919	UP	28.4279	53.4549	33.2419	15.3596	8.05885	16.0593
Csa2G174120	Methyltransferase; contains IPR004159 (Putative S-adenosyl-L-methionine-dependent methyltransferase)	Chr2:9955390-9960203	150.368	70.38	2.13652	3.01124e-11	1.07486e-09	UP	147.897	151.632	177.414	63.2044	84.7727	79.157
Csa2G222130	Calmodulin binding protein, putative; contains IPR000048 (IQ motif, EF-hand binding site), IPR025064 (Domain of unknown function DUF4005)	Chr2:10771022-10773572	29.274	6.50828	4.49796	1.68299e-05	0.000292629	UP	25.4754	19.9352	42.734	5.42713	9.24115	6.42203
Csa2G234580	AT3g19120/MVI11_3; contains IPR026103 (Harbinger transposase-derived nuclease)	Chr2:11440883-11443276	22.1097	7.76585	2.84704	0.00176153	0.0194711	UP	26.0814	18.0284	30.2006	8.24278	7.38678	11.2008
Csa2G264560	Phosphatidylinositol-specific phospholipase c; contains IPR017946 (PLC-like phosphodiesterase, TIM beta/alpha-barrel domain)	Chr2:12783152-12784419	41.5091	17.5348	2.36724	0.000219648	0.00303444	UP	35.5521	34.8322	53.7442	13.0521	19.7271	19.8115
Csa2G285890	Transcription factor, putative; contains IPR011598 (Myc-type, basic helix-loop-helix (bHLH) domain)	Chr2:13504232-13504880	59.5245	2.74799	21.6611	4.54171e-17	2.39999e-15	UP	24.9622	35.3436	95.3334	1.10682	2.11918	4.24906
Csa2G285910	RNA-binding protein, putative; contains IPR012677 (Nucleotide-binding, alpha-beta plait)	Chr2:13518558-13526127	76.9557	32.1459	2.39395	3.87983e-07	8.629e-06	UP	68.1925	97.9606	74.5906	28.1118	21.9772	41.9746
Csa2G287070	Unknown protein; contains IPR025322 (Protein of unknown function DUF4228)	Chr2:13675375-13676258	23.432	7.02563	3.33522	0.00107905	0.0126018	UP	29.9645	17.0969	30.6326	7.23199	9.41746	7.3211
Csa2G292840	Patatin-like protein; contains IPR016035 (Acyl transferase/acyl hydrolase/lysophospholipase)	Chr2:13828061-13831197	227.898	84.9842	2.68165	2.4592e-22	1.65354e-20	UP	233.497	120.678	345.97	52.7248	62.6054	142.315
Csa2G292850	Patatin-like protein; contains IPR016035 (Acyl transferase/acyl hydrolase/lysophospholipase)	Chr2:13842356-13844376	2195.39	546.786	4.01508	8.85643e-300	2.24057e-296	UP	1963.21	1930.33	2880.93	237.26	421.243	1077.33
Csa2G293350	Unknown protein	Chr2:13855303-13855459	381.869	105.426	3.62215	5.91869e-49	8.74368e-47	UP	278.359	150.65	752.614	25.7988	108.016	180.748
Csa2G293360	Patatin-like protein; contains IPR016035 (Acyl transferase/acyl hydrolase/lysophospholipase)	Chr2:13856795-13857449	516.037	124.42	4.14754	1.57064e-73	3.61229e-71	UP	405.714	621.395	489.372	46.1793	106.445	208.051
Csa2G294910	Patatin-like protein; contains IPR016035 (Acyl transferase/acyl hydrolase/lysophospholipase)	Chr2:13913760-13915054	740.709	51.3036	14.4378	1.39985e-184	1.04932e-181	UP	489.508	621.346	1092.72	12.0505	32.6374	102.748
Csa2G295420	Coiled-coil domain-containing protein; contains IPR006769 (Coiled-coil domain containing protein 109, C-terminal)	Chr2:13938739-13941465	129.475	23.4256	5.52707	2.74089e-23	1.91948e-21	UP	85.8539	153.826	167.095	19.3805	14.0638	37.9137
Csa2G299870	(R)-limonene synthase, putative; contains IPR008930 (Terpenoid cyclases/protein prenyltransferase alpha-alpha toroid), IPR008949 (Terpenoid synthase)	Chr2:14358538-14360924	69.1517	10.3872	6.6574	2.94265e-14	1.34743e-12	UP	47.256	112.981	38.6563	4.51827	8.64274	19.1092
Csa2G299880	(R)-limonene synthase, putative; contains IPR008949 (Terpenoid synthase)	Chr2:14361221-14361947	140.41	28.0559	5.00465	1.65313e-23	1.16985e-21	UP	110.619	295.792	35.7327	10.6094	17.2218	51.1833
Csa2G345930	Unknown protein	Chr2:15436503-15437658	14.0354	3.06362	4.58131	0.00457193	0.0444435	UP	15.8236	27.1783	14.7327	2.73227	3.88874	4.83096
Csa2G348200	Laccase-like protein; contains IPR008972 (Cupredoxin)	Chr2:15616973-15622022	214.649	56.3345	3.81026	2.87494e-29	2.5746e-27	UP	225.599	221.358	243.292	39.8444	82.2652	68.4466
Csa2G348970	Putative receptor-like protein kinase; contains IPR002902 (Gnk2-homologous domain), IPR011009 (Protein kinase-like domain), IPR013320 (Concanavalin A-like lectin/glucanase, subgroup)	Chr2:15780188-15783780	157.279	76.8883	2.04555	3.11089e-11	1.10458e-09	UP	188.13	140.224	159.699	47.6885	63.2609	121.26
Csa2G350420	B12D-like protein; contains IPR010530 (NADH-ubiquinone reductase complex 1 MLRQ subunit)	Chr2:15994650-15995649	32.9218	14.3222	2.29866	0.00200236	0.0217296	UP	43.2251	32.0805	24.582	10.8911	11.9556	24.0674
Csa2G356600	Ethylene-responsive transcription factor; contains IPR016177 (DNA-binding, integrase-type)	Chr2:16710933-16711815	57.0034	25.1203	2.26922	2.28991e-05	0.000388805	UP	79.07	76.4736	50.5241	19.9094	36.5394	37.1266
Csa2G360580	Calcineurin-like phosphoesterase family protein; contains IPR004843 (Metallophosphoesterase domain)	Chr2:17003738-17011126	36.015	13.5212	2.66359	0.000117536	0.0017313	UP	28.696	54.2254	29.5233	16.3806	10.579	15.7163
Csa2G361490	Zinc finger protein; contains IPR013087 (Zinc finger C2H2-type/integrase DNA-binding domain), IPR022755 (Zinc finger, double-stranded RNA binding)	Chr2:17219387-17222515	44.323	20.4475	2.16765	0.00028254	0.00378948	UP	48.216	63.7023	54.198	17.8592	29.9568	28.3251
Csa2G361550	Emb|CAB16809.1; contains IPR010608 (Protein of unknown function DUF1195)	Chr2:17240626-17242292	122.44	49.2064	2.48829	1.95491e-11	7.1033e-10	UP	143.89	158.74	100.832	38.659	42.4986	80.4169
Csa2G363010	Ethylene-responsive transcription factor 5; contains IPR016177 (DNA-binding, integrase-type)	Chr2:17515382-17516021	13.0081	1.44796	8.98374	0.000738539	0.00909202	UP	20.2317	8.86518	14.0797	2.25423	1.43543	1.00215
Csa2G369740	Purine permease; contains IPR000620 (Drug/metabolite transporter), IPR004853 (Domain of unknown function DUF250)	Chr2:18067558-18069935	230.173	44.3988	5.18422	6.35736e-39	7.43738e-37	UP	213.79	110.537	381.739	31.15	52.0719	54.1566
Csa2G370460	TPR domain containing protein; contains IPR011990 (Tetratricopeptide-like helical)	Chr2:18264494-18266084	23.2039	8.75063	2.65168	0.00244039	0.0258456	UP	26.8628	27.6187	29.7161	7.85619	12.3236	11.4904
Csa2G370530	MscS family inner membrane protein ynaI; contains IPR006685 (Mechanosensitive ion channel MscS), IPR010920 (Like-Sm (LSM) domain)	Chr2:18301590-18308133	121.981	46.5632	2.61969	3.59459e-12	1.3831e-10	UP	113.081	183.766	117.849	48.5253	42.7232	60.9539
Csa2G372710	Transcription factor; contains IPR011598 (Myc-type, basic helix-loop-helix (bHLH) domain)	Chr2:18473314-18475073	27.5842	8.80925	3.13128	0.00036536	0.00479541	UP	19.5044	19.8739	35.5532	7.56979	8.56029	8.8987
Csa2G372740	Inter-alpha-trypsin inhibitor heavy chain H4; contains IPR002035 (von Willebrand factor, type A), IPR013083 (Zinc finger, RING/FYVE/PHD-type)	Chr2:18505112-18508807	28.1275	7.00629	4.01461	8.50835e-05	0.00129571	UP	23.9883	22.6611	39.0521	5.17086	9.61853	7.68333
Csa2G373400	Receptor-like protein kinase; contains IPR001611 (Leucine-rich repeat), IPR003591 (Leucine-rich repeat, typical subtype), IPR011009 (Protein kinase-like domain), IPR025875 (Leucine rich repeat 4)	Chr2:18628467-18632173	18.1473	5.3198	3.41127	0.00391939	0.0388465	UP	14.3844	29.6453	16.4954	3.11402	4.48308	9.67821
Csa2G373430	Malic enzyme; contains IPR001891 (Malic oxidoreductase)	Chr2:18647978-18653065	128.85	39.2735	3.28084	7.27286e-16	3.6166e-14	UP	111.838	182.626	115.274	24.3173	28.4841	63.825
Csa2G375780	Protein kinase; contains IPR011009 (Protein kinase-like domain)	Chr2:18934860-18939122	56.3703	24.9365	2.26055	1.81061e-05	0.000314278	UP	52.1201	81.8875	50.7892	20.2043	14.6572	40.7513
Csa2G375790	Unknown protein	Chr2:18940175-18942144	80.2716	37.2792	2.15325	1.16041e-06	2.42369e-05	UP	90.1453	101.428	86.2267	38.6236	40.8269	48.8814
Csa2G379230	Unknown protein	Chr2:19250714-19256191	31.0236	6.7085	4.62452	5.51743e-06	0.000102353	UP	16.5591	10.5192	60.0693	11.2088	8.03764	3.63124
Csa2G382770	30S ribosomal protein S19, putative; contains IPR002222 (Ribosomal protein S19/S15), IPR023575 (Ribosomal protein S19, superfamily)	Chr2:19929224-19930034	27.5239	10.2674	2.68071	0.00114347	0.0132395	UP	21.1588	24.3411	38.8353	9.41973	13.0076	10.465
Csa2G382780	Monogalactosyldiacylglycerol synthase; contains IPR007235 (Glycosyl transferase, family 28, C-terminal), IPR009695 (Diacylglycerol glucosyltransferase, N-terminal)	Chr2:19931932-19936406	290.485	103.365	2.81028	1.86471e-29	1.69237e-27	UP	214.89	358.186	394.579	60.162	72.2233	192.978
Csa2G401240	Ethylene-responsive transcription factor 13; contains IPR016177 (DNA-binding, integrase-type)	Chr2:20391189-20391814	73.771	24.4617	3.01578	6.10284e-09	1.70366e-07	UP	96.7715	83.9704	78.2992	17.0613	20.7643	44.3806
Csa2G404760	Metal transporter protein; contains IPR004813 (Oligopeptide transporter, OPT superfamily)	Chr2:20765212-20770929	370.635	44.7361	8.28492	4.75148e-78	1.20206e-75	UP	381.255	485.105	344.281	45.1372	46.349	50.0814
Csa2G416110	Early-responsive to dehydration stress-related protein; contains IPR003864 (Domain of unknown function DUF221)	Chr2:21427023-21432896	26.6331	1.69928	15.6732	1.0304e-07	2.45634e-06	UP	21.0622	23.8995	49.5828	1.88012	1.46307	2.48652
Csa2G416830	Unknown protein	Chr2:21624300-21624583	32.9023	9.24361	3.55946	4.37074e-05	0.000708241	UP	25.5638	75.5452	8.57749	12.1475	16.0712	0
Csa2G428390	tRNA-dihydrouridine synthase, putative; contains IPR001269 (tRNA-dihydrouridine synthase), IPR013785 (Aldolase-type TIM barrel)	Chr2:22293305-22296654	74.3371	29.1452	2.55058	1.16739e-07	2.76338e-06	UP	86.919	71.9141	82.7218	30.3292	31.7863	32.3926
Csa2G431140	Transmembrane protein 18; contains IPR026721 (Transmembrane protein 18)	Chr2:22461644-22463761	53.4412	26.3341	2.02935	0.000192141	0.00269864	UP	53.2447	65.6369	56.4209	27.9249	29.7237	29.5466
Csa2G433330	R-FOM-2	Chr2:22618190-22618379	86.6862	21.5194	4.02828	5.01919e-13	2.08163e-11	UP	103.342	37.1499	126.109	26.4482	14.6684	22.6269
Csa2G435460	Putative disease resistance protein; contains IPR000767 (Disease resistance protein), IPR027417 (P-loop containing nucleoside triphosphate hydrolase)	Chr2:22802548-22805481	30.658	9.26519	3.30894	0.000121348	0.00177069	UP	31.0378	31.703	24.3702	6.9452	8.40612	12.4307
Csa3G000030	Retrotransposon protein	Chr3:34465-34905	45.8612	14.7466	3.10995	3.63472e-06	6.94647e-05	UP	39.8672	60.8418	42.2106	10.6557	14.6048	19.9726
Csa3G000040	Unknown protein	Chr3:35629-35890	42.7255	9.59764	4.45167	2.09991e-07	4.82408e-06	UP	34.5588	18.6965	51.8622	7.49714	5.53252	9.83698
Csa3G001760	Probable receptor-like protein kinase; contains IPR011009 (Protein kinase-like domain), IPR013320 (Concanavalin A-like lectin/glucanase, subgroup)	Chr3:192951-195852	59.5634	19.5222	3.05106	1.19099e-07	2.81265e-06	UP	62.1208	60.8816	68.4377	15.3497	17.6731	27.2865
Csa3G002370	Phosphoserine aminotransferase; contains IPR015424 (Pyridoxal phosphate-dependent transferase), IPR022278 (Phosphoserine aminotransferase)	Chr3:274050-275888	48.2634	12.171	3.96544	1.17637e-07	2.78136e-06	UP	37.59	47.2016	70.2092	10.9145	12.8269	15.4068
Csa3G002590	Aspartyl protease family protein; contains IPR001461 (Peptidase A1), IPR021109 (Aspartic peptidase)	Chr3:374632-378756	47.7875	19.817	2.41144	4.31226e-05	0.000699326	UP	48.3809	49.0281	53.6746	21.0842	20.7999	20.4496
Csa3G002750	Thaumatin; contains IPR001938 (Thaumatin)	Chr3:472646-474692	252.635	16.1894	15.605	9.88398e-65	1.94215e-62	UP	176.956	248.039	317.195	4.50023	13.7623	24.1036
Csa3G002860	Transcription factor MYC2; contains IPR011598 (Myc-type, basic helix-loop-helix (bHLH) domain), IPR025610 (Transcription factor MYC/MYB N-terminal)	Chr3:522559-524726	491.157	79.7944	6.15528	6.09293e-90	2.02155e-87	UP	342.489	420.353	721.75	9.96603	87.9841	133.217
Csa3G009520	Putative uncharacterized protein At2g35200/T4C15.13; contains IPR008004 (Uncharacterised protein family UPF0503)	Chr3:1094215-1095138	54.1551	12.1625	4.45263	4.74271e-09	1.34248e-07	UP	65.0305	71.2883	55.3622	5.91865	15.6	20.772
Csa3G011630	Unknown protein	Chr3:1167954-1168963	24.329	6.94415	3.50352	0.000256648	0.00348845	UP	30.7786	57.4041	16.9317	6.84251	13.3021	16.8019
Csa3G015890	Type I inositol-1,4,5-trisphosphate 5-phosphatase; contains IPR005135 (Endonuclease/exonuclease/phosphatase)	Chr3:1427876-1434615	66.2822	9.2123	7.19497	7.9592e-14	3.50951e-12	UP	63.0624	148.251	22.5989	11.9943	11.494	5.47296
Csa3G016410	Methyltransferase; contains IPR004159 (Putative S-adenosyl-L-methionine-dependent methyltransferase)	Chr3:1472434-1477818	86.5651	37.045	2.33676	7.42499e-08	1.82151e-06	UP	90.0881	84.4123	85.0558	35.2755	43.5924	31.5118
Csa3G016980	Baculoviral IAP repeat-containing protein; contains IPR013083 (Zinc finger, RING/FYVE/PHD-type), IPR017066 (S-ribonuclease binding protein, SBP1, pollen)	Chr3:1570949-1572574	41.4111	6.24477	6.63133	8.26537e-09	2.27906e-07	UP	34.5342	46.0528	53.8291	5.43257	7.60387	6.97204
Csa3G017090	Serine/threonine protein kinase; contains IPR011009 (Protein kinase-like domain)	Chr3:1654671-1658277	171.837	40.6415	4.22812	8.30214e-26	6.66774e-24	UP	162.177	249.491	152.189	36.7636	38.4898	45.8157
Csa3G017280	Polycomb group protein EMBRYONIC FLOWER; contains IPR019135 (Polycomb protein, VEFS-Box)	Chr3:1803362-1815236	67.5762	27.5648	2.45154	8.88731e-07	1.88939e-05	UP	64.0545	103.793	54.3393	23.8038	16.784	39.6591
Csa3G019340	Palmitoyl-protein thioesterase; contains IPR002472 (Palmitoyl protein thioesterase)	Chr3:1879605-1880933	55.1606	24.1867	2.28062	2.71802e-05	0.000455381	UP	72.9855	67.3785	28.4858	23.2922	39.886	10.0582
Csa3G020060	Aspartic proteinase nepenthesin-2; contains IPR001461 (Peptidase A1), IPR021109 (Aspartic peptidase)	Chr3:2103222-2104961	20.2551	7.72598	2.62169	0.00458641	0.0444774	UP	20.616	41.6698	16.622	9.57369	11.4859	5.70366
Csa3G020080	Heat-shock protein, putative; contains IPR008978 (HSP20-like chaperone)	Chr3:2117180-2119000	31.6909	2.92596	10.8309	1.51244e-08	4.05435e-07	UP	28.4089	73.5416	8.4789	1.82308	1.88754	4.29327
Csa3G035330	Stress-induced-phosphoprotein; contains IPR006636 (Heat shock chaperonin-binding), IPR011990 (Tetratricopeptide-like helical)	Chr3:2483516-2486704	70.1535	21.2667	3.29875	2.01568e-09	6.01701e-08	UP	56.4664	105.543	66.063	21.3469	19.1765	22.3301
Csa3G036410	Receptor-like protein kinase; contains IPR011009 (Protein kinase-like domain), IPR013210 (Leucine-rich repeat-containing N-terminal, type 2), IPR013320 (Concanavalin A-like lectin/glucanase, subgroup)	Chr3:2538139-2541637	31.6295	10.4848	3.0167	0.000172298	0.00244027	UP	33.8717	18.783	47.9209	8.41933	11.0022	13.7077
Csa3G036460	AT5G12900-like protein	Chr3:2563181-2564745	38.9091	8.15332	4.77218	6.09684e-07	1.32682e-05	UP	28.6123	17.9056	66.1477	8.17034	9.32393	7.94501
Csa3G038100	Unknown protein	Chr3:2684942-2686691	25.4962	8.41674	3.02923	0.000955606	0.0113501	UP	24.8961	24.0199	31.3988	8.75456	11.9468	7.31212
Csa3G043900	F-box family protein; contains IPR001810 (F-box domain, cyclin-like), IPR025886 (Phloem protein 2-like)	Chr3:3014573-3016700	56.0891	23.7784	2.35883	9.37919e-06	0.000169487	UP	62.541	80.0713	43.9193	16.898	28.492	33.1462
Csa3G045150	RNA-binding protein pno1; contains IPR004087 (K Homology domain)	Chr3:3178631-3180037	29.5811	8.16496	3.62293	0.000137017	0.00197092	UP	20.4867	30.7982	42.2123	8.90051	6.91808	9.69359
Csa3G062580	C2 domain-containing protein; contains IPR008973 (C2 calcium/lipid-binding domain, CaLB)	Chr3:3586151-3588581	38.5568	14.2888	2.69839	9.8025e-05	0.00146958	UP	36.3947	37.6329	55.0085	13.8796	13.7804	18.5063
Csa3G073920	Glucan endo-1,3-beta-glucosidase, putative; contains IPR000490 (Glycoside hydrolase, family 17), IPR012946 (X8), IPR017853 (Glycoside hydrolase, superfamily)	Chr3:3936523-3938047	72.3307	19.5954	3.69121	1.74117e-10	5.76751e-09	UP	88.4593	60.7187	79.2017	16.0047	21.0848	25.456
Csa3G076540	Putative beta-1,3-galactosyltransferase 8; contains IPR002659 (Glycosyl transferase, family 31), IPR025298 (Domain of unknown function DUF4094)	Chr3:4034174-4037895	49.7206	8.22736	6.04332	1.1281e-09	3.48043e-08	UP	50.1147	53.7058	48.1901	6.93725	8.00287	8.67465
Csa3G076570	Unknown protein	Chr3:4070771-4071116	87.1168	18.5466	4.69718	9.1945e-15	4.35802e-13	UP	116.933	103.128	40.4254	11.798	19.223	18.6166
Csa3G081380	Unknown protein	Chr3:4447868-4448708	133.512	47.655	2.80164	2.31838e-14	1.06883e-12	UP	123.537	156.985	107.458	25.3729	43.6395	52.9228
Csa3G099630	Protein PLANT CADMIUM RESISTANCE 8; contains IPR006461 (Uncharacterised protein family Cys-rich)	Chr3:4921819-4923978	78.0421	20.0236	3.89751	1.20861e-11	4.43938e-10	UP	84.6128	67.8562	76.2918	15.0853	9.90479	30.3013
Csa3G101810	NAC domain-containing protein, putative; contains IPR003441 (No apical meristem (NAM) protein)	Chr3:5109675-5111172	756.796	329.556	2.29641	3.29902e-57	5.90875e-55	UP	786.217	1330.26	606.66	180.634	331.179	516.05
Csa3G110030	Unknown protein	Chr3:5417964-5418554	23.1768	9.18321	2.52382	0.00508845	0.0484864	UP	23.9875	14.0362	34.2866	7.19384	13.6761	10.2334
Csa3G113920	Endo-1,4-beta-glucanase, putative; contains IPR001701 (Glycoside hydrolase, family 9), IPR008928 (Six-hairpin glycosidase-like)	Chr3:5894031-5902755	232.36	102.131	2.27512	3.03391e-18	1.67768e-16	UP	236.787	299.516	196.332	78.6938	132.804	104.375
Csa3G114500	Receptor-like kinase; contains IPR011009 (Protein kinase-like domain), IPR013320 (Concanavalin A-like lectin/glucanase, subgroup)	Chr3:5985274-5990248	106.026	45.3054	2.34025	1.61177e-09	4.85426e-08	UP	70.1542	119.002	146.284	26.9101	50.4186	62.613
Csa3G119420	Dof zinc finger protein; contains IPR003851 (Zinc finger, Dof-type)	Chr3:6685930-6686912	33.3247	13.7243	2.42815	0.000682606	0.00846005	UP	36.5092	36.0189	31.7791	12.9857	13.2925	13.7403
Csa3G121580	WRKY transcription factor 23; contains IPR003657 (DNA-binding WRKY)	Chr3:7044550-7046290	58.2158	11.5954	5.02059	1.53487e-10	5.10924e-09	UP	68.4618	87.9225	50.5736	9.70855	12.9157	16.4275
Csa3G122430	Acyl-CoA thioesterase, putative; contains IPR003703 (Acyl-CoA thioesterase), IPR014710 (RmlC-like jelly roll fold)	Chr3:7265656-7274375	877.439	140.451	6.2473	2.08939e-160	1.28143e-157	UP	775.04	1402.82	800.065	76.3023	95.9203	282.979
Csa3G122440	Kelch-like protein 2; contains IPR001810 (F-box domain, cyclin-like), IPR015915 (Kelch-type beta propeller)	Chr3:7275253-7278426	97.632	34.7759	2.80746	7.0664e-11	2.41991e-09	UP	102.348	150.184	58.8774	18.1531	28.5472	53.2314
Csa3G126220	UDP-D-glucuronate 4-epimerase 2; contains IPR001509 (NAD-dependent epimerase/dehydratase), IPR008089 (Nucleotide sugar epimerase)	Chr3:7764161-7766376	23.7622	5.83511	4.07228	0.000159325	0.00227564	UP	22.8584	23.2515	34.7933	4.50081	6.90634	8.15942
Csa3G127200	Multidrug resistance protein ABC transporter family; contains IPR011527 (ABC transporter, transmembrane domain, type 1), IPR027417 (P-loop containing nucleoside triphosphate hydrolase)	Chr3:8046752-8053128	37.6935	17.2411	2.18626	0.00110162	0.012821	UP	39.5078	47.5481	34.7043	14.4521	11.9237	24.6598
Csa3G129610	RNA binding protein, putative; contains IPR012677 (Nucleotide-binding, alpha-beta plait)	Chr3:8312816-8318678	98.9364	36.2856	2.7266	2.09469e-10	6.89342e-09	UP	78.9129	105.785	108.23	32.263	27.1744	40.8766
Csa3G129640	Rapid alkalinization factor preproprotein; contains IPR008801 (Rapid ALkalinization Factor)	Chr3:8331543-8332054	50.1796	20.8657	2.40488	2.39422e-05	0.000404479	UP	43.8851	44.1564	63.596	21.0652	21.233	20.2531
Csa3G130280	RPM1 interacting protein 4 transcript 2b; contains IPR008700 (Pathogenic type III effector avirulence factor Avr cleavage site)	Chr3:8422845-8426275	131.566	48.955	2.68749	1.24145e-13	5.40337e-12	UP	154.287	135.505	126.114	60.4137	35.1726	50.8361
Csa3G133260	Probable leucine-rich repeat receptor-like protein kinase; contains IPR001611 (Leucine-rich repeat), IPR003591 (Leucine-rich repeat, typical subtype), IPR011009 (Protein kinase-like domain), IPR013210 (Leucine-rich repeat-containing N-terminal, type 2), IPR025875 (Leucine rich repeat 4)	Chr3:8757336-8761286	41.3863	18.3446	2.25605	0.000420216	0.00545876	UP	39.2323	70.4224	23.7661	19.8407	19.2134	22.2138
Csa3G134790	Cyanate hydratase; contains IPR008076 (Cyanate hydratase)	Chr3:9015942-9018308	171.99	78.5389	2.18987	3.32444e-13	1.39592e-11	UP	175.062	254.071	136.294	67.6829	92.8238	84.1458
Csa3G135720	1-aminocyclopropane-1-carboxylate oxidase-like protein; contains IPR005123 (Oxoglutarate/iron-dependent dioxygenase), IPR026992 (Non-haem dioxygenase N-terminal domain), IPR027443 (Isopenicillin N synthase-like)	Chr3:9251165-9252671	188.402	44.2649	4.25624	3.80893e-28	3.28038e-26	UP	224.933	134.746	220.967	50.6045	26.8859	55.8133
Csa3G135750	1-aminocyclopropane-1-carboxylate oxidase-like protein; contains IPR002283 (Isopenicillin N synthase), IPR026992 (Non-haem dioxygenase N-terminal domain), IPR027443 (Isopenicillin N synthase-like)	Chr3:9260337-9261876	87.9304	41.6187	2.11276	5.54532e-07	1.21859e-05	UP	62.9748	102.797	103.036	24.2585	40.6841	55.6443
Csa3G146340	Putative sulfate transporter; contains IPR001902 (Sulphate anion transporter)	Chr3:9724639-9729952	46.0298	11.1097	4.14321	1.21758e-07	2.86875e-06	UP	34.3267	68.8945	48.8735	11.4092	10.2795	13.6899
Csa3G146380	Myosin-1, putative; contains IPR011684 (KIP1-like)	Chr3:9739217-9747342	28.5773	9.28551	3.07762	0.00032932	0.00437343	UP	28.3533	25.1935	29.725	9.6577	8.74779	8.75016
Csa3G149330	Probable membrane-associated kinase regulator 1	Chr3:9991391-9993291	15.6027	3.77973	4.12799	0.00262188	0.0274945	UP	17.982	15.1061	23.7675	2.18771	9.75784	4.12586
Csa3G152090	Glutaredoxin; contains IPR011905 (Glutaredoxin-like, plant II), IPR012336 (Thioredoxin-like fold)	Chr3:10505372-10505888	12.4481	2.84316	4.37826	0.00489346	0.0469823	UP	9.74267	25.7728	3.35618	2.87489	4.64632	1.11247
Csa3G168390	Transcription factor, putative	Chr3:11141295-11141934	84.1745	27.7337	3.0351	2.52046e-10	8.20123e-09	UP	61.0851	105.76	97.6623	28.5971	41.5151	17.8683
Csa3G171170	Diacylglycerol acyltransferase; contains IPR012336 (Thioredoxin-like fold)	Chr3:11406435-11407962	64.2684	21.8925	2.93564	5.76271e-08	1.43812e-06	UP	54.7721	97.2343	66.6743	10.0042	23.8858	30.5887
Csa3G171230	Gb|AAD49763.1	Chr3:11436642-11437482	298.613	21.5882	13.8322	1.69914e-74	4.04575e-72	UP	259.366	72.6629	594.093	7.71901	43.666	14.7807
Csa3G171820	Auxin-responsive family protein; contains IPR003676 (Auxin responsive SAUR protein)	Chr3:11491316-11492465	19.4436	4.59918	4.22762	0.000864195	0.0103924	UP	14.9943	38.1138	15.6305	4.43126	4.86041	5.43175
Csa3G172920	Peptidyl-prolyl cis-trans isomerase; contains IPR001179 (Peptidyl-prolyl cis-trans isomerase, FKBP-type, domain), IPR011990 (Tetratricopeptide-like helical), IPR023566 (Peptidyl-prolyl cis-trans isomerase, FKBP-type)	Chr3:11563684-11567467	18.3602	2.81376	6.52515	0.000124782	0.00181558	UP	12.2632	29.903	13.8959	1.77398	1.03583	3.81169
Csa3G175080	Receptor protein kinase, putative; contains IPR001611 (Leucine-rich repeat), IPR003591 (Leucine-rich repeat, typical subtype), IPR011009 (Protein kinase-like domain), IPR013210 (Leucine-rich repeat-containing N-terminal, type 2), IPR013320 (Concanavalin A-like lectin/glucanase, subgroup)	Chr3:11788055-11791016	71.2886	27.1135	2.62927	1.6109e-07	3.74747e-06	UP	83.938	74.6919	78.8776	14.8894	31.3644	44.3835
Csa3G175640	Unknown protein	Chr3:11832699-11833154	85.2215	36.1411	2.35802	8.64848e-08	2.09374e-06	UP	90.4299	80.8319	93.9729	16.0697	44.2447	49.2389
Csa3G176260	Pectinesterase/pectinesterase inhibitor; contains IPR006501 (Pectinesterase inhibitor)	Chr3:11930278-11931192	1140.08	310.449	3.67236	2.73592e-145	1.53812e-142	UP	1372.63	1317.78	1288.01	218.865	390.055	503.025
Csa3G176350	NAD(P)H-quinone oxidoreductase subunit 6; contains IPR009902 (Protein of unknown function DUF1442)	Chr3:11992176-11993205	25.3306	5.15039	4.91819	5.12538e-05	0.00082002	UP	11.949	6.46397	40.6271	5.28325	10.0561	2.29499
Csa3G180430	Homeobox-leucine zipper protein ROC7; contains IPR002913 (START domain), IPR009057 (Homeodomain-like)	Chr3:12474694-12480758	79.4077	17.6955	4.48745	4.62742e-13	1.93102e-11	UP	75.6973	68.0545	100.683	14.4258	19.4477	21.3134
Csa3G183920	Beta carotene hydroxylase-1; contains IPR006694 (Fatty acid hydroxylase)	Chr3:12844085-12846850	72.1055	21.7937	3.30855	7.27804e-10	2.27315e-08	UP	67.4575	103.226	83.4079	18.8612	17.3791	39.8144
Csa3G183940	Glutamine cyclotransferase family protein; contains IPR007788 (Glutamine cyclotransferase), IPR015943 (WD40/YVTN repeat-like-containing domain)	Chr3:12862085-12867076	32.0337	11.9354	2.68392	0.000240292	0.00328378	UP	27.25	49.5614	28.9759	12.2091	12.5771	12.8975
Csa3G183950	Heat shock protein, putative; contains IPR001404 (Heat shock protein Hsp90)	Chr3:12868899-12872104	179.323	6.55904	27.3398	1.11947e-51	1.77007e-49	UP	116.807	389.825	96.7413	2.35003	2.34615	11.2013
Csa3G215620	30S ribosomal protein S9; contains IPR000754 (Ribosomal protein S9), IPR020568 (Ribosomal protein S5 domain 2-type fold)	Chr3:14422356-14423235	33.5733	15.869	2.11565	0.00165375	0.0184105	UP	38.8373	38.7814	42.1417	16.9643	22.0595	17.9767
Csa3G270790	Leaf senescence protein-like; contains IPR025846 (PMR5 N-terminal domain), IPR026057 (PC-Esterase)	Chr3:16358273-16366121	52.516	14.1937	3.69995	6.78359e-08	1.68045e-06	UP	48.8232	64.4369	54.2803	15.6948	15.51	14.5502
Csa3G278920	LOB domain-containing protein; contains IPR004883 (Lateral organ boundaries, LOB)	Chr3:16580463-16582069	53.41	18.7046	2.85545	1.40087e-06	2.8872e-05	UP	45.1083	100.974	54.7945	12.5255	23.0847	24.6231
Csa3G300600	Mannose-6-phosphate isomerase; contains IPR001250 (Mannose-6-phosphate isomerase, type I)	Chr3:17101684-17104783	73.8048	13.3296	5.53691	1.83794e-13	7.91447e-12	UP	66.7685	76.7859	92.4567	8.23468	11.2144	22.6744
Csa3G319280	Putative calmodulin-related protein; contains IPR011992 (EF-hand-like domain)	Chr3:17656450-17657359	95.4978	47.5219	2.00955	5.54762e-07	1.21777e-05	UP	88.6341	93.3509	94.9982	30.3593	52.1701	58.4021
Csa3G357110	Ethylene responsive transcription factor 1a; contains IPR016177 (DNA-binding, integrase-type)	Chr3:18344607-18345616	223.311	62.8455	3.55333	4.23037e-29	3.7552e-27	UP	237.271	244.428	267.238	26.3861	70.7196	109.61
Csa3G389850	Ethylene-responsive transcription factor 1B, putative; contains IPR016177 (DNA-binding, integrase-type)	Chr3:19036045-19036776	26.9546	3.70914	7.26708	2.17256e-06	4.30661e-05	UP	21.7876	18.1685	29.7812	3.22941	3.58231	2.99406
Csa3G416130	Fertilization-independent endosperm protein; contains IPR015943 (WD40/YVTN repeat-like-containing domain), IPR020472 (G-protein beta WD-40 repeat)	Chr3:19778724-19783358	33.4239	12.8458	2.60193	0.000329585	0.00436264	UP	30.5152	34.1793	38.1792	13.5324	12.6168	13.6115
Csa3G418790	Non-race specific disease resistance protein 1-like protein b	Chr3:19954884-19955623	20.371	7.40164	2.75223	0.00458641	0.0444774	UP	19.1178	25.2896	22.7927	4.56389	6.72675	12.1781
Csa3G481240	Unknown protein	Chr3:21029673-21030472	45.6652	19.8399	2.30168	0.00010061	0.00150499	UP	61.8746	49.5216	32.9382	12.6658	26.8854	21.915
Csa3G496860	Unknown protein	Chr3:21183138-21183378	13.3485	2.01281	6.63177	0.00270325	0.0282161	UP	8.3748	5.79793	18.8982	2.75807	3.96651	0
Csa3G550680	ABC transporter G family member; contains IPR013525 (ABC-2 type transporter), IPR013581 (Plant PDR ABC transporter associated), IPR027417 (P-loop containing nucleoside triphosphate hydrolase)	Chr3:21894044-21903842	22.9754	2.71386	8.46595	9.84424e-06	0.000177415	UP	15.1816	10.1363	44.8478	3.21522	1.20502	3.63696
Csa3G588480	F28J7.19 protein	Chr3:22542691-22546138	106.272	38.4713	2.76237	1.68747e-11	6.14258e-10	UP	91.7302	144.561	108.828	32.6534	63.1937	33.6101
Csa3G589580	Transcription regulator; contains IPR006634 (TRAM/LAG1/CLN8 homology domain)	Chr3:22621333-22622258	35.3093	4.48393	7.87463	3.07262e-08	7.95227e-07	UP	38.2008	44.5712	37.2385	4.40396	4.97619	7.3043
Csa3G589590	Lysine/histidine transporter; contains IPR013057 (Amino acid transporter, transmembrane)	Chr3:22622906-22626892	83.8122	9.97723	8.40035	7.77176e-19	4.39365e-17	UP	99.6722	105.362	52.0844	13.1669	8.15415	10.173
Csa3G592100	Alpha/beta hydrolase; contains IPR013094 (Alpha/beta hydrolase fold-3)	Chr3:22675695-22676685	25.266	5.83999	4.32638	5.12538e-05	0.00082002	UP	22.0783	21.0557	32.6592	5.80219	5.33156	6.29532
Csa3G592110	Gibberellin receptor GID1-like protein; contains IPR013094 (Alpha/beta hydrolase fold-3)	Chr3:22678178-22679346	60.5266	15.6643	3.86398	2.65536e-09	7.79999e-08	UP	55.826	83.7278	43.0649	11.5105	15.6193	18.5159
Csa3G607120	Cyclic nucleotide-gated channel C; contains IPR005821 (Ion transport domain), IPR014710 (RmlC-like jelly roll fold)	Chr3:23498739-23502713	29.3995	11.6003	2.53437	0.000948432	0.0112914	UP	30.3078	46.7786	18.1535	11.2933	9.13355	16.8038
Csa3G611330	Xyloglucan galactosyltransferase KATAMARI1; contains IPR004263 (Exostosin-like)	Chr3:23724121-23726762	75.2842	34.4779	2.18355	2.05704e-06	4.09364e-05	UP	72.3854	95.7627	74.4332	22.2038	36.0132	49.0304
Csa3G629240	B-cell receptor-associated protein 31-like protein; contains IPR008417 (B-cell receptor-associated 31-like)	Chr3:24503688-24506742	20.7292	7.90217	2.62323	0.00458641	0.0444774	UP	18.6643	21.0597	21.1166	8.59366	8.44704	6.53959
Csa3G630280	Ethylene-responsive transcription factor-like protein; contains IPR016177 (DNA-binding, integrase-type)	Chr3:24555021-24558620	96.3207	12.1947	7.89857	1.61339e-20	9.83534e-19	UP	88.4673	149.184	71.2486	6.64486	10.3802	17.6259
Csa3G636410	G patch domain and KOW motifs-containing protein; contains IPR000467 (G-patch domain), IPR005824 (KOW), IPR026822 (Protein MOS2)	Chr3:24739051-24742312	32.3401	11.9087	2.71567	0.000240292	0.00328378	UP	26.463	33.9356	32.7848	10.6222	13.3813	9.84296
Csa3G702580	AP2-associated kinase; contains IPR011009 (Protein kinase-like domain)	Chr3:26643202-26647772	38.1126	16.6067	2.29501	0.000393625	0.00513311	UP	36.3949	54.8182	36.9296	18.7014	17.2631	17.5112
Csa3G710230	Transcription regulatory protein SNF5	Chr3:26832203-26835241	69.267	25.019	2.76858	8.66707e-08	2.09573e-06	UP	72.554	83.0492	72.7646	28.3987	31.4149	23.7567
Csa3G727900	Ethanolamine-phosphate cytidylyltransferase; contains IPR014729 (Rossmann-like alpha/beta/alpha sandwich fold)	Chr3:27098786-27116619	47.9818	21.8553	2.19543	0.00015761	0.00225592	UP	46.5524	53.5029	52.3	25.5139	20.0459	22.2386
Csa3G731020	AT5g01350/T10O8_60	Chr3:27462693-27465421	154.869	58.661	2.64007	3.29043e-15	1.59318e-13	UP	139.341	259.385	129.077	49.8852	52.288	94.7645
Csa3G731120	ALC-interacting protein 1	Chr3:27514671-27516162	128.287	50.4341	2.54366	2.00789e-12	7.87553e-11	UP	117.665	110.593	155.073	29.4734	31.6377	78.647
Csa3G731130	Transcription factor; contains IPR017877 (Myb-like domain)	Chr3:27522779-27523946	84.5205	30.4557	2.77519	1.91276e-09	5.73518e-08	UP	90.1585	119.515	62.1081	13.7457	17.6688	39.5244
Csa3G731160	1-aminocyclopropane-1-carboxylate oxidase; contains IPR002283 (Isopenicillin N synthase), IPR026992 (Non-haem dioxygenase N-terminal domain), IPR027443 (Isopenicillin N synthase-like)	Chr3:27547056-27549462	41.4613	5.34204	7.76132	1.97191e-09	5.89505e-08	UP	34.2496	12.2403	67.8362	3.99075	0.82278	8.36256
Csa3G732470	N-hydroxycinnamoyl/benzoyltransferase; contains IPR003480 (Transferase), IPR023213 (Chloramphenicol acetyltransferase-like domain)	Chr3:27720477-27722517	56.663	6.11725	9.26282	6.72334e-13	2.76012e-11	UP	39.9281	62.4673	81.1351	6.2507	10.3116	4.42182
Csa3G732530	PF06127 family protein; contains IPR009305 (Protein of unknown function DUF962)	Chr3:27759699-27760038	73.5389	12.2372	6.00945	4.50479e-14	2.03057e-12	UP	70.5512	85.3132	69.9929	9.39264	12.9237	17.2083
Csa3G732540	Unknown protein	Chr3:27760595-27760994	41.4689	6.81691	6.08324	8.26537e-09	2.27906e-07	UP	43.2754	68.9465	20.3879	3.68206	8.28556	9.61733
Csa3G733290	AT5g02020/T7H20_70	Chr3:27855589-27857127	658.68	24.0306	27.4101	3.5951e-186	2.79851e-183	UP	581.367	733.873	749.809	29.0068	27.3704	21.9897
Csa3G734360	ADP-ribosylation factor GTPase-activating protein; contains IPR001164 (Arf GTPase activating protein)	Chr3:28144036-28146818	86.6605	35.8692	2.41601	2.92731e-08	7.59563e-07	UP	79.1775	90.1418	94.903	35.6994	37.348	35.7565
Csa3G736970	Peroxidase; contains IPR010255 (Haem peroxidase)	Chr3:28502634-28505498	342.207	75.3044	4.54432	1.39228e-52	2.21876e-50	UP	366.068	537.295	206.794	78.9976	84.4092	77.9769
Csa3G740770	Unknown protein	Chr3:28723416-28725092	43.5755	8.13285	5.35796	3.54979e-08	9.08271e-07	UP	31.3336	41.3614	47.8295	9.77079	6.03161	5.9699
Csa3G740780	Putative uncharacterized protein not annotated	Chr3:28723416-28725092	74.9226	13.1049	5.71714	5.83942e-14	2.59745e-12	UP	68.1504	96.5727	51.874	9.13284	10.5941	16.7944
Csa3G746610	PLATZ transcription factor family protein; contains IPR006734 (Protein of unknown function DUF597)	Chr3:28956688-28958192	28.9547	10.9979	2.63275	0.000719445	0.00887856	UP	28.9802	42.5502	19.8254	7.33088	11.9771	13.9744
Csa3G747620	1-aminocyclopropane-1-carboxylate oxidase, putative; contains IPR002283 (Isopenicillin N synthase), IPR026992 (Non-haem dioxygenase N-terminal domain), IPR027443 (Isopenicillin N synthase-like)	Chr3:28974213-28976919	91.6861	12.7536	7.18904	3.68863e-19	2.11485e-17	UP	84.8113	89.1451	118.038	11.6551	15.5529	14.7097
Csa3G776330	Protein YIPF5; contains IPR006977 (Yip1 domain)	Chr3:29741376-29742504	39.115	16.3652	2.39013	0.000258787	0.0035128	UP	39.8478	52.4878	45.0195	15.2237	22.805	18.3683
Csa3G778180	Unknown protein	Chr3:29957518-29958145	466.855	214.772	2.17372	4.6279e-33	4.70674e-31	UP	280.992	48.0747	906.424	101.511	176.032	298.096
Csa3G778260	Unknown protein	Chr3:30004864-30005140	18.3686	4.51325	4.06993	0.00147754	0.0166596	UP	15.1004	31.8554	5.80569	4.08742	7.69031	2.38228
Csa3G778270	Short-chain dehydrogenase/reductase 2; contains IPR002347 (Glucose/ribitol dehydrogenase)	Chr3:30008184-30009719	646.606	151.786	4.25998	1.19226e-93	4.08984e-91	UP	511.274	679.264	944.014	92.7441	184.946	212.128
Csa3G778310	40S ribosomal protein S17, putative; contains IPR001210 (Ribosomal protein S17e)	Chr3:30029114-30029911	39.2162	11.7217	3.34561	8.28156e-06	0.000150189	UP	37.1291	42.2513	51.6614	12.9071	10.4268	14.6213
Csa3G780520	Unknown protein	Chr3:30179397-30180039	567.751	209.466	2.71047	7.58821e-54	1.2486e-51	UP	435.64	402.936	741.458	134.563	208.392	234.181
Csa3G781050	RNA pyrophosphohydrolase	Chr3:30192235-30192540	42.0614	20.5482	2.04696	0.000620212	0.00773412	UP	41.2076	44.1381	34.6834	13.9799	19.3775	21.9179
Csa3G800690	Activator of 90 kDa heat shock protein ATPase-like protein; contains IPR013538 (Activator of Hsp90 ATPase homologue 1-like), IPR015310 (Activator of Hsp90 ATPase, N-terminal), IPR023393 (START-like domain)	Chr3:30795421-30797581	137.149	42.0059	3.26499	7.95906e-17	4.16236e-15	UP	98.2059	188.554	139.785	33.8362	32.8839	51.7612
Csa3G811580	Far-red impaired responsive (FAR1) family protein; contains IPR004330 (FAR1 DNA binding domain)	Chr3:31128752-31133962	36.9088	13.551	2.7237	0.000117536	0.0017313	UP	31.6911	65.713	24.2192	13.2273	13.0277	13.6207
Csa3G816120	EFR3-like protein; contains IPR016024 (Armadillo-type fold)	Chr3:31617607-31628573	26.9234	10.2019	2.63906	0.00180405	0.0198977	UP	30.3455	36.4235	21.9657	14.4555	7.01935	11.4717
Csa3G818250	Probable peptide/nitrate transporter; contains IPR000109 (Proton-dependent oligopeptide transporter family), IPR016196 (Major facilitator superfamily domain, general substrate transporter)	Chr3:31758561-31763305	40.603	8.64908	4.69449	1.9664e-07	4.53279e-06	UP	29.123	70.7804	45.4133	9.52328	7.1305	11.4173
Csa3G821600	Strictosidine synthase, putative; contains IPR011042 (Six-bladed beta-propeller, TolB-like)	Chr3:32048755-32051758	60.2108	23.8495	2.52461	1.69299e-06	3.42987e-05	UP	54.6651	70.0975	56.3992	20.2441	26.4782	24.4396
Csa3G822100	Response regulator 6; contains IPR011006 (CheY-like superfamily)	Chr3:32064217-32065659	16.4601	3.41274	4.82313	0.00149189	0.016756	UP	13.074	13.0598	17.0044	2.3396	4.51443	2.94382
Csa3G822110	Unknown protein	Chr3:32069101-32071064	22.6145	5.53063	4.08896	0.000278514	0.0037504	UP	20.3385	24.7136	21.5946	9.08991	4.37917	3.70629
Csa3G822120	Plant-specific domain TIGR01589 family protein; contains IPR006476 (Conserved hypothetical protein CHP01589, plant)	Chr3:32071075-32073134	36.4028	11.7742	3.09174	3.58735e-05	0.000589801	UP	30.1317	57.396	31.7756	14.8952	10.7763	11.2394
Csa3G822310	Dof zinc finger protein; contains IPR003851 (Zinc finger, Dof-type)	Chr3:32197144-32199899	19.765	5.76046	3.43115	0.00142708	0.0161446	UP	19.8634	14.2613	29.4009	5.67343	6.19267	7.15958
Csa3G822320	Unknown protein	Chr3:32210713-32211418	241.921	108.973	2.22001	1.61411e-18	9.04932e-17	UP	239.509	208.938	234.631	130.796	126.848	54.2436
Csa3G822350	Cation/calcium exchanger; contains IPR004837 (Sodium/calcium exchanger membrane region)	Chr3:32239366-32242082	78.2963	15.0024	5.21892	6.82442e-14	3.02893e-12	UP	93.2885	86.7101	74.3293	11.6437	15.4473	24.5998
Csa3G823080	Pathogen-induced calmodulin-binding protein; contains IPR012417 (Calmodulin-binding domain, plant)	Chr3:32424335-32428707	28.5986	11.7858	2.42653	0.00148015	0.0166704	UP	29.4659	32.0481	26.9053	8.84403	10.8698	15.2472
Csa3G825140	Amino acid transporter; contains IPR013057 (Amino acid transporter, transmembrane)	Chr3:32727675-32730202	851.92	326.212	2.61155	3.28015e-76	7.99842e-74	UP	882.565	783.362	1148.28	184.683	438.531	439.739
Csa3G826700	60S ribosomal protein L34, putative; contains IPR008195 (Ribosomal protein L34Ae), IPR012870 (Protein of unknown function DUF1666)	Chr3:32864549-32868753	64.1175	18.9709	3.37978	3.98027e-09	1.13942e-07	UP	54.4567	89.6173	44.9659	13.2765	12.2788	22.8742
Csa3G840390	Protein kinase; contains IPR011009 (Protein kinase-like domain), IPR015784 (Serine/threonine-protein kinase, ATN1-like)	Chr3:33754897-33759777	33.3218	10.6233	3.13667	6.46081e-05	0.00100662	UP	30.3675	22.3824	49.8408	11.9195	10.7422	10.2678
Csa3G840400	Putative uncharacterized protein OJ1126_D09.25	Chr3:33754897-33759777	32.9185	13.3592	2.46411	0.0010418	0.0122445	UP	36.9378	38.4796	38.4588	14.5987	13.8823	15.344
Csa3G840450	Copine, putative; contains IPR002035 (von Willebrand factor, type A), IPR010734 (Copine), IPR013083 (Zinc finger, RING/FYVE/PHD-type)	Chr3:33790184-33794656	221.499	69.0163	3.20937	7.89084e-26	6.36266e-24	UP	243.545	305.343	174.702	60.5036	56.3356	104.278
Csa3G843820	GATA transcription factor; contains IPR013088 (Zinc finger, NHR/GATA-type)	Chr3:34100072-34101438	35.4662	14.765	2.40205	0.000375669	0.00492114	UP	31.5611	33.268	42.6938	7.86753	19.8753	18.1621
Csa3G843830	Glucan endo-1,3-beta-glucosidase, putative; contains IPR000490 (Glycoside hydrolase, family 17), IPR012946 (X8), IPR017853 (Glycoside hydrolase, superfamily)	Chr3:34101704-34104489	158.663	24.9426	6.36113	1.59777e-30	1.50406e-28	UP	156.588	205.566	130.691	20.4425	29.5387	28.5628
Csa3G850490	IAA-amino acid hydrolase ILR1, putative; contains IPR002933 (Peptidase M20)	Chr3:34911107-34914868	872.344	360.426	2.42031	7.36122e-71	1.60198e-68	UP	815.937	1028.88	895.358	232.65	415.331	501.041
Csa3G850500	Core-2/I-branching beta-1,6-N-acetylglucosaminyltransferase family protein; contains IPR003406 (Glycosyl transferase, family 14)	Chr3:34915309-34918224	76.1464	36.0428	2.11267	3.0179e-06	5.86736e-05	UP	79.3764	97.2362	57.8817	25.0028	32.5332	56.7987
Csa3G850510	Unknown protein	Chr3:34915309-34918224	41.5117	16.1462	2.57099	0.000110273	0.00163383	UP	39.0921	54.7577	25.6182	7.05314	9.19967	34.5405
Csa3G850520	F-box/LRR-repeat protein; contains IPR001810 (F-box domain, cyclin-like)	Chr3:34921748-34924108	21.7396	6.97312	3.11763	0.00123365	0.0141782	UP	22.7625	22.2424	21.7786	8.02553	7.25983	5.99562
Csa3G850600	Receptor protein kinase, putative; contains IPR011009 (Protein kinase-like domain), IPR013320 (Concanavalin A-like lectin/glucanase, subgroup)	Chr3:34987058-34991024	18.7284	2.98888	6.26603	0.000124782	0.00181558	UP	15.3868	27.4679	14.8634	2.45662	2.08582	3.97276
Csa3G851720	Dynein light chain; contains IPR001372 (Dynein light chain, type 1/2)	Chr3:35125999-35126998	260.214	98.2269	2.64911	7.01927e-25	5.40164e-23	UP	255.918	424.703	165.812	70.6654	91.1592	144.333
Csa3G851800	Transmembrane protein 184C; contains IPR005178 (Organic solute transporter Ost-alpha)	Chr3:35189669-35192860	199.666	53.6248	3.72339	5.59819e-27	4.60576e-25	UP	191.79	240.295	191.339	38.2532	54.8559	83.2857
Csa3G851850	DTW domain-containing protein; contains IPR005636 (DTW)	Chr3:35219454-35221272	34.3509	16.4332	2.09034	0.00199311	0.0216525	UP	37.4352	51.4558	24.0907	12.0158	22.0156	20.0429
Csa3G852470	NAC domain-containing protein, putative; contains IPR003441 (No apical meristem (NAM) protein)	Chr3:35369159-35370708	454.784	114.254	3.98046	1.22781e-62	2.36664e-60	UP	432.456	712.728	465.074	64.6756	131.776	176.151
Csa3G859730	N-methyltransferase; contains IPR005299 (SAM dependent carboxyl methyltransferase)	Chr3:35994378-35996239	31.0107	9.24162	3.35555	7.30189e-05	0.00113157	UP	33.0725	31.044	31.1939	3.33476	5.02963	17.6715
Csa3G878200	F-box family protein; contains IPR001810 (F-box domain, cyclin-like), IPR006553 (Leucine-rich repeat, cysteine-containing subtype)	Chr3:36836483-36839973	487.063	109.797	4.43603	4.15075e-73	9.33411e-71	UP	440.435	667.586	500.698	67.9344	146.942	145.23
Csa3G879480	Copper ion binding protein	Chr3:37054347-37057482	92.9842	37.3763	2.48779	5.92511e-09	1.65862e-07	UP	83.5836	99.6924	103.082	37.135	39.4125	39.1341
Csa3G881640	G protein gamma subunit 2; contains IPR015898 (G-protein gamma-like domain)	Chr3:37228245-37229380	40.256	16.1476	2.493	0.000169313	0.00240641	UP	45.274	58.2752	37.3006	19.4591	16.1368	18.4256
Csa3G881700	Flowering promoting factor-like protein	Chr3:37262351-37262770	91.3047	29.9979	3.0437	3.0387e-11	1.08275e-09	UP	100.11	250.366	17.2085	33.1046	19.4471	37.5321
Csa3G881730	Putative zinc finger protein; contains IPR003604 (Zinc finger, U1-type)	Chr3:37282912-37285813	34.8857	15.3974	2.26569	0.001098	0.0127935	UP	30.9109	32.9883	39.0418	14.5762	13.2968	16.2126
Csa3G888550	Unknown protein	Chr3:37581079-37581439	92.2099	9.78704	9.42163	2.46757e-21	1.57048e-19	UP	87.2004	118.15	72.2675	6.47931	5.61751	15.6174
Csa3G890120	DNA binding protein, putative; contains IPR014476 (Predicted AT-hook DNA-binding)	Chr3:38039462-38040393	32.2404	9.50786	3.39092	4.37074e-05	0.000708241	UP	34.4801	71.5778	36.9447	12.2298	12.5458	11.372
Csa3G891630	Chaperone protein dnaJ; contains IPR001623 (DnaJ domain)	Chr3:38046988-38048804	28.7925	9.6025	2.99844	0.00032932	0.00437343	UP	27.0266	45.0176	30.9378	11.2807	13.0303	7.50065
Csa3G902910	Acetylornithine deacetylase or succinyl-diaminopimelate desuccinylase; contains IPR002933 (Peptidase M20)	Chr3:39069318-39072814	82.6075	36.2664	2.2778	2.88273e-07	6.57021e-06	UP	41.4467	18.8993	179.915	17.231	2.6349	83.5973
Csa3G910650	Allyl alcohol dehydrogenase-like protein	Chr3:39283048-39283348	53.9405	26.5427	2.03222	0.000192141	0.00269864	UP	52.0898	58.6069	53.657	23.6295	25.3394	32.6638
Csa3G912320	Probable receptor-like protein kinase; contains IPR011009 (Protein kinase-like domain)	Chr3:39488454-39490385	65.8652	26.3616	2.49853	1.04653e-06	2.20631e-05	UP	65.0677	83.3463	56.6296	21.4555	27.6835	27.7059
Csa3G912950	Bax inhibitor 1; contains IPR006214 (Bax inhibitor 1-related)	Chr3:39597172-39599440	29.7821	7.86371	3.78728	5.04853e-05	0.000810288	UP	21.3728	53.7734	13.8271	9.23381	6.35843	9.63686
Csa4G000590	F-box family protein; contains IPR001810 (F-box domain, cyclin-like)	Chr4:55115-57451	54.7775	19.7888	2.76811	1.98101e-06	3.96183e-05	UP	50.7843	59.6075	61.0802	17.5399	22.8138	21.7185
Csa4G000600	Peptidase M50 family	Chr4:58428-62356	22.1571	5.67441	3.90474	0.000278514	0.0037504	UP	16.2125	36.7661	16.8481	4.82212	6.80069	5.23291
Csa4G000640	Unknown protein	Chr4:91454-92027	149.49	20.1301	7.42619	1.57952e-30	1.49383e-28	UP	217.493	121.392	193.963	23.7445	27.9019	24.8968
Csa4G000810	Trypsin inhibitor 1; contains IPR000737 (Proteinase inhibitor I7, squash)	Chr4:181466-182544	103.111	31.8633	3.23604	3.15611e-13	1.33354e-11	UP	116.832	73.0115	167.799	22.5229	31.1793	53.8473
Csa4G000820	Unknown protein	Chr4:185145-186618	142.298	62.6394	2.2717	7.85525e-12	2.91711e-10	UP	197.523	111.845	148.416	117.778	31.8887	48.6364
Csa4G000830	Unknown protein	Chr4:188225-188688	37.8066	9.07984	4.1638	3.14683e-06	6.09461e-05	UP	47.7229	18.6492	46.677	16.0013	2.30085	7.84811
Csa4G000870	Aspartate aminotransferase; contains IPR015424 (Pyridoxal phosphate-dependent transferase)	Chr4:200972-204864	67.2651	29.7421	2.26161	3.36862e-06	6.48692e-05	UP	57.9319	87.7711	71.4338	26.2879	18.5908	56.7026
Csa4G001910	Epoxide hydrolase 2; contains IPR000073 (Alpha/beta hydrolase fold-1), IPR000639 (Epoxide hydrolase-like)	Chr4:491903-493634	72.782	13.0842	5.56259	3.24521e-13	1.36833e-11	UP	91.5949	85.7219	73.1105	14.084	8.76351	20.3727
Csa4G002550	Binding protein	Chr4:599383-600181	25.987	5.37987	4.83041	5.12538e-05	0.00082002	UP	25.4868	41.549	28.1315	6.81101	3.88478	6.9202
Csa4G004790	Isoamyl acetate-hydrolyzing esterase, putative; contains IPR001087 (Lipase, GDSL)	Chr4:745872-751172	68.474	33.0788	2.07003	1.63651e-05	0.000285038	UP	55.3601	68.7495	87.6051	21.8098	24.3762	53.8407
Csa4G006260	30S ribosomal protein S15; contains IPR000589 (Ribosomal protein S15)	Chr4:1008349-1011614	32.4525	15.2208	2.13212	0.00247362	0.0261156	UP	25.6842	35.0967	35.0354	14.8009	16.3179	14.1519
Csa4G006300	Nodulin-like protein; contains IPR010658 (Nodulin-like), IPR016196 (Major facilitator superfamily domain, general substrate transporter)	Chr4:1027941-1032176	85.8465	8.25136	10.4039	3.42698e-20	2.06425e-18	UP	75.7177	114.243	94.4556	8.61825	9.59267	8.83491
Csa4G006310	Jp18; contains IPR013761 (Sterile alpha motif/pointed domain)	Chr4:1032966-1033800	122.048	13.4883	9.04843	1.48499e-27	1.25228e-25	UP	115.606	124.712	154.938	7.7231	20.3188	17.6408
Csa4G006350	Adenylate cyclase; contains IPR023577 (CYTH-like domain)	Chr4:1083352-1088533	20.5395	5.53118	3.7134	0.000834109	0.0100906	UP	19.1255	24.4269	23.233	3.38348	8.26705	6.72874
Csa4G008800	Serine carboxypeptidase, putative; contains IPR001563 (Peptidase S10, serine carboxypeptidase)	Chr4:1377913-1380926	30.8474	3.36823	9.15834	1.5928e-07	3.71391e-06	UP	16.5333	4.88318	61.9076	4.02864	2.86057	3.07208
Csa4G011620	Pentatricopeptide repeat-containing protein; contains IPR002885 (Pentatricopeptide repeat), IPR011990 (Tetratricopeptide-like helical)	Chr4:1673030-1675088	18.7257	4.66148	4.01711	0.00147754	0.0166596	UP	15.1155	23.3407	17.741	4.6753	4.62936	4.37822
Csa4G011770	NAC domain-containing protein, putative; contains IPR003441 (No apical meristem (NAM) protein)	Chr4:1778534-1779524	264.945	71.2467	3.7187	4.53939e-35	4.81009e-33	UP	226.638	275.549	304.118	74.34	94.0156	52.6063
Csa4G011820	Bcl-2-associated athanogene-like protein; contains IPR000048 (IQ motif, EF-hand binding site), IPR003103 (BAG domain)	Chr4:1805802-1807766	28.3859	3.71799	7.63474	5.9183e-07	1.29213e-05	UP	19.0551	66.1347	11.201	2.46202	2.02545	4.65182
Csa4G015820	WD-repeat protein, putative; contains IPR015943 (WD40/YVTN repeat-like-containing domain)	Chr4:2089586-2094822	119.038	58.435	2.0371	1.12293e-08	3.03836e-07	UP	96.3578	176.928	85.0967	38.1898	47.6429	75.9463
Csa4G017160	Protein CMSS1	Chr4:2319976-2323001	47.7755	14.3052	3.33973	1.3757e-06	2.84401e-05	UP	35.5283	51.4783	58.8396	19.0606	10.1908	13.2052
Csa4G017170	Pirin, putative; contains IPR012093 (Pirin), IPR014710 (RmlC-like jelly roll fold)	Chr4:2331044-2332610	54.7073	19.4445	2.81351	1.98101e-06	3.96183e-05	UP	51.2973	70.5052	47.3216	7.8065	18.5299	25.0811
Csa4G017190	Transcription factor, putative; contains IPR011598 (Myc-type, basic helix-loop-helix (bHLH) domain)	Chr4:2340805-2346462	142.125	63.4825	2.23881	1.46715e-11	5.36954e-10	UP	137.69	211.975	141.138	76.5736	63.0224	68.5576
Csa4G017200	Unknown protein	Chr4:2354883-2355833	32.524	11.2773	2.88402	0.000240292	0.00328378	UP	36.7223	35.6542	29.1221	15.6726	6.88893	11.3836
Csa4G022210	Unknown protein	Chr4:2362539-2363101	114.354	52.8286	2.16462	3.46786e-09	1.00266e-07	UP	89.5182	177.284	35.3721	61.52	27.613	89.3833
Csa4G022280	Unknown protein	Chr4:2395960-2396765	68.3986	15.9817	4.27981	2.13661e-11	7.72193e-10	UP	77.5762	93.4802	29.616	10.0817	17.3828	24.8276
Csa4G025110	Cyclin-U4-1; contains IPR013763 (Cyclin-like), IPR013922 (Cyclin PHO80-like)	Chr4:2703654-2704557	26.5717	1.57295	16.8929	1.0304e-07	2.45634e-06	UP	23.9262	11.1783	60.8997	0.601321	0.877853	4.42324
Csa4G038810	Zinc finger protein; contains IPR013087 (Zinc finger C2H2-type/integrase DNA-binding domain), IPR022755 (Zinc finger, double-stranded RNA binding)	Chr4:3320282-3323386	34.8917	6.88946	5.0645	1.01897e-06	2.1527e-05	UP	35.8359	41.4838	48.9673	8.60964	8.55403	7.02044
Csa4G045040	Dehydrin; contains IPR000167 (Dehydrin)	Chr4:3543548-3544599	30.7725	5.39993	5.69868	2.78924e-06	5.45952e-05	UP	36.126	10.5879	28.4114	9.02383	0.985222	3.38453
Csa4G048040	Receptor protein kinase, putative; contains IPR011009 (Protein kinase-like domain), IPR011990 (Tetratricopeptide-like helical)	Chr4:3854136-3860055	75.5173	21.5336	3.50695	1.55725e-10	5.17523e-09	UP	81.9898	93.5292	63.1172	22.1595	25.1574	20.3399
Csa4G050120	WRKY transcription factor, putative; contains IPR003657 (DNA-binding WRKY)	Chr4:3952109-3953437	15.1848	2.99543	5.06932	0.000804808	0.00980055	UP	16.4325	24.8738	10.749	2.54697	3.06777	4.438
Csa4G052070	Unknown protein	Chr4:4342031-4342682	56.0347	20.5986	2.72032	1.10285e-06	2.31541e-05	UP	41.5457	44.2637	68.453	16.0416	34.313	14.2458
Csa4G064100	Serine/threonine protein kinase, putative; contains IPR011009 (Protein kinase-like domain)	Chr4:5204385-5205935	21.8605	6.50591	3.3601	0.00123365	0.0141782	UP	23.4363	21.1716	22.8077	6.5267	7.15217	6.0705
Csa4G075200	Gibberellin 2-oxidase; contains IPR002283 (Isopenicillin N synthase), IPR026992 (Non-haem dioxygenase N-terminal domain), IPR027443 (Isopenicillin N synthase-like)	Chr4:5347657-5349639	746.102	305.553	2.44181	1.01543e-61	1.9388e-59	UP	872.577	743.352	688.284	158.023	197.162	660.467
Csa4G082970	UNE1-like protein; contains IPR006943 (Domain of unknown function DUF641, plant)	Chr4:5570927-5574250	62.7582	7.63135	8.22373	3.81201e-14	1.72598e-12	UP	45.5488	99.0533	58.0212	5.36017	7.17503	10.5555
Csa4G083580	Unknown protein	Chr4:5657708-5658236	36.0293	9.17651	3.92625	5.36586e-06	9.97243e-05	UP	24.5808	15.9147	60.2574	9.944	7.82412	8.72512
Csa4G091870	1-aminocyclopropane-1-carboxylate oxidase, putative; contains IPR005123 (Oxoglutarate/iron-dependent dioxygenase), IPR026992 (Non-haem dioxygenase N-terminal domain), IPR027443 (Isopenicillin N synthase-like)	Chr4:5954026-5957332	122.467	49.2847	2.48489	1.95491e-11	7.1033e-10	UP	131.145	198.636	87.4154	48.8026	36.3237	61.2414
Csa4G113180	Conserved peptide upstream open reading frame 37	Chr4:7272984-7273290	29.7429	13.6717	2.17551	0.00357393	0.0358261	UP	30.2114	6.27744	48.661	11.8795	23.8118	5.56786
Csa4G119780	Galacturonosyltransferase; contains IPR002495 (Glycosyl transferase, family 8)	Chr4:7409987-7412267	46.6833	17.2554	2.70543	1.63368e-05	0.000285034	UP	48.947	29.9075	62.5308	17.1972	19.3418	15.7151
Csa4G132680	TB1-like TCP family transcription factor; contains IPR005333 (Transcription factor, TCP)	Chr4:7986910-7988943	51.7013	25.6334	2.01695	0.00023325	0.00320485	UP	55.7779	88.6403	42.8031	36.1277	17.7905	32.4485
Csa4G154320	Polygalacturonase-inhibitor protein; contains IPR001611 (Leucine-rich repeat), IPR013210 (Leucine-rich repeat-containing N-terminal, type 2)	Chr4:8323796-8325315	17.6668	2.51062	7.03683	0.00023345	0.00320543	UP	11.4424	6.99544	45.4577	2.19202	1.20006	6.03757
Csa4G162850	Emb|CAB68146.1	Chr4:8470674-8472404	82.8503	29.7082	2.7888	3.3358e-09	9.70018e-08	UP	93.779	100.852	93.9508	19.994	35.4652	44.3422
Csa4G166980	Cellulose synthase; contains IPR005150 (Cellulose synthase), IPR013083 (Zinc finger, RING/FYVE/PHD-type)	Chr4:8653473-8659384	281.377	115.959	2.42652	3.95837e-24	2.90266e-22	UP	288.886	322.209	312.219	74.686	99.3124	189.1
Csa4G179170	Chaperone DnaK; contains IPR013126 (Heat shock protein 70 family)	Chr4:8965692-8969625	66.2323	18.6988	3.54206	1.41322e-09	4.30756e-08	UP	40.9707	103.098	62.665	16.5852	14.5223	22.593
Csa4G188920	Golgi SNAP receptor complex member; contains IPR027027 (GOSR2/Membrin/Bos1)	Chr4:9317914-9321018	31.0167	12.1176	2.55964	0.000798694	0.00974956	UP	29.8796	31.5632	36.7885	13.0783	13.1632	11.9302
Csa4G269130	Aldehyde oxidase, putative; contains IPR012675 (Beta-grasp domain), IPR016166 (FAD-binding, type 2), IPR016208 (Aldehyde oxidase/xanthine dehydrogenase)	Chr4:10639970-10650006	32.969	13.5175	2.43899	0.0010418	0.0122445	UP	26.7398	37.4512	34.4172	15.5469	9.9297	14.2511
Csa4G280500	Kelch-like protein 3; contains IPR001810 (F-box domain, cyclin-like), IPR015916 (Galactose oxidase, beta-propeller)	Chr4:10872005-10873318	272.733	48.2827	5.64867	4.71221e-48	6.81217e-46	UP	237.022	423.645	272.182	36.6882	84.8692	43.6197
Csa4G280630	Disease resistance response protein; contains IPR004265 (Plant disease resistance response protein)	Chr4:10952362-10953213	89.2212	36.5548	2.44075	1.09016e-08	2.9576e-07	UP	90.9502	123.893	66.9799	23.472	31.2999	51.5055
Csa4G285780	Peroxidase; contains IPR010255 (Haem peroxidase)	Chr4:11017242-11018798	141.03	33.0632	4.26547	2.00151e-21	1.29008e-19	UP	142.531	78.3777	195.287	20.2121	17.9432	58.9119
Csa4G290740	Putative leucine-rich repeat receptor-like protein kinase family protein; contains IPR001611 (Leucine-rich repeat), IPR013210 (Leucine-rich repeat-containing N-terminal, type 2), IPR025875 (Leucine rich repeat 4)	Chr4:11290643-11292222	188.192	72.5222	2.59496	5.57126e-18	3.05574e-16	UP	177.209	57.8886	393.381	66.0491	132.579	46.9411
Csa4G291920	Chaperonin-like protein; contains IPR003435 (Chaperonin-like RbcX)	Chr4:11454424-11456182	42.0406	8.89082	4.72854	6.2907e-08	1.56218e-06	UP	29.8483	73.8149	25.4204	5.25339	4.60193	14.9365
Csa4G293200	DNA double-strand break repair Rad50 ATPase	Chr4:11635607-11637504	9.40002	0.46624	20.1613	0.00375814	0.03745	UP	6.9547	14.61	6.14398	0.431997	0.2568	0.578977
Csa4G295440	70-kDa heat shock protein; contains IPR013126 (Heat shock protein 70 family)	Chr4:11823183-11826273	1887.08	858.824	2.19728	2.39256e-131	1.18105e-128	UP	1513.46	2153.25	2060.13	656.006	785.868	1118.57
Csa4G296230	Putative receptor-like protein kinase; contains IPR008985 (Concanavalin A-like lectin/glucanases superfamily), IPR011009 (Protein kinase-like domain)	Chr4:12033378-12039859	14.0267	3.15729	4.44264	0.00457193	0.0444435	UP	13.6727	17.9842	13.5629	2.41913	3.61728	3.6133
Csa4G297410	Early nodulin-75	Chr4:12172627-12173438	21.7426	7.64629	2.84355	0.00285413	0.029517	UP	34.2776	14.8248	19.7507	10.1186	6.70789	7.97567
Csa4G297530	Mitochondrial carrier protein, expressed; contains IPR002067 (Mitochondrial carrier protein), IPR023395 (Mitochondrial carrier domain)	Chr4:12229601-12232857	25.5782	8.66641	2.95142	0.000955606	0.0113501	UP	25.7103	33.5505	26.4947	8.04989	8.70819	11.9252
Csa4G303090	Unknown protein	Chr4:12306718-12307366	22.3417	8.19472	2.72635	0.00385886	0.0383216	UP	17.1692	26.2392	21.3273	9.8633	6.95738	8.20233
Csa4G308490	N-hydroxycinnamoyl/benzoyltransferase 5; contains IPR003480 (Transferase), IPR023213 (Chloramphenicol acetyltransferase-like domain)	Chr4:12611640-12613427	456.686	39.6397	11.5209	1.64675e-107	6.80176e-105	UP	393.688	424.299	721.2	10.8391	40.3963	80.0216
Csa4G312230	Proliferation-associated protein 2G4; contains IPR000994 (Peptidase M24, structural domain)	Chr4:12906387-12907319	19.0064	1.38612	13.7119	1.30104e-05	0.000230576	UP	11.1283	28.2566	17.3211	0.651468	1.14923	2.08856
Csa4G312880	Abscisic acid receptor PYL4; contains IPR019587 (Polyketide cyclase/dehydrase), IPR023393 (START-like domain)	Chr4:13017565-13018424	29.84	12.0697	2.47231	0.00189056	0.0207276	UP	30.5608	73.353	29.4034	10.6996	13.1414	20.8503
Csa4G337260	Alphavirus core protein family; contains IPR021825 (Protein of unknown function DUF3411)	Chr4:13685206-13687052	45.4556	16.8163	2.70307	1.90789e-05	0.00032947	UP	32.4641	37.0123	73.0064	12.6803	14.8624	23.6622
Csa4G350590	cDNA, clone: J075150J23, full insert sequence; contains IPR005349 (Uncharacterised protein family UPF0136, Transmembrane)	Chr4:14306642-14309497	123.428	51.6507	2.38967	3.40957e-11	1.2043e-09	UP	90.7988	208.355	94.5024	35.9142	40.2218	84.6739
Csa4G350600	AT3g57280/F28O9_130	Chr4:14317221-14318133	35.8087	16.2047	2.20977	0.00134076	0.0153049	UP	28.219	32.3917	54.1405	17.3951	14.2291	20.0615
Csa4G354130	Methyltransferase, putative; contains IPR013216 (Methyltransferase type 11)	Chr4:14398847-14399999	660.469	272.116	2.42716	4.30948e-54	7.14914e-52	UP	902.317	716.703	547.315	213.105	191.304	386.036
Csa4G361790	Unknown protein; contains IPR007789 (Protein of unknown function DUF688)	Chr4:14603354-14603974	28.4301	3.93531	7.22436	5.9183e-07	1.29213e-05	UP	33.9685	10.3676	46.6936	3.08459	2.41742	8.63114
Csa4G427270	3-oxoacyl-[acyl-carrier-protein] reductase; contains IPR002347 (Glucose/ribitol dehydrogenase)	Chr4:16029824-16031789	126.792	32.3916	3.91435	3.68729e-18	2.03343e-16	UP	114.685	150.327	141.602	33.1145	35.6387	38.0181
Csa4G506850	Rhomboid domain containing 1; contains IPR001876 (Zinc finger, RanBP2-type), IPR022764 (Peptidase S54, rhomboid domain)	Chr4:17615043-17618678	16.0605	4.78281	3.35796	0.00423888	0.0416056	UP	11.7691	27.0459	12.5369	5.36563	5.11314	4.4672
Csa4G563190	Anthranilate synthase component I, putative; contains IPR019999 (Anthranilate synthase component I)	Chr4:18491445-18497117	118.059	54.0938	2.18249	1.68902e-09	5.07936e-08	UP	91.6695	169.796	114.872	44.0899	34.264	84.6761
Csa4G615750	Lysine-specific histone demethylase 1; contains IPR001613 (Flavin amine oxidase)	Chr4:19535018-19540574	159.647	59.2754	2.69331	4.97907e-16	2.513e-14	UP	144.677	249.073	132.507	47.7695	61.5089	83.3263
Csa4G617410	UDP-glycosyltransferase 1; contains IPR002213 (UDP-glucuronosyl/UDP-glucosyltransferase)	Chr4:19688862-19691261	54.9932	22.4709	2.44731	1.12299e-05	0.000200601	UP	41.3278	78.1148	51.8297	15.4855	22.7481	27.5874
Csa4G618420	60S ribosomal protein L27; contains IPR001141 (Ribosomal protein L27e), IPR008991 (Translation protein SH3-like domain)	Chr4:19721800-19722510	203.543	63.4452	3.20817	3.86605e-24	2.84527e-22	UP	155.457	178.887	241.866	57.1187	53.8862	65.3362
Csa4G618460	VQ motif-containing protein; contains IPR008889 (VQ)	Chr4:19753677-19754725	31.15	12.222	2.54868	0.000798694	0.00974956	UP	30.4795	54.7674	25.4775	12.0599	12.4343	15.7882
Csa4G618490	Zinc transporter protein; contains IPR003689 (Zinc/iron permease)	Chr4:19785730-19788139	130.088	45.0539	2.88739	2.85811e-14	1.31168e-12	UP	159.5	49.8982	203.736	23.822	39.8434	85.1385
Csa4G618520	UDP-glycosyltransferase 1; contains IPR002213 (UDP-glucuronosyl/UDP-glucosyltransferase)	Chr4:19796414-19798047	102.612	45.0402	2.27823	1.23078e-08	3.3213e-07	UP	134.305	90.8858	97.0286	35.3823	52.0401	54.7173
Csa4G620620	Unknown protein	Chr4:19851693-19851978	394.922	51.8628	7.61475	2.6867e-80	6.9713e-78	UP	396.875	503.918	320.408	46.1577	42.3511	70.9623
Csa4G627210	Phosphoenolpyruvate carboxylase protein; contains IPR021135 (Phosphoenolpyruvate carboxylase)	Chr4:20312509-20319268	254.324	64.7993	3.9248	1.10903e-35	1.19392e-33	UP	259.537	208.488	300.896	64.2318	59.5898	72.4115
Csa4G641590	Ethylene-responsive transcription factor; contains IPR016177 (DNA-binding, integrase-type)	Chr4:21372440-21372986	91.7416	43.164	2.12542	2.6848e-07	6.13292e-06	UP	88.1366	220.08	60.7649	23.6256	51.8525	70.6597
Csa4G641760	Cytochrome P450, putative; contains IPR001128 (Cytochrome P450)	Chr4:21456330-21458211	289.784	90.9	3.18794	1.42851e-33	1.47508e-31	UP	173.111	275.289	372.356	24.9514	111.156	113.966
Csa4G645850	Zinc finger CCCH domain-containing protein	Chr4:21839964-21841024	34.5397	8.56765	4.03141	5.66324e-06	0.000104962	UP	49.5342	36.7426	27.1722	6.66006	9.90873	12.2819
Csa4G648540	Chalcone-flavanone isomerase-like protein; contains IPR016087 (Chalcone isomerase)	Chr4:22229183-22234007	130.903	34.7068	3.77168	2.22397e-18	1.23657e-16	UP	127.078	186.307	120.088	26.4709	26.3032	58.3027
Csa4G651910	Transmembrane 9 superfamily protein member; contains IPR004240 (Nonaspanin (TM9SF))	Chr4:22517947-22521565	75.536	32.1996	2.34587	5.82175e-07	1.2738e-05	UP	69.7195	68.8647	106.126	35.3039	36.9791	33.2468
Csa4G652100	Response regulator 9; contains IPR009057 (Homeodomain-like), IPR011006 (CheY-like superfamily), IPR017053 (Response regulator, plant B-type)	Chr4:22680612-22688972	76.6976	6.97251	11	5.65163e-19	3.21301e-17	UP	63.1729	115.297	70.2569	7.35585	7.97394	7.30933
Csa4G652110	Zinc finger protein, putative; contains IPR007087 (Zinc finger, C2H2)	Chr4:22697188-22697946	11.1676	1.50881	7.40159	0.00271273	0.0282714	UP	4.82369	12.7808	19.3211	0.891724	2.28593	2.00336
Csa4G658480	T23E18.17; contains IPR004320 (Protein of unknown function DUF241, plant)	Chr4:22926037-22927242	39.2779	13.8947	2.82683	2.84012e-05	0.000475445	UP	37.4388	53.3817	32.9902	7.85912	16.4317	16.7487
Csa5G031960	Transmembrane protein 214-like; contains IPR019308 (Protein of unknown function DUF2359, TMEM214)	Chr5:1074436-1079167	95.2434	33.7895	2.81873	8.26304e-11	2.82493e-09	UP	82.524	111.914	112.987	31.514	32.8557	40.6954
Csa5G049530	Receptor-kinase, putative; contains IPR011009 (Protein kinase-like domain), IPR013210 (Leucine-rich repeat-containing N-terminal, type 2), IPR025875 (Leucine rich repeat 4)	Chr5:1595841-1601673	69.0343	28.104	2.45639	7.67182e-07	1.64307e-05	UP	93.8511	81.8538	53.7672	27.0811	38.7189	27.2144
Csa5G146870	1-aminocyclopropane-1-carboxylate oxidase, putative; contains IPR005123 (Oxoglutarate/iron-dependent dioxygenase), IPR026992 (Non-haem dioxygenase N-terminal domain), IPR027443 (Isopenicillin N synthase-like)	Chr5:4131032-4133736	14.2233	1.26879	11.2101	0.000381349	0.00499232	UP	15.1579	12.3843	17.5717	1.30001	1.96253	0.908415
Csa5G148550	Metal transporter protein; contains IPR004813 (Oligopeptide transporter, OPT superfamily)	Chr5:4284338-4288136	60.2375	30.1027	2.00107	8.81966e-05	0.00133509	UP	73.4282	44.1262	69.4498	37.5058	30.9994	25.1302
Csa5G150390	Long-chain-fatty-acid-CoA ligase; contains IPR000873 (AMP-dependent synthetase/ligase)	Chr5:4536996-4543212	50.4617	24.1932	2.08578	0.000195636	0.00273822	UP	47.1304	42.4652	61.2628	24.7908	15.173	29.915
Csa5G150400	Endoglucanase; contains IPR001701 (Glycoside hydrolase, family 9), IPR008928 (Six-hairpin glycosidase-like), IPR019028 (Carbohydrate binding domain CBM49)	Chr5:4543830-4547947	49.171	6.45128	7.6219	5.46712e-11	1.88821e-09	UP	44.7843	22.5456	81.9059	5.74954	8.96486	6.60997
Csa5G153000	BTB/POZ domain-containing protein; contains IPR011333 (BTB/POZ fold), IPR015943 (WD40/YVTN repeat-like-containing domain)	Chr5:4965533-4967128	15.5212	3.37463	4.59938	0.00262188	0.0274945	UP	13.01	15.9237	18.2238	2.48442	4.22435	3.46734
Csa5G153170	Receptor protein kinase, putative; contains IPR011009 (Protein kinase-like domain), IPR011990 (Tetratricopeptide-like helical)	Chr5:5070845-5078474	88.6646	42.5316	2.08468	6.75766e-07	1.45964e-05	UP	93.3247	96.8889	83.602	41.3821	49.4843	42.3419
Csa5G154200	Glutathione peroxidase; contains IPR000889 (Glutathione peroxidase), IPR012336 (Thioredoxin-like fold)	Chr5:5128635-5130929	1590.64	694.436	2.29055	4.30549e-118	1.93642e-115	UP	1480.74	1902.62	1697.49	455.253	599.448	1218.59
Csa5G154220	60S ribosomal protein L10a; contains IPR002143 (Ribosomal protein L1), IPR023674 (Ribosomal protein L1, superfamily)	Chr5:5143504-5145232	25.5176	7.424	3.43718	0.000396971	0.0051734	UP	18.2164	24.2301	33.4458	8.6415	6.17947	6.9249
Csa5G154790	LURP-one-related 3 protein; contains IPR000649 (Initiation factor 2B-related), IPR025659 (Tubby C-terminal-like domain)	Chr5:5190322-5191374	24.3448	4.57886	5.31678	2.8522e-05	0.000477071	UP	28.2893	27.2918	19.9455	3.8678	4.04864	5.56823
Csa5G155510	Calmodulin binding protein, putative; contains IPR000048 (IQ motif, EF-hand binding site), IPR025064 (Domain of unknown function DUF4005), IPR027417 (P-loop containing nucleoside triphosphate hydrolase)	Chr5:5288356-5294557	170.858	80.6676	2.11805	1.56443e-12	6.16002e-11	UP	206.315	186.267	172.051	55.9542	66.313	138.205
Csa5G155540	Multidrug resistance protein MdtK; contains IPR002528 (Multi antimicrobial extrusion protein)	Chr5:5316945-5318594	31.0483	0.30149	102.983	2.36672e-10	7.72583e-09	UP	26.4418	45.7959	37.2193	0.171663	0.0517807	0.713745
Csa5G156110	SPX domain-containing membrane protein; contains IPR004331 (SPX, N-terminal), IPR011701 (Major facilitator superfamily), IPR016196 (Major facilitator superfamily domain, general substrate transporter)	Chr5:5392985-5401152	118.526	19.0384	6.22563	1.45751e-22	9.86574e-21	UP	103.652	142.391	142.769	12.7133	16.5494	35.4431
Csa5G156140	NAD dependent epimerase/dehydratase, putative; contains IPR005913 (dTDP-4-dehydrorhamnose reductase)	Chr5:5419265-5421204	97.4473	25.3839	3.83894	3.46496e-14	1.5759e-12	UP	104.518	126.123	93.4053	22.1347	29.1741	34.2864
Csa5G160170	Vacuolar-processing enzyme; contains IPR001096 (Peptidase C13, legumain)	Chr5:5831726-5834487	15.4735	2.76837	5.58939	0.000804808	0.00980055	UP	14.5815	9.80624	17.96	3.29661	1.26992	2.77858
Csa5G165210	Acyl-coenzyme A oxidase; contains IPR009075 (Acyl-CoA dehydrogenase/oxidase C-terminal), IPR012258 (Acyl-CoA oxidase)	Chr5:6238708-6243677	109.56	28.5705	3.83472	8.06053e-16	3.99846e-14	UP	88.6217	139.058	107.864	28.3858	24.5166	32.8522
Csa5G171750	ATP-dependent RNA helicase DDX50; contains IPR001650 (Helicase, C-terminal), IPR012562 (GUCT), IPR014001 (Helicase, superfamily 1/2, ATP-binding domain), IPR014014 (RNA helicase, DEAD-box type, Q motif), IPR027417 (P-loop containing nucleoside triphosphate hydrolase)	Chr5:6899567-6904388	114.255	47.5749	2.40158	2.25043e-10	7.38193e-09	UP	96.4304	124.653	120.503	50.0634	36.4425	47.2678
Csa5G175820	Cytokinin oxidase/dehydrogenase 1; contains IPR016164 (FAD-linked oxidase-like, C-terminal), IPR016166 (FAD-binding, type 2), IPR016170 (Vanillyl-alcohol oxidase/Cytokinin dehydrogenase C-terminal domain)	Chr5:7409458-7413213	14.4914	2.49419	5.81006	0.00148052	0.016656	UP	15.026	9.80374	17.2714	3.74892	2.5244	1.34428
Csa5G177060	Phosphatase 2C family protein; contains IPR001932 (Protein phosphatase 2C (PP2C)-like), IPR015655 (Protein phosphatase 2C)	Chr5:7627482-7630841	65.29	29.178	2.23764	7.43022e-06	0.000135356	UP	59.4456	113.176	42.4613	20.9914	21.9899	45.5764
Csa5G182120	Expansin 1; contains IPR007118 (Expansin/Lol pI), IPR014733 (Barwin-like endoglucanase)	Chr5:8164050-8166706	35.3555	9.07838	3.89447	9.119e-06	0.000164933	UP	44.5512	40.3261	32.5828	7.59795	10.009	11.7001
Csa5G205920	1-aminocyclopropane-1-carboxylate oxidase; contains IPR005123 (Oxoglutarate/iron-dependent dioxygenase), IPR026992 (Non-haem dioxygenase N-terminal domain), IPR027443 (Isopenicillin N synthase-like)	Chr5:9125682-9127916	22.1175	5.29728	4.17526	0.000278514	0.0037504	UP	21.7275	16.5204	25.7733	3.48785	4.55835	6.96264
Csa5G206420	1-aminocyclopropane-1-carboxylate oxidase; contains IPR002283 (Isopenicillin N synthase), IPR026992 (Non-haem dioxygenase N-terminal domain), IPR027443 (Isopenicillin N synthase-like)	Chr5:9138043-9140733	343.834	120.996	2.8417	4.21649e-35	4.49145e-33	UP	351.33	478.229	233.28	72.6878	113.4	161.126
Csa5G217670	Abscisic acid receptor PYL4; contains IPR019587 (Polyketide cyclase/dehydrase), IPR023393 (START-like domain)	Chr5:9676542-9677461	59.0938	19.372	3.05047	1.19099e-07	2.81265e-06	UP	63.2018	142.419	39.5742	20.0074	18.295	25.2179
Csa5G247650	Probable serine/threonine-protein kinase	Chr5:10558882-10560548	28.3579	11.1053	2.55355	0.00148015	0.0166704	UP	30.8527	36.5829	23.2282	9.58062	11.3287	11.2589
Csa5G247660	Cyclin-dependent protein kinase-like; contains IPR011009 (Protein kinase-like domain)	Chr5:10568602-10574015	22.9658	6.81694	3.36893	0.000735968	0.00907141	UP	20.4129	23.2003	23.8269	6.53715	6.71	6.86158
Csa5G350590	RING finger protein; contains IPR013083 (Zinc finger, RING/FYVE/PHD-type)	Chr5:13440609-13441509	64.7616	8.63986	7.49568	5.39317e-14	2.41488e-12	UP	49.6804	114.584	42.0619	10.4226	9.1853	8.80834
Csa5G365670	Monoglyceride lipase; contains IPR000073 (Alpha/beta hydrolase fold-1)	Chr5:13690882-13694206	529.04	181.634	2.91267	9.57774e-55	1.62894e-52	UP	482.005	718.407	632.198	103.432	129.221	378.542
Csa5G374750	Unknown protein	Chr5:13936126-13936390	36.6127	13.7162	2.6693	0.000117536	0.0017313	UP	24.3578	22.3826	48.0437	14.5921	10.5584	10.6004
Csa5G418770	Gb|AAD55501.1; contains IPR025322 (Protein of unknown function DUF4228)	Chr5:15073537-15074591	76.1008	28.3007	2.68901	2.33027e-08	6.12497e-07	UP	93.4706	68.8468	92.2965	26.8856	31.3078	36.7745
Csa5G428440	rRNA N-glycosidase; contains IPR000772 (Ricin B lectin domain), IPR001574 (Ribosome-inactivating protein)	Chr5:15507355-15509048	104.345	17.3732	6.00609	7.16427e-20	4.22734e-18	UP	58.045	15.6417	259.362	6.36003	29.3718	21.6467
Csa5G440120	Bifunctional endo-1,4-beta-xylanase XylA	Chr5:15898077-15901273	26.1542	9.27334	2.82036	0.00134935	0.0153856	UP	24.4473	40.839	19.5121	5.51553	7.29555	12.8023
Csa5G512900	Enoyl-CoA hydratase/isomerase family protein; contains IPR001753 (Crotonase superfamily)	Chr5:17879694-17880779	91.7375	23.5557	3.89449	1.64363e-13	7.09286e-12	UP	102.347	157.82	80.6976	15.9766	32.0288	31.8293
Csa5G512930	70-kDa heat shock protein; contains IPR013126 (Heat shock protein 70 family)	Chr5:17912302-17915006	1357.72	266.321	5.09806	6.22436e-220	8.99821e-217	UP	938.429	2002.44	1375.67	169.204	189.411	405.728
Csa5G514500	70 kDa heat shock protein; contains IPR013126 (Heat shock protein 70 family)	Chr5:17969848-17972430	84.26	12.5091	6.7359	3.03466e-17	1.61204e-15	UP	54.5646	216.224	30.3978	8.53527	7.29794	19.1421
Csa5G515020	CASP-like protein 12; contains IPR006702 (Uncharacterised protein family UPF0497, trans-membrane plant)	Chr5:18006760-18007924	125.987	22.8808	5.50623	1.41535e-22	9.64484e-21	UP	142.625	199.235	67.2924	33.6802	15.5542	25.2655
Csa5G522950	Putative capsular biosynthesis sugar kinase; contains IPR006206 (Mevalonate/galactokinase)	Chr5:18348036-18351318	125.363	45.168	2.77548	2.82207e-13	1.19489e-11	UP	129.38	154.778	107.745	46.302	47.7814	46.7694
Csa5G523190	Glutaredoxin; contains IPR012336 (Thioredoxin-like fold)	Chr5:18534373-18536331	284.167	130.68	2.17453	7.35416e-21	4.57972e-19	UP	236.107	405.928	249.723	108.973	134.099	153.457
Csa5G523690	Glucose-6P/phosphate translocator; contains IPR004696 (Tpt phosphate/phosphoenolpyruvate translocator), IPR004853 (Domain of unknown function DUF250)	Chr5:18540250-18547450	34.9629	6.66357	5.24687	1.01897e-06	2.1527e-05	UP	28.0375	38.5462	53.5979	4.52196	7.81882	10.784
Csa5G544060	B3 domain-containing protein; contains IPR005508 (Protein of unknown function DUF313), IPR015300 (DNA-binding pseudobarrel domain)	Chr5:19249921-19250980	50.7412	8.54345	5.93919	3.46018e-10	1.11336e-08	UP	38.5855	47.2325	53.5883	2.56974	5.91686	12.1762
Csa5G550210	Serine/threonine-protein kinase; contains IPR000742 (Epidermal growth factor-like domain), IPR000858 (S-locus glycoprotein), IPR001480 (Bulb-type lectin domain), IPR003609 (Apple-like), IPR011009 (Protein kinase-like domain), IPR013320 (Concanavalin A-like lectin/glucanase, subgroup)	Chr5:19486883-19489396	28.1929	7.95616	3.54353	8.50835e-05	0.00129571	UP	29.8422	31.3153	30.803	5.43458	7.88954	11.4746
Csa5G551250	MACPF domain-containing protein; contains IPR020864 (Membrane attack complex component/perforin (MACPF) domain)	Chr5:19533823-19539945	76.483	15.7486	4.8565	2.16733e-13	9.29333e-12	UP	70.6348	117.708	82.055	10.2921	15.6385	28.5442
Csa5G569350	DELLA protein GAI; contains IPR005202 (Transcription factor GRAS), IPR021914 (Transcriptional factor DELLA, N-terminal)	Chr5:19843627-19846207	53.5988	15.6928	3.4155	1.02957e-07	2.45724e-06	UP	52.056	62.9995	70.1877	14.2898	26.4951	16.5497
Csa5G569870	Putative senescence-associated protein	Chr5:19859776-19861499	87.9321	40.6614	2.16254	3.09173e-07	7.02284e-06	UP	91.7773	129.788	90.6032	28.7074	45.1483	68.714
Csa5G571460	Ribose-5-phosphate isomerase, putative; contains IPR004788 (Ribose 5-phosphate isomerase, type A)	Chr5:19935696-19937143	618.204	174.112	3.55061	3.71136e-77	9.27337e-75	UP	605.424	695.973	806.834	153.256	241.33	185.194
Csa5G571580	Unknown protein	Chr5:20000610-20001468	132.112	42.9357	3.07697	9.10564e-16	4.50584e-14	UP	140.122	274.001	102.56	34.3917	69.6337	62.8335
Csa5G576580	Unknown protein	Chr5:20013214-20013876	30.546	14.0912	2.16774	0.00438699	0.0428515	UP	33.3441	56.4573	29.8963	13.5341	26.6959	14.2929
Csa5G576680	Unknown protein	Chr5:20140800-20141401	16.9518	3.37134	5.02821	0.00149189	0.016756	UP	10.8506	15.0202	15.2772	1.09915	3.96309	2.53837
Csa5G586000	60S ribosomal protein L3, putative; contains IPR000597 (Ribosomal protein L3), IPR009000 (Translation elongation/initiation factor/Ribosomal, beta-barrel)	Chr5:20919020-20922397	115.775	50.9056	2.27431	6.83063e-10	2.14334e-08	UP	87.7432	137.764	109.904	67.3459	31.0111	45.0473
Csa5G589300	Putative serine/threonine protein phosphatase superfamily protein; contains IPR004843 (Metallophosphoesterase domain)	Chr5:21114085-21115593	33.4213	7.28631	4.58686	3.42374e-06	6.58679e-05	UP	30.8585	43.2956	37.9131	7.49948	8.88121	7.27858
Csa5G589910	Rubber elongation factor family protein; contains IPR008802 (Rubber elongation factor)	Chr5:21185852-21187857	43.3685	21.6692	2.00139	0.000741065	0.00911758	UP	28.5138	57.9102	46.9016	18.1432	24.9241	20.9115
Csa5G591720	Small heat shock protein; contains IPR008978 (HSP20-like chaperone)	Chr5:21401012-21402356	52.0279	14.0627	3.69971	6.78359e-08	1.68045e-06	UP	34.6762	106.754	28.006	9.13391	10.1741	15.7009
Csa5G592800	Putative uncharacterized protein xy1420; contains IPR013216 (Methyltransferase type 11)	Chr5:21451176-21452244	63.8638	24.5141	2.60519	6.2294e-07	1.35131e-05	UP	75.7623	94.0507	53.6711	16.5074	30.1909	37.8253
Csa5G598630	Octicosapeptide/Phox/Bem1p domain-containing protein kinase; contains IPR000270 (Phox/Bem1p)	Chr5:21739152-21739946	31.2325	14.1946	2.20031	0.0029732	0.0305455	UP	29.8811	60.3006	24.6747	16.7196	16.0249	16.3547
Csa5G598700	TPR repeat-containing protein; contains IPR011990 (Tetratricopeptide-like helical)	Chr5:21784605-21787105	38.5558	17.5224	2.20037	0.000741777	0.00912079	UP	31.0467	15.543	45.3752	16.2902	12.8049	15.5125
Csa5G600370	Putative receptor protein kinase; contains IPR002902 (Gnk2-homologous domain), IPR011009 (Protein kinase-like domain), IPR013320 (Concanavalin A-like lectin/glucanase, subgroup)	Chr5:21921313-21924062	137.881	53.4883	2.57778	1.21298e-09	3.97285e-08	UP	33.7218	61.3118	60.2377	132.547	160.505	124.078
Csa5G602170	Probable potassium transport system protein kup; contains IPR003855 (K+ potassium transporter)	Chr5:22098494-22103499	18.442	5.034	3.66349	0.00391939	0.0388465	UP	18.1843	22.4993	19.2248	6.58256	4.86099	4.46895
Csa5G603370	IAA-amino acid hydrolase ILR1, putative; contains IPR002933 (Peptidase M20)	Chr5:22229293-22231847	49.7728	8.5723	5.80624	1.1281e-09	3.48043e-08	UP	38.6977	27.6495	82.5699	5.51015	8.09275	12.8757
Csa5G604040	Phospholipid-transporting ATPase, putative; contains IPR001757 (Cation-transporting P-type ATPase), IPR023214 (HAD-like domain)	Chr5:22333594-22346326	33.8544	16.7299	2.02359	0.00294319	0.0302526	UP	27.5844	42.6324	30.5125	17.0415	11.3221	21.6244
Csa5G604140	Chaperone protein dnaJ, putative; contains IPR001623 (DnaJ domain), IPR002939 (Chaperone DnaJ, C-terminal)	Chr5:22402003-22405245	46.5635	8.956	5.19914	6.34017e-09	1.76505e-07	UP	45.9333	52.4101	44.6304	8.08312	10.6465	9.09993
Csa5G604170	Putative peptide/nitrate transporter; contains IPR000109 (Proton-dependent oligopeptide transporter family), IPR016196 (Major facilitator superfamily domain, general substrate transporter)	Chr5:22423058-22426547	55.4587	5.0525	10.9765	2.02957e-13	8.72111e-12	UP	69.0002	90.1248	39.5876	5.87208	5.55916	5.65009
Csa5G604260	Homeobox-leucine zipper-like protein; contains IPR003106 (Leucine zipper, homeobox-associated), IPR009057 (Homeodomain-like)	Chr5:22460303-22461988	76.1152	3.59009	21.2015	1.28565e-21	8.36663e-20	UP	56.7855	70.9089	105.78	4.23202	2.64826	4.37049
Csa5G604280	Probable peptide/nitrate transporter; contains IPR000109 (Proton-dependent oligopeptide transporter family), IPR016196 (Major facilitator superfamily domain, general substrate transporter)	Chr5:22478341-22483667	56.8087	15.1407	3.75205	2.17235e-08	5.72475e-07	UP	50.0535	55.2778	81.7005	22.6186	12.9272	13.2386
Csa5G605140	Ribonuclease NW; contains IPR001568 (Ribonuclease T2-like)	Chr5:22704257-22707017	267.879	16.3704	16.3636	2.55362e-69	5.27375e-67	UP	294.882	281.609	230.779	14.7277	10.0191	25.638
Csa5G605210	RING finger protein; contains IPR013083 (Zinc finger, RING/FYVE/PHD-type)	Chr5:22725591-22726438	53.4493	6.19164	8.63249	4.40738e-12	1.68622e-10	UP	37.7087	94.9049	31.8806	7.03943	5.73565	8.91984
Csa5G605760	Expansin 3; contains IPR007118 (Expansin/Lol pI), IPR014733 (Barwin-like endoglucanase)	Chr5:22754750-22756357	62.8733	20.9068	3.00731	6.41856e-08	1.59198e-06	UP	81.0756	52.2049	61.8332	18.7454	26.3443	20.847
Csa5G606540	Remorin family protein; contains IPR005516 (Remorin, C-terminal)	Chr5:22922633-22925069	72.8197	29.622	2.4583	2.78089e-07	6.34526e-06	UP	91.5842	66.8917	89.5658	17.814	31.2421	51.1628
Csa5G606550	Low-temperature inducible	Chr5:22922633-22925069	2552.86	1040.84	2.45269	8.1041e-208	8.63257e-205	UP	2765.21	2647.42	2828.4	470.879	1147.75	1642.83
Csa5G608130	Importin, putative; contains IPR016024 (Armadillo-type fold)	Chr5:23238377-23251671	42.8306	15.5929	2.7468	3.37833e-05	0.000557246	UP	42.3667	56.4337	39.128	17.2391	10.6803	20.5499
Csa5G608360	Unknown protein; contains IPR012552 (DVL)	Chr5:23398896-23399138	23.0984	1e-05	2309840	9.5414e-08	2.29073e-06	UP	17.013	23.5101	20.0248	0	0	0
Csa5G608420	Mediator of RNA polymerase II transcription subunit 25; contains IPR021419 (Mediator complex, subunit Med25, von Willebrand factor type A)	Chr5:23444905-23454650	34.7264	11.2762	3.07962	9.36638e-05	0.00140837	UP	35.4843	43.6121	37.1069	12.2338	11.5525	12.901
Csa5G610410	Unknown protein	Chr5:23752141-23752632	101.345	42.9839	2.35774	2.62348e-09	7.71754e-08	UP	122.119	136.898	95.196	21.2614	53.9991	76.6302
Csa5G610420	Receptor protein kinase-like protein; contains IPR001611 (Leucine-rich repeat), IPR003591 (Leucine-rich repeat, typical subtype), IPR011009 (Protein kinase-like domain), IPR013210 (Leucine-rich repeat-containing N-terminal, type 2)	Chr5:23756461-23759264	43.6778	14.9502	2.92155	9.49308e-06	0.000171392	UP	44.0964	38.555	63.3237	17.626	17.2942	14.0278
Csa5G611070	Cyclin-D1-binding protein 1	Chr5:23852257-23857698	38.6896	18.1881	2.12719	0.00134496	0.0153442	UP	41.1254	41.5988	41.3169	18.0536	20.5416	19.9562
Csa5G611620	Unknown protein	Chr5:23896408-23898939	197.098	91.5182	2.15365	1.04228e-14	4.89435e-13	UP	175.427	291.947	144.289	64.4163	79.8467	110.331
Csa5G611690	Putative uncharacterized protein F23N20.10	Chr5:23930886-23934999	20.8777	7.03471	2.96781	0.00458641	0.0444774	UP	19.6212	22.1961	24.5638	7.82185	6.52493	7.30456
Csa5G612890	3-oxo-5-alpha-steroid 4-dehydrogenase family protein; contains IPR001104 (3-oxo-5-alpha-steroid 4-dehydrogenase, C-terminal)	Chr5:24065351-24067311	424.101	121.101	3.50204	8.90822e-53	1.4309e-50	UP	389.563	591.346	507.991	97.5164	157.104	174.847
Csa5G612900	3-oxo-5-alpha-steroid 4-dehydrogenase family protein; contains IPR001104 (3-oxo-5-alpha-steroid 4-dehydrogenase, C-terminal)	Chr5:24070771-24071729	155.263	9.72874	15.9592	6.48796e-41	7.95817e-39	UP	181.25	180.036	158.279	13.8491	2.36011	14.6351
Csa5G615240	Neutral invertase; contains IPR008928 (Six-hairpin glycosidase-like), IPR024746 (Glycosyl hydrolase family 100)	Chr5:24272494-24276664	32.2519	9.01376	3.57807	4.37074e-05	0.000708241	UP	24.6872	43.1481	35.3386	7.91058	8.76677	10.7868
Csa5G615310	DNA glycosylase; contains IPR011257 (DNA glycosylase), IPR023170 (Helix-turn-helix, base-excision DNA repair, C-terminal)	Chr5:24332000-24347342	42.2523	13.4754	3.13551	6.58607e-06	0.000120958	UP	34.4458	52.6431	43.6177	12.454	5.85036	19.0289
Csa5G622530	Nodulin family protein; contains IPR010658 (Nodulin-like), IPR011701 (Major facilitator superfamily), IPR016196 (Major facilitator superfamily domain, general substrate transporter)	Chr5:24564628-24566067	81.7341	16.9871	4.81154	4.41265e-14	1.99348e-12	UP	81.9254	109.569	79.7608	10.3729	19.6102	24.9024
Csa5G622620	U-box domain-containing protein; contains IPR013083 (Zinc finger, RING/FYVE/PHD-type), IPR016024 (Armadillo-type fold)	Chr5:24630416-24633433	34.8014	13.0938	2.65785	0.000444934	0.00574667	UP	32.7252	39.0003	38.0271	8.88956	13.4671	16.5305
Csa5G622630	SKP1-like protein 1; contains IPR001232 (SKP1 component)	Chr5:24635858-24636689	26.3955	9.58911	2.75265	0.00134935	0.0153856	UP	26.4876	29.7594	27.9994	7.30127	11.5007	10.5015
Csa5G622830	GATA transcription factor, putative; contains IPR016679 (Transcription factor, GATA, plant)	Chr5:24735192-24738505	168.437	41.4988	4.05884	1.27264e-24	9.7196e-23	UP	191.137	251.543	168.858	18.9215	42.946	74.3724
Csa5G623890	Unknown protein	Chr5:25100917-25101458	18.5406	5.61995	3.29907	0.00391939	0.0388465	UP	14.6171	13.2705	24.4844	1.12218	2.40806	9.94335
Csa5G623900	Zinc finger protein, putative; contains IPR013087 (Zinc finger C2H2-type/integrase DNA-binding domain)	Chr5:25107496-25109966	43.6695	19.7573	2.2103	0.000230472	0.00317099	UP	38.4256	52.6759	42.654	19.583	17.1632	22.4556
Csa5G627080	Calmodulin 24-like protein; contains IPR011992 (EF-hand-like domain)	Chr5:25319905-25321042	13.6078	2.93964	4.62907	0.00270325	0.0282161	UP	16.4207	18.7412	11.655	1.91389	5.55365	2.7833
Csa5G633290	AAA-ATPase 1; contains IPR025753 (AAA-type ATPase, N-terminal domain), IPR027417 (P-loop containing nucleoside triphosphate hydrolase)	Chr5:26017457-26019095	35.2299	12.4634	2.82667	0.000133314	0.0019245	UP	39.0886	28.1547	35.4526	7.95015	12.5975	15.1264
Csa5G637760	UPF0414 transmembrane protein C20orf30-like protein-like protein; contains IPR008590 (Protein of unknown function DUF872, transmembrane)	Chr5:26486233-26487531	46.146	22.6568	2.03674	0.000419542	0.00545351	UP	45.6309	52.4185	53.2285	21.6466	28.3438	26.3363
Csa5G639480	Anthocyanin 5-aromatic acyltransferase, putative; contains IPR003480 (Transferase), IPR023213 (Chloramphenicol acetyltransferase-like domain)	Chr5:26624516-26626080	9.34312	0.609339	15.3332	0.00375814	0.03745	UP	2.86091	3.82158	18.2154	0.174767	0.492866	1.06938
Csa5G639490	Putative transcription initiation factor tfiid subunit 3; contains IPR006565 (Bromodomain transcription factor), IPR009072 (Histone-fold), IPR019473 (Transcription factor TFIID, subunit 8, C-terminal)	Chr5:26628777-26630792	19.4307	6.8441	2.83904	0.00338427	0.0341277	UP	17.3265	24.3899	19.0299	5.67788	8.25268	7.15938
Csa5G640540	Receptor-like kinase; contains IPR011009 (Protein kinase-like domain), IPR013320 (Concanavalin A-like lectin/glucanase, subgroup), IPR024788 (Malectin-like carbohydrate-binding domain)	Chr5:26672260-26675081	15.8441	2.99509	5.29002	0.000804808	0.00980055	UP	17.6788	10.4261	21.2733	2.5676	5.58858	2.30116
Csa5G641590	Cytochrome P450; contains IPR001128 (Cytochrome P450)	Chr5:26718683-26722145	54.3617	10.068	5.39945	4.15627e-10	1.3247e-08	UP	41.6282	25.9128	104.138	12.6923	11.3385	7.66452
Csa5G642700	Ring finger protein; contains IPR013083 (Zinc finger, RING/FYVE/PHD-type)	Chr5:26837751-26839447	23.8306	8.02818	2.96837	0.00244039	0.0258456	UP	21.857	27.3975	26.2489	6.08045	11.0622	7.93568
Csa5G643300	Proline dehydrogenase; contains IPR015659 (Proline oxidase)	Chr5:26900873-26904117	148.891	65.5431	2.27165	3.18779e-12	1.23125e-10	UP	169.288	171.73	132.944	88.9309	56.6462	60.091
Csa5G644020	Allene oxide cyclase 3; contains IPR009410 (Allene oxide cyclase)	Chr5:27028722-27031184	1819.29	346.501	5.25046	8.45899e-300	2.44573e-296	UP	1843.12	1825.04	2514.23	119.023	223.392	855.408
Csa5G647400	Endo-1,3(4)-beta-glucanase; contains IPR005200 (Glycoside hydrolase, family 81)	Chr5:27351448-27353574	11.6234	1.66731	6.97135	0.00271273	0.0282714	UP	11.404	12.1476	12.8608	0.497708	2.01158	2.53782
Csa5G647470	Nucleoredoxin, putative; contains IPR011424 (C1-like), IPR012336 (Thioredoxin-like fold)	Chr5:27395808-27398323	23.6471	9.50943	2.4867	0.00508845	0.0484864	UP	19.4432	21.5727	31.1098	10.4857	9.25018	9.2861
Csa6G006730	Mitogen-activated protein kinase 1; contains IPR011009 (Protein kinase-like domain)	Chr6:531854-536499	87.3134	38.1941	2.28604	9.18934e-08	2.20882e-06	UP	72.8231	113.978	66.1391	30.8565	38.4782	50.2634
Csa6G007450	UDP-glucosyltransferase, putative; contains IPR002213 (UDP-glucuronosyl/UDP-glucosyltransferase)	Chr6:689353-691096	11.5252	0.848094	13.5895	0.000978785	0.0115914	UP	16.5757	7.50624	12.2344	1.30568	0.0442652	1.19289
Csa6G011650	1-phosphatidylinositol-4,5-bisphosphate phosphodiesterase (Phosphoinositide-specific phospholipase c); contains IPR001192 (Phosphoinositide phospholipase C), IPR008973 (C2 calcium/lipid-binding domain, CaLB), IPR011992 (EF-hand-like domain)	Chr6:1233414-1238388	32.4775	15.6808	2.07116	0.00247362	0.0261156	UP	26.6479	33.6794	34.3467	12.8612	11.0631	20.1014
Csa6G013320	RNA-binding region RNP-1; contains IPR012677 (Nucleotide-binding, alpha-beta plait)	Chr6:1397005-1399673	22.6793	8.38486	2.70479	0.00385886	0.0383216	UP	20.3606	31.0446	20.45	8.49748	9.43534	8.50607
Csa6G014490	Purine transporter, putative; contains IPR006043 (Xanthine/uracil/vitamin C permease)	Chr6:1538810-1540808	21.6933	6.7621	3.20807	0.00123365	0.0141782	UP	23.0093	24.1617	22.8218	7.8889	8.48137	5.22347
Csa6G014800	Cellulose synthase; contains IPR005150 (Cellulose synthase)	Chr6:1754842-1760377	631.719	245.693	2.57117	5.28025e-56	9.29278e-54	UP	650.528	738.918	560.777	175.375	257.56	310.401
Csa6G017030	Ethylene-responsive transcription factor; contains IPR016177 (DNA-binding, integrase-type)	Chr6:2005357-2006964	434.133	32.9733	13.1662	1.33048e-106	5.17839e-104	UP	452.859	516.813	499.542	9.90297	21.1841	63.1649
Csa6G017060	Farnesyl pyrophosphate synthase; contains IPR000092 (Polyprenyl synthetase)	Chr6:2025239-2028782	208.732	66.188	3.15362	4.79847e-24	3.49339e-22	UP	152.892	217.71	271.285	38.1409	36.3235	136.136
Csa6G038510	Putative uncharacterized protein At3g25870/MPE11_2	Chr6:2679527-2680019	49.2819	12.6944	3.88218	6.91446e-08	1.70869e-06	UP	49.6764	65.655	56.9708	14.6783	13.1423	14.5808
Csa6G042360	F14B2.25/F14B2.25	Chr6:3276888-3277543	37.0117	16.2696	2.2749	0.000595616	0.00746882	UP	39.4579	61.2128	41.0575	15.7336	21.1151	22.7061
Csa6G046370	Unknown protein; contains IPR008978 (HSP20-like chaperone)	Chr6:3794101-3795028	27.0197	11.0346	2.44863	0.0022936	0.0245091	UP	29.0294	48.2066	6.48426	11.9176	15.2016	8.03011
Csa6G052080	Receptor-like protein kinase; contains IPR001611 (Leucine-rich repeat), IPR003591 (Leucine-rich repeat, typical subtype), IPR011009 (Protein kinase-like domain), IPR013210 (Leucine-rich repeat-containing N-terminal, type 2)	Chr6:3954145-3958768	59.1837	26.7759	2.21033	1.3053e-05	0.000231129	UP	60.7188	44.2784	80.4564	30.8392	29.271	24.2833
Csa6G052090	T-complex protein 11; contains IPR008862 (T-complex 11)	Chr6:3968993-3975548	16.9727	3.01862	5.62267	0.00149189	0.016756	UP	13.1787	28.3732	13.6175	3.75904	3.18153	2.42672
Csa6G055940	Ethylene-responsive transcription factor; contains IPR016177 (DNA-binding, integrase-type)	Chr6:4291571-4293509	30.9859	1.79573	17.2553	6.4267e-09	1.78667e-07	UP	34.4535	43.8685	31.4377	2.10057	0.4978	2.52199
Csa6G056540	Sterol 3-beta-glucosyltransferase; contains IPR002213 (UDP-glucuronosyl/UDP-glucosyltransferase), IPR004276 (Glycosyl transferase, family 28)	Chr6:4366333-4381663	37.4974	15.3751	2.43884	0.000309472	0.00412609	UP	29.551	59.7166	31.6052	10.5751	8.78332	25.9973
Csa6G078600	Putative stress-induced protein; contains IPR010410 (Protein of unknown function DUF1005)	Chr6:5308482-5312438	177.219	62.3432	2.84264	9.2574e-19	5.20446e-17	UP	218.642	249.641	143.466	76.5869	95.9274	39.7972
Csa6G085110	Hfr-2-like protein; contains IPR005830 (Aerolysin/haemolysin/leukocidin toxin), IPR008998 (Agglutinin), IPR023307 (Aerolysin-like toxin, beta complex domain)	Chr6:5654081-5656430	94.9324	44.1606	2.14971	1.49395e-07	3.49954e-06	UP	48.1064	20.0488	185.152	27.3267	26.8547	67.7788
Csa6G085120	Hfr-2-like protein; contains IPR005830 (Aerolysin/haemolysin/leukocidin toxin), IPR008998 (Agglutinin), IPR023307 (Aerolysin-like toxin, beta complex domain)	Chr6:5667998-5670157	56.115	27.6978	2.02597	0.000111075	0.00163971	UP	21.9117	4.77769	107.335	12.9676	12.1705	41.6146
Csa6G087910	Enzyme of the cupin family protein; contains IPR014710 (RmlC-like jelly roll fold)	Chr6:5906344-5906857	105.847	51.174	2.06837	8.76053e-08	2.1158e-06	UP	122.027	52.391	130.91	42.4361	40.5232	64.6374
Csa6G094700	Proton pump interactor 1	Chr6:6457835-6460793	21.2028	3.14761	6.73616	8.1855e-05	0.0012541	UP	18.6719	34.0207	13.7769	1.99817	1.11365	5.19159
Csa6G109730	UDP-glycosyltransferase 1; contains IPR002213 (UDP-glucuronosyl/UDP-glucosyltransferase)	Chr6:7415736-7417147	41.4023	18.5935	2.22671	0.000420216	0.00545876	UP	44.8277	40.2696	47.116	16.0998	30.1517	12.8655
Csa6G113550	RING-H2 finger protein; contains IPR013083 (Zinc finger, RING/FYVE/PHD-type)	Chr6:7834459-7836446	30.414	11.9239	2.55068	0.000603727	0.00756116	UP	31.2315	35.5026	37.0477	13.4218	16.8663	10.1563
Csa6G115100	Vacuolar cation/proton exchanger, putative; contains IPR004713 (Calcium/proton exchanger)	Chr6:7902112-7907711	54.9632	24.2231	2.26904	4.06575e-05	0.000662534	UP	55.1286	54.3796	72.027	17.2243	19.919	41.0653
Csa6G121970	Putative MYB transcription factor; contains IPR009057 (Homeodomain-like)	Chr6:8446954-8448236	84.9963	11.1986	7.5899	6.85932e-18	3.73187e-16	UP	79.169	96.8858	71.9245	3.25261	9.82233	18.0116
Csa6G127480	Cyclin-dependent protein kinase-like; contains IPR011009 (Protein kinase-like domain)	Chr6:8919450-8922089	44.4921	11.7528	3.78566	3.61212e-07	8.10485e-06	UP	46.869	68.4146	25.0261	15.0529	17.5551	4.71886
Csa6G128560	Ribosomal-protein-alanine acetyltransferase, putative; contains IPR006464 (Ribosomal-protein-alanine acetyltransferase), IPR016181 (Acyl-CoA N-acyltransferase)	Chr6:9032754-9034002	24.1994	9.82119	2.464	0.0032915	0.033325	UP	19.461	37.8529	21.3729	9.96121	6.697	12.5297
Csa6G133760	Ubiquitin conjugating enzyme; contains IPR016135 (Ubiquitin-conjugating enzyme/RWD-like), IPR023313 (Ubiquitin-conjugating enzyme, active site)	Chr6:9240557-9243839	205.772	67.6813	3.04031	4.74866e-23	3.30268e-21	UP	156.805	270.834	182.654	62.8109	61.9874	96.1462
Csa6G133840	Transmembrane protein 56; contains IPR006634 (TRAM/LAG1/CLN8 homology domain)	Chr6:9301635-9308092	138.885	59.583	2.33095	8.88625e-12	3.28791e-10	UP	142.679	150.687	134.293	59.6492	53.725	80.8287
Csa6G137580	>F3O9.30	Chr6:9632218-9633226	96.2209	11.4332	8.41592	2.91854e-21	1.84588e-19	UP	112.893	114.866	108.483	8.27541	13.9374	17.2392
Csa6G137590	Auxin-responsive family protein; contains IPR003676 (Auxin responsive SAUR protein)	Chr6:9658436-9658992	42.487	11.5064	3.69247	1.05845e-06	2.22914e-05	UP	53.2163	54.8384	46.6095	9.11528	17.3025	15.4204
Csa6G154510	Protein kinase, putative; contains IPR011009 (Protein kinase-like domain), IPR026840 (Armadillo repeat-containing protein 3 and Serine/threonine-protein kinase CTR1)	Chr6:10910851-10919554	74.5476	32.4846	2.29486	8.7166e-07	1.857e-05	UP	75.5354	101.204	61.4252	29.2817	22.2904	45.722
Csa6G177440	Probable galacturonosyltransferase 15; contains IPR002495 (Glycosyl transferase, family 8)	Chr6:11641055-11646172	92.496	32.0434	2.88659	2.2803e-10	7.4678e-09	UP	96.2035	102.566	108.07	23.2885	30.4198	58.2794
Csa6G178940	Putative uncharacterized protein At3g58800/T20N10_150	Chr6:11679608-11681566	21.4879	6.56337	3.27391	0.00123365	0.0141782	UP	22.9061	24.441	18.6686	5.62292	6.35221	8.56532
Csa6G181560	UDP-glycosyltransferase 1; contains IPR002213 (UDP-glucuronosyl/UDP-glucosyltransferase)	Chr6:11784700-11786643	30.5604	3.66702	8.33385	1.5928e-07	3.71391e-06	UP	26.8278	34.7291	40.5774	5.15267	0.963006	5.12272
Csa6G181610	Glutaredoxin domain-containing cysteine-rich protein; contains IPR012336 (Thioredoxin-like fold)	Chr6:11826858-11828191	24.1945	9.46164	2.55711	0.0032915	0.033325	UP	23.2494	33.574	21.5153	7.5211	10.9344	11.9443
Csa6G187980	UPF0503 protein At3g09070, chloroplastic; contains IPR008004 (Uncharacterised protein family UPF0503)	Chr6:12148513-12153448	15.1627	3.49834	4.33426	0.00262188	0.0274945	UP	9.1104	7.77761	22.7372	2.73419	3.05741	3.72746
Csa6G190340	Expansin; contains IPR007118 (Expansin/Lol pI), IPR014733 (Barwin-like endoglucanase)	Chr6:12391196-12392763	32.3265	11.8617	2.72528	0.000240292	0.00328378	UP	44.7057	27.9705	33.4945	12.6128	17.8007	10.9515
Csa6G190370	Probable receptor-like protein kinase; contains IPR011009 (Protein kinase-like domain), IPR013320 (Concanavalin A-like lectin/glucanase, subgroup)	Chr6:12409734-12412981	54.3798	20.7477	2.621	2.77709e-06	5.441e-05	UP	57.0422	75.6838	49.6748	25.5083	22.8806	18.7763
Csa6G237620	Heavy-metal-associated domain-containing protein; contains IPR006121 (Heavy metal-associated domain, HMA)	Chr6:13495156-13497746	108.447	48.9844	2.21391	4.78077e-09	1.35137e-07	UP	111.594	140.685	117.742	40.9822	59.1557	54.8259
Csa6G290280	Tetraspanin-3; contains IPR018499 (Tetraspanin/Peripherin)	Chr6:14005426-14008502	63.571	25.6171	2.48158	1.25226e-06	2.6021e-05	UP	60.8568	111.273	42.5106	21.5392	43.9687	19.0348
Csa6G302160	Ankyrin repeat-containing protein; contains IPR020683 (Ankyrin repeat-containing domain), IPR026961 (PGG domain)	Chr6:14438568-14441170	80.6136	9.36955	8.60379	5.4242e-18	2.98316e-16	UP	67.6965	115.154	90.0608	5.67159	10.2386	11.9147
Csa6G315640	Protein phosphatase 2c, putative; contains IPR001932 (Protein phosphatase 2C (PP2C)-like), IPR015655 (Protein phosphatase 2C)	Chr6:14964176-14968890	11.2391	1.57749	7.12467	0.00271273	0.0282714	UP	8.91528	16.8633	10.1455	1.32594	2.00905	1.51736
Csa6G358680	Cytokinin riboside 5'-monophosphate phosphoribohydrolase-like; contains IPR005269 (Cytokinin riboside 5'-monophosphate phosphoribohydrolase LOG)	Chr6:16085868-16087744	77.201	15.1901	5.08232	1.21637e-13	5.30561e-12	UP	70.6512	129.081	40.1149	30.2324	5.21371	8.13096
Csa6G366400	Beta-glucosidase, putative; contains IPR001360 (Glycoside hydrolase, family 1), IPR017853 (Glycoside hydrolase, superfamily)	Chr6:16676027-16682275	121.897	26.7705	4.55341	1.20515e-19	7.0291e-18	UP	139.881	157.116	106.069	21.6914	28.356	35.6507
Csa6G366530	Alpha-1,4-glucan-protein synthase [UDP-forming], putative; contains IPR004901 (Reversibly glycosylated polypeptide family)	Chr6:16761145-16763830	148.748	67.8652	2.19182	1.07937e-11	3.97188e-10	UP	136.11	181.978	159.643	63.3098	68.9522	87.9776
Csa6G384060	IAA-amino acid hydrolase ILR1, putative; contains IPR002933 (Peptidase M20)	Chr6:17404118-17410671	155.275	45.5942	3.40559	6.53554e-20	3.90185e-18	UP	151.063	210.801	172.414	29.6186	40.7284	75.9052
Csa6G401430	Phosphatidylinositol 4-kinase; contains IPR000403 (Phosphatidylinositol 3-/4-kinase, catalytic domain)	Chr6:17921811-17925316	43.9165	19.8243	2.21529	0.000230472	0.00317099	UP	40.1387	62.4168	37.0602	19.4301	22.1896	19.3428
Csa6G404180	Probable receptor-like protein kinase; contains IPR011009 (Protein kinase-like domain)	Chr6:18177861-18182288	35.9513	10.3824	3.46272	2.37832e-05	0.000403139	UP	30.9988	58.4595	31.8788	10.5438	11.8592	10.6506
Csa6G421060	Unknown protein	Chr6:19386415-19387105	23.0161	6.81942	3.37508	0.000435992	0.00564197	UP	25.6306	30.585	23.7332	4.30678	3.40229	17.2074
Csa6G421780	Putative receptor-like protein kinase 2; contains IPR011009 (Protein kinase-like domain), IPR021720 (Malectin), IPR025875 (Leucine rich repeat 4)	Chr6:19525642-19534337	197.326	82.5409	2.39065	5.54362e-17	2.91422e-15	UP	241.955	192.691	193.994	45.9826	56.2238	147.342
Csa6G424530	Hexose transporter; contains IPR005828 (General substrate transporter), IPR016196 (Major facilitator superfamily domain, general substrate transporter)	Chr6:19793642-19798602	41.1055	4.07511	10.087	6.9024e-10	2.1625e-08	UP	72.1297	20.4236	37.8189	6.63359	0.891172	5
Csa6G424540	Putative hexose transporter; contains IPR005828 (General substrate transporter), IPR020846 (Major facilitator superfamily domain)	Chr6:19798696-19798981	178.236	17.1264	10.4071	3.28638e-41	4.08055e-39	UP	280.116	157.784	98.1388	21.2451	3.8203	30.6749
Csa6G425160	GPI-anchored protein, putative	Chr6:19895879-19898484	31.5886	4.52601	6.97935	3.817e-07	8.52673e-06	UP	31.8586	26.3174	51.6443	2.80152	3.87923	10.267
Csa6G430140	F-box family protein; contains IPR001810 (F-box domain, cyclin-like)	Chr6:20324717-20328670	252.98	65.5785	3.85767	9.0712e-35	9.51254e-33	UP	235.664	271.237	259.79	55.8423	88.1285	58.9452
Csa6G445140	Aquaporin; contains IPR000425 (Major intrinsic protein), IPR023271 (Aquaporin-like)	Chr6:20726482-20728067	21.8246	7.87883	2.77003	0.00285413	0.029517	UP	18.3123	13.4514	39.5768	13.322	7.01163	4.88137
Csa6G448730	Threonine dehydratase; contains IPR001721 (Threonine dehydratase, C-terminal regulatory domain), IPR001926 (Tryptophan synthase beta subunit-like PLP-dependent enzymes superfamily), IPR005787 (Threonine dehydratase, biosynthetic)	Chr6:21208906-21212091	49.1045	17.4526	2.81359	4.0737e-06	7.74156e-05	UP	38.3666	16.6375	85.7694	11.0066	9.80495	27.1568
Csa6G448740	Threonine dehydratase biosynthetic; contains IPR001721 (Threonine dehydratase, C-terminal regulatory domain), IPR001926 (Tryptophan synthase beta subunit-like PLP-dependent enzymes superfamily), IPR005787 (Threonine dehydratase, biosynthetic)	Chr6:21226609-21230922	110.148	46.2832	2.37987	5.91871e-10	1.86008e-08	UP	45.3891	11.6803	248.433	22.0918	10.0954	90.6477
Csa6G450350	Mannan synthase	Chr6:21343078-21350549	98.8224	19.0168	5.19658	3.51265e-17	1.86106e-15	UP	50.4521	74.3159	203.359	9.87374	11.253	41.0929
Csa6G450410	Fructose-bisphosphate aldolase; contains IPR000741 (Fructose-bisphosphate aldolase, class-I), IPR013785 (Aldolase-type TIM barrel)	Chr6:21410055-21412467	168.191	65.5032	2.56768	4.9884e-16	2.51145e-14	UP	145.692	157.163	225.613	59.8197	72.373	74.9012
Csa6G450430	Unknown protein	Chr6:21420603-21423329	26.4261	3.64636	7.24725	2.17256e-06	4.30661e-05	UP	19.555	6.30692	44.973	1.79144	3.67438	4.55327
Csa6G452710	Auxin-induced protein 6B; contains IPR003676 (Auxin responsive SAUR protein)	Chr6:21624793-21625261	82.9692	10.3629	8.00637	8.36114e-18	4.52463e-16	UP	106.672	120.038	61.0549	5.9168	10.5354	19.1425
Csa6G452760	Unknown protein	Chr6:21651938-21653811	93.6338	21.9588	4.26407	6.42097e-15	3.0722e-13	UP	74.4051	106.367	90.2673	22.4256	22.8187	22.7528
Csa6G454350	IAA-amino acid hydrolase (ILR1); contains IPR002933 (Peptidase M20)	Chr6:21728037-21730868	29.342	13.4105	2.18799	0.00357393	0.0358261	UP	23.9067	27.4377	36.7677	10.0028	8.75088	18.039
Csa6G476050	Methyltransferase family protein, expressed; contains IPR004159 (Putative S-adenosyl-L-methionine-dependent methyltransferase)	Chr6:21920338-21925852	167.593	83.1983	2.01438	2.51292e-11	9.01756e-10	UP	122.28	102.184	209.85	65.1095	64.0561	91.2912
Csa6G476630	Probable carboxylesterase 15; contains IPR013094 (Alpha/beta hydrolase fold-3)	Chr6:22003108-22008005	9.03003	0.279616	32.2944	0.00375814	0.03745	UP	8.73472	13.781	9.39182	0.135254	0.246346	0.485185
Csa6G483430	C/VIF2; contains IPR006501 (Pectinesterase inhibitor)	Chr6:22260121-22261695	134.033	64.1407	2.08967	5.83925e-10	1.83796e-08	UP	168.552	80.2962	232.715	78.0818	72.8474	63.1399
Csa6G485150	WAT1-related protein; contains IPR000620 (Drug/metabolite transporter)	Chr6:22463770-22467852	68.4238	28.9315	2.36503	1.16024e-06	2.42584e-05	UP	68.0212	46.3535	115.084	37.3775	27.7752	26.9696
Csa6G486800	Unknown protein	Chr6:22615793-22616165	49.0369	15.227	3.22039	7.89212e-07	1.6849e-05	UP	43.584	61.7523	47.956	14.0991	10.547	22.3148
Csa6G486960	WRKY transcription factor, putative; contains IPR003657 (DNA-binding WRKY)	Chr6:22776423-22778193	84	35.6888	2.35368	1.01165e-07	2.42591e-06	UP	62.7888	218.245	17.5344	45.3462	18.0775	38.3985
Csa6G487700	Glycosyltransferase family GT8 protein; contains IPR002495 (Glycosyl transferase, family 8)	Chr6:22941849-22943160	34.1201	9.64844	3.53633	1.54398e-05	0.000270317	UP	32.5721	13.7319	78.9496	8.65636	15.5436	12.8684
Csa6G489380	Unknown protein	Chr6:23066681-23067275	31.7672	13.121	2.4211	0.00158107	0.0176987	UP	42.889	39.577	31.795	10.2437	20.5199	17.3134
Csa6G490110	Methylesterase	Chr6:23213742-23215445	20.1584	7.39913	2.72443	0.00458641	0.0444774	UP	13.7002	19.5746	30.3397	7.31793	11.8367	2.91055
Csa6G490940	Lipase; contains IPR002921 (Lipase, class 3)	Chr6:23465940-23470168	326.132	111.464	2.9259	1.85891e-34	1.9393e-32	UP	254.68	447.807	324.256	98.449	126.784	123.095
Csa6G491030	Ethylene-responsive transcription factor; contains IPR016177 (DNA-binding, integrase-type)	Chr6:23552593-23553555	26.3901	9.10521	2.89835	0.00134935	0.0153856	UP	28.5436	33.1688	24.9367	6.02137	11.8883	10.2123
Csa6G491080	WRKY transcription factor 26; contains IPR003657 (DNA-binding WRKY), IPR018872 (Zn-cluster domain)	Chr6:23585395-23587118	119.711	43.3503	2.76148	1.42836e-12	5.63521e-11	UP	146.507	183.791	124.114	42.8792	52.1652	65.169
Csa6G494990	Putative uncharacterized protein OJ1004_D04.13	Chr6:23879639-23882692	33.6706	7.89249	4.26616	3.42374e-06	6.58679e-05	UP	33.2283	46.0539	22.9413	9.03652	7.69696	7.28426
Csa6G495000	Peroxidase 5; contains IPR010255 (Haem peroxidase)	Chr6:23900066-23901688	33.7051	14.1655	2.37938	0.00134065	0.0153123	UP	35.3977	101.035	11.0735	19.8394	16.1268	12.1743
Csa6G495750	T10O24.15, related; contains IPR025322 (Protein of unknown function DUF4228)	Chr6:24075211-24078263	116.164	37.8928	3.0656	6.95165e-14	3.07866e-12	UP	126.627	115.835	139.636	43.2483	39.363	40.9187
Csa6G495850	Phytosulfokines, putative; contains IPR009438 (Phytosulfokine)	Chr6:24132163-24132675	209.668	83.8199	2.50141	4.74833e-19	2.71473e-17	UP	262.857	250.658	161.052	63.8441	104.398	133.613
Csa6G497320	Unknown protein	Chr6:24492927-24493821	30.1003	14.9125	2.01846	0.00438699	0.0428515	UP	31.6268	39.788	28.1937	14.634	19.8438	13.2244
Csa6G497350	Alcohol dehydrogenase, putative; contains IPR002085 (Alcohol dehydrogenase superfamily, zinc-type), IPR011032 (GroES-like), IPR013149 (Alcohol dehydrogenase, C-terminal), IPR016040 (NAD(P)-binding domain)	Chr6:24510826-24513496	61.2044	17.5995	3.47762	1.22017e-08	3.29707e-07	UP	62.4042	49.6662	87.5538	16.2817	16.2739	24.8765
Csa6G497890	UDP-glycosyltransferase 1; contains IPR002213 (UDP-glucuronosyl/UDP-glucosyltransferase)	Chr6:24546539-24548406	41.3459	16.3186	2.53367	0.000110273	0.00163383	UP	40.5104	24.7339	59.8432	18.0179	20.1996	13.6971
Csa6G500520	Wound/stress protein; contains IPR008976 (Lipase/lipooxygenase, PLAT/LH2)	Chr6:24956776-24958314	65.5415	28.838	2.27275	3.95598e-06	7.53908e-05	UP	64.572	76.3094	63.3974	23.6771	37.7243	27.1771
Csa6G501910	Putative ATP/GTP binding protein	Chr6:25178570-25180099	14.0358	3.07515	4.56427	0.00457193	0.0444435	UP	9.48154	10.4414	18.9391	0.97218	0.786983	5.52799
Csa6G502070	Nonsense-mediated mRNA decay NMD3 family protein; contains IPR007064 (NMD3)	Chr6:25270906-25273439	48.1618	16.9243	2.84572	2.96395e-06	5.77914e-05	UP	36.1262	54.6246	56.5163	13.6482	15.7955	22.1628
Csa6G502640	SEC14 cytosolic factor family protein; contains IPR001251 (CRAL-TRIO domain), IPR011074 (CRAL/TRIO, N-terminal domain)	Chr6:25313758-25318959	51.3427	22.4363	2.28838	3.99721e-05	0.000652415	UP	49.849	57.2926	47.8066	12.3011	14.1402	35.381
Csa6G505290	Zinc finger CCCH domain-containing protein; contains IPR000571 (Zinc finger, CCCH-type)	Chr6:25696766-25700177	22.9606	4.83583	4.74802	9.42073e-05	0.00141549	UP	21.6026	32.1282	20.1729	5.01996	5.91401	4.66143
Csa6G505950	Chaperone protein dnaJ; contains IPR001623 (DnaJ domain)	Chr6:25811705-25812690	196.111	44.4188	4.41504	5.0498e-30	4.70981e-28	UP	181.851	402.986	116.446	57.9432	32.3575	52.3805
Csa6G516800	Octicosapeptide/Phox/Bem1p domain-containing protein kinase; contains IPR000270 (Phox/Bem1p)	Chr6:26910358-26912802	38.8059	17.0179	2.2803	0.000741777	0.00912079	UP	34.5682	65.8888	37.289	14.8294	23.6121	17.4354
Csa6G516820	Equilibrative nucleoside transporter 3; contains IPR002259 (Equilibrative nucleoside transporter)	Chr6:26918850-26922322	632.802	156.738	4.03732	5.98948e-88	1.92414e-85	UP	588.342	942.645	630.691	81.6191	75.0916	352.019
Csa6G517180	Epoxide hydrolase; contains IPR000073 (Alpha/beta hydrolase fold-1), IPR000639 (Epoxide hydrolase-like)	Chr6:27112912-27115158	59.3106	22.6018	2.62415	1.25984e-06	2.60715e-05	UP	35.5759	112.582	66.4574	17.0525	13.8059	43.1549
Csa6G518110	Chaperone protein dnaJ; contains IPR001623 (DnaJ domain), IPR002939 (Chaperone DnaJ, C-terminal)	Chr6:27357926-27370452	57.5908	13.5132	4.26182	1.61136e-09	4.86026e-08	UP	41.7215	96.0682	53.4466	12.7194	12.1359	16.68
Csa6G520340	Aquaporin; contains IPR000425 (Major intrinsic protein), IPR023271 (Aquaporin-like)	Chr6:27760018-27762131	102.182	32.7216	3.12277	1.24866e-12	4.93586e-11	UP	111.949	85.5791	119.879	25.7999	27.122	51.2327
Csa6G520490	S-norcoclaurine synthase 1; contains IPR027443 (Isopenicillin N synthase-like)	Chr6:27830258-27830562	23.0781	4.35664	5.29722	5.19761e-05	0.000827	UP	17.321	29.4274	20.8018	4.24882	1.9754	7.15958
Csa6G522700	Receptor kinase; contains IPR001611 (Leucine-rich repeat), IPR003591 (Leucine-rich repeat, typical subtype), IPR011009 (Protein kinase-like domain), IPR013210 (Leucine-rich repeat-containing N-terminal, type 2), IPR013320 (Concanavalin A-like lectin/glucanase, subgroup)	Chr6:27966252-27969992	95.3812	23.0752	4.13349	1.93773e-14	8.95382e-13	UP	111.216	86.7946	105.98	19.4482	18.5889	39.074
Csa6G524050	ERO1-like protein alpha; contains IPR007266 (Endoplasmic reticulum oxidoreductin 1)	Chr6:28193874-28198288	45.383	20.8936	2.1721	0.000189273	0.00266577	UP	39.509	49.5317	53.4389	15.6558	15.4837	34.7499
Csa6G524660	Remorin-3 protein; contains IPR005516 (Remorin, C-terminal)	Chr6:28267978-28271246	210.544	75.1852	2.80034	1.26232e-21	8.26797e-20	UP	185.427	206.076	265.679	31.7612	43.0685	134.982
Csa6G526340	Patatin B2, putative; contains IPR016035 (Acyl transferase/acyl hydrolase/lysophospholipase)	Chr6:28710630-28712668	201.95	71.7835	2.81332	5.18182e-21	3.2469e-19	UP	222.533	213.381	244.295	53.2056	78.4527	102.887
Csa6G538620	Phloem protein 2; contains IPR025886 (Phloem protein 2-like)	Chr6:28943398-28952380	59.8465	28.4793	2.1014	4.24812e-05	0.000690583	UP	73.2599	112.424	25.2406	18.7741	30.9821	31.8456
Csa6G538800	Ctp synthase, putative; contains IPR004468 (CTP synthase), IPR027417 (P-loop containing nucleoside triphosphate hydrolase)	Chr6:29049599-29060604	95.2782	27.8466	3.42154	6.85821e-13	2.80979e-11	UP	107.99	125.913	65.8482	46.8862	9.36288	25.657
Csa7G011870	Ubiquitin-conjugating enzyme 8-like; contains IPR016135 (Ubiquitin-conjugating enzyme/RWD-like), IPR023313 (Ubiquitin-conjugating enzyme, active site)	Chr7:733246-734756	104.331	49.4861	2.10829	4.07299e-08	1.033e-06	UP	93.5476	177.923	15.7575	42.0353	64.5205	46.14
Csa7G024010	LysM domain GPI-anchored protein 2, putative; contains IPR018392 (Peptidoglycan-binding lysin domain)	Chr7:1267416-1271625	36.7574	17.4679	2.10428	0.00162677	0.0182003	UP	34.9638	31.0915	55.0177	15.3009	11.9781	30.5513
Csa7G026760	Unknown protein	Chr7:1449817-1450790	11.6172	1.4168	8.1996	0.00271273	0.0282714	UP	12.6585	5.80686	17.2409	1.21536	2.66868	0.936782
Csa7G027270	Unknown protein	Chr7:1463860-1464618	32.0811	7.63036	4.2044	6.05442e-06	0.000111599	UP	29.0313	46.5391	20.3836	3.54019	8.77871	10.7681
Csa7G029980	Protein kinase; contains IPR000014 (PAS domain), IPR000700 (PAS-associated, C-terminal), IPR011009 (Protein kinase-like domain), IPR011993 (Pleckstrin homology-like domain)	Chr7:1596076-1606325	19.4727	6.42374	3.03136	0.00338427	0.0341277	UP	13.9176	21.5398	23.1132	6.65046	4.98036	7.4755
Csa7G031660	Fasciclin-like arabinogalactan protein 19; contains IPR000782 (FAS1 domain)	Chr7:1761900-1764488	126.064	54.3788	2.31826	6.84635e-11	2.34853e-09	UP	131.267	210.189	113.625	39.4697	79.5628	61.6916
Csa7G039200	Chaperone protein dnaJ; contains IPR001623 (DnaJ domain), IPR002939 (Chaperone DnaJ, C-terminal)	Chr7:2096426-2098557	23.5702	6.45196	3.65318	0.000435992	0.00564197	UP	19.063	31.9743	26.8149	5.30138	8.19535	7.10491
Csa7G041350	Glucosidase II beta subunit, putative	Chr7:2201721-2204700	26.1294	9.27074	2.81848	0.00134935	0.0153856	UP	24.7357	34.2399	27.1245	7.93458	10.798	11.7601
Csa7G041950	Ubiquitin fusion degradation protein-like protein; contains IPR004854 (Ubiquitin fusion degradation protein UFD1)	Chr7:2295441-2299100	38.9667	7.31988	5.32341	1.87153e-07	4.32397e-06	UP	29.7998	54.5814	33.4445	5.08431	7.08165	8.85372
Csa7G041960	Cytochrome P450 allene oxide synthase; contains IPR001128 (Cytochrome P450)	Chr7:2302068-2307361	137.625	58.2794	2.36147	6.89541e-12	2.58437e-10	UP	123.606	125.456	205.034	42.7601	75.4704	82.8621
Csa7G043040	Serine/threonine protein kinase; contains IPR011009 (Protein kinase-like domain)	Chr7:2351690-2352809	22.5528	1.8394	12.261	1.64998e-06	3.3528e-05	UP	16.7111	25.4878	27.6956	0.196192	0.889267	3.49217
Csa7G044190	Multidrug resistance protein MdtK; contains IPR002528 (Multi antimicrobial extrusion protein)	Chr7:2494483-2499704	22.1521	6.65982	3.32623	0.000735968	0.00907141	UP	19.7377	25.0177	31.2522	6.47862	6.56922	8.94752
Csa7G044210	Glutamate receptor; contains IPR000337 (GPCR, family 3), IPR001638 (Extracellular solute-binding protein, family 3), IPR002455 (GPCR, family 3, gamma-aminobutyric acid receptor, type B), IPR017103 (Ionotropic glutamate receptor, plant)	Chr7:2506265-2511701	37.0582	11.6793	3.17298	2.20765e-05	0.000376733	UP	29.205	48.0976	43.4567	11.0771	13.4848	12.7003
Csa7G044900	DNA-binding storekeeper protein-related transcriptional regulator; contains IPR007592 (Protein of unknown function DUF573)	Chr7:2620269-2621598	40.852	9.7133	4.20578	6.24149e-07	1.35248e-05	UP	31.9868	38.4564	50.5516	7.32892	9.03852	12.0444
Csa7G046690	AT4g28240/F26K10_120; contains IPR022251 (Protein of unknown function wound-induced)	Chr7:2780281-2781280	42.0902	13.5463	3.10714	6.58607e-06	0.000120958	UP	30.3518	42.8025	48.8069	6.69872	23.2041	8.73059
Csa7G049160	Unknown protein; contains IPR012881 (Protein of unknown function DUF1685)	Chr7:3089886-3090726	71.8089	31.488	2.28052	1.55649e-06	3.18199e-05	UP	50.0412	40.3084	89.472	14.1517	33.3989	33.3223
Csa7G058650	UDP-glycosyltransferase; contains IPR002213 (UDP-glucuronosyl/UDP-glucosyltransferase)	Chr7:3483466-3486135	134.773	22.5355	5.98048	3.44047e-25	2.7094e-23	UP	113.163	66.8511	204.087	13.3094	30.9981	23.1159
Csa7G066240	Unknown protein; contains IPR009994 (Phloem filament PP1)	Chr7:4000668-4001408	19.0205	3.93618	4.83222	0.000264923	0.00358647	UP	17.8548	38.0481	6.54443	2.37094	6.35318	3.19718
Csa7G066250	Unknown protein	Chr7:4006728-4009089	23.9708	9.35102	2.56344	0.00508845	0.0484864	UP	19.43	23.3575	36.5458	10.4713	12.1946	8.04282
Csa7G066260	Conserved peptide upstream open reading frame 37	Chr7:4009481-4009750	36.5389	13.4101	2.72473	0.000117536	0.0017313	UP	35.1345	28.2976	41.0588	5.52455	28.476	5.03015
Csa7G066270	Transcription factor, putative	Chr7:4010012-4011095	58.4624	22.242	2.62847	1.96349e-06	3.93067e-05	UP	45.3894	63.0234	70.4822	20.9227	26.562	21.1869
Csa7G069690	Putative receptor protein kinase; contains IPR001611 (Leucine-rich repeat), IPR011009 (Protein kinase-like domain)	Chr7:4295111-4298576	269.742	65.8735	4.09485	1.02196e-38	1.1887e-36	UP	296.535	314.02	281.764	56.2325	65.0319	92.1484
Csa7G072840	Probable leucine-rich repeat receptor-like protein kinase; contains IPR001611 (Leucine-rich repeat), IPR003591 (Leucine-rich repeat, typical subtype), IPR013210 (Leucine-rich repeat-containing N-terminal, type 2), IPR025875 (Leucine rich repeat 4)	Chr7:4790104-4791443	26.3581	3.65918	7.20328	2.17256e-06	4.30661e-05	UP	32.534	29.0252	42.2704	3.48722	7.16835	3.21928
Csa7G073570	ABSCISIC ACID-INSENSITIVE 5-like protein; contains IPR004827 (Basic-leucine zipper domain)	Chr7:4910906-4915265	56.0026	20.408	2.74415	1.10285e-06	2.31541e-05	UP	51.2695	62.6953	56.3491	27.3115	15.4387	17.2026
Csa7G108300	Fasciclin-like arabinogalactan protein 10; contains IPR000782 (FAS1 domain)	Chr7:5770083-5771832	19.7587	6.61329	2.98773	0.00338427	0.0341277	UP	21.5901	17.4389	29.4967	6.66391	8.25844	8.84913
Csa7G135930	Unknown protein	Chr7:6103343-6104004	30.4755	9.88549	3.08285	0.000121348	0.00177069	UP	27.5586	40.5307	22.2089	14.3709	2.80213	12.2373
Csa7G184660	Chaperone protein ClpB 1; contains IPR001270 (Chaperonin ClpA/B), IPR004176 (Clp, N-terminal), IPR019489 (Clp ATPase, C-terminal), IPR023150 (Double Clp-N motif), IPR027417 (P-loop containing nucleoside triphosphate hydrolase)	Chr7:6679887-6692885	139.616	43.1721	3.23394	7.50732e-17	3.93629e-15	UP	102.227	230.77	106.208	33.0763	28.4168	61.0577
Csa7G184670	Unknown protein	Chr7:6692936-6693394	52.572	13.5566	3.87796	4.14092e-08	1.04891e-06	UP	43.5773	78.5194	60.2249	10.5267	12.1099	22.0901
Csa7G211090	Geranylgeranyl pyrophosphate synthase; contains IPR017446 (Polyprenyl synthetase-related)	Chr7:7543622-7544712	15.7133	3.75317	4.18667	0.00262188	0.0274945	UP	5.72736	10.6669	19.7935	1.64782	4.34353	3.61774
Csa7G253750	Glycosyltransferase family 77 protein; contains IPR003388 (Reticulon), IPR005069 (Nucleotide-diphospho-sugar transferase)	Chr7:9150950-9153566	23.2693	9.59213	2.42587	0.00508845	0.0484864	UP	21.1673	24.1767	28.5122	10.4922	11.039	9.04639
Csa7G253810	Sugar transporter, putative; contains IPR005828 (General substrate transporter), IPR016196 (Major facilitator superfamily domain, general substrate transporter)	Chr7:9200890-9203736	138.459	24.3652	5.68265	5.28879e-25	4.11692e-23	UP	161.475	126.357	183.3	16.1653	33.934	33.1782
Csa7G278740	RNA-binding protein; contains IPR012677 (Nucleotide-binding, alpha-beta plait)	Chr7:9856438-9859826	29.0184	11.2893	2.57043	0.000948432	0.0112914	UP	23.405	30.8351	33.5262	11.7061	9.46406	11.4697
Csa7G279240	Oligopeptide transporter, putative; contains IPR004813 (Oligopeptide transporter, OPT superfamily)	Chr7:9866773-9872475	49.4738	13.5707	3.64563	1.93827e-07	4.47305e-06	UP	52.6595	55.7774	54.6328	15.3158	15.2188	14.1544
Csa7G327730	Abscisic acid receptor PYL8; contains IPR019587 (Polyketide cyclase/dehydrase), IPR023393 (START-like domain)	Chr7:11456878-11458754	224.034	86.3414	2.59475	4.02677e-21	2.53099e-19	UP	217.778	251.423	236.202	76.4813	114.473	96.6035
Csa7G339120	PPPDE peptidase domain-containing protein; contains IPR008580 (Domain of unknown function DUF862, eukaryotic)	Chr7:12193892-12197599	150.313	37.4171	4.01723	7.26887e-22	4.79201e-20	UP	109.467	218.214	144.313	25.4123	24.0693	53.9121
Csa7G339690	IFA-binding protein; contains IPR007656 (Zein-binding domain)	Chr7:12279657-12283859	39.6435	17.7394	2.23477	0.000496828	0.00636815	UP	39.6449	41.2257	39.4458	14.6642	15.5317	22.6036
Csa7G342770	Putative RING zinc finger domain superfamily protein; contains IPR013083 (Zinc finger, RING/FYVE/PHD-type)	Chr7:12384862-12386289	46.1946	17.9665	2.57115	1.63368e-05	0.000285034	UP	45.9209	60.5421	48.3274	13.3152	23.3018	20.4542
Csa7G374570	Laccase-22; contains IPR008972 (Cupredoxin)	Chr7:13534305-13540845	76.0175	11.4658	6.62993	1.70233e-15	8.28206e-14	UP	76.151	56.9832	97.8471	11.4486	12.4315	12.4542
Csa7G379080	Putative calcium-transporting ATPase; contains IPR001757 (Cation-transporting P-type ATPase), IPR023214 (HAD-like domain), IPR023298 (P-type ATPase, transmembrane domain)	Chr7:14039748-14044508	84.2096	26.8702	3.13394	1.0536e-10	3.55991e-09	UP	84.5222	110.542	70.4506	21.8177	26.3866	33.0783
Csa7G379090	Unknown protein	Chr7:14051246-14051513	37.8112	12.735	2.96908	5.30263e-05	0.000840407	UP	26.4033	37.9452	41.3381	16.2674	10.1096	9.08707
Csa7G387720	Heat stress transcription factor A-6b; contains IPR011991 (Winged helix-turn-helix DNA-binding domain)	Chr7:14281720-14284818	100.285	5.91772	16.9466	2.11169e-27	1.77338e-25	UP	84.9198	195.744	28.4828	5.08403	2.65003	8.94844
Csa7G388390	AT5G28150-like protein; contains IPR008586 (Protein of unknown function DUF868, plant)	Chr7:14413687-14414924	16.6525	4.80485	3.46577	0.00423888	0.0416056	UP	15.6643	11.6441	22.8604	3.31585	8.00273	3.18443
Csa7G390740	Ankyrin repeat-containing protein, putative; contains IPR000535 (Major sperm protein), IPR020683 (Ankyrin repeat-containing domain)	Chr7:14678381-14680024	56.0444	11.518	4.86581	4.71217e-10	1.49015e-08	UP	61.8301	91.3949	51.4888	8.42447	12.6582	16.5896
Csa7G392320	BSD domain-containing protein; contains IPR005607 (BSD)	Chr7:14803918-14805834	53.5311	18.0089	2.97248	1.40087e-06	2.8872e-05	UP	44.4052	49.2351	58.3641	15.1326	21.3243	15.2384
Csa7G395260	Probable potassium transport system protein kup 2; contains IPR003855 (K+ potassium transporter)	Chr7:15139868-15144856	17.0794	1.71064	9.98422	5.08574e-05	0.000814967	UP	20.4276	21.0912	14.9391	2.79212	0.576842	1.8684
Csa7G404810	Unknown protein	Chr7:15467630-15468061	43.635	11.899	3.66711	6.19358e-07	1.34498e-05	UP	44.7244	90.36	5.18145	7.94647	13.7345	14.8711
Csa7G405320	Pectinesterase; contains IPR006501 (Pectinesterase inhibitor), IPR011050 (Pectin lyase fold/virulence factor), IPR014010 (Egg jelly receptor, REJ-like)	Chr7:15482129-15484765	26.3943	8.70326	3.03269	0.000592471	0.00744784	UP	20.7189	10.2493	49.878	8.30686	10.9764	10.427
Csa7G407540	Transcription initiation factor TFIID subunit; contains IPR003195 (Transcription initiation factor IID, 18kDa subunit)	Chr7:15642653-15645074	84.4954	41.54	2.03407	1.71435e-06	3.46967e-05	UP	77.5984	117.498	56.2617	28.5294	32.2417	52.2684
Csa7G407700	DELLA protein GAI; contains IPR005202 (Transcription factor GRAS)	Chr7:15750823-15752582	13.7661	0.847089	16.2511	0.000253922	0.00345372	UP	13.6854	21.6628	8.42957	0.664087	0.403214	1.41641
Csa7G407710	Putative uncharacterized protein At2g47360/T8I13.20	Chr7:15753184-15754291	18.4617	1.40321	13.1568	2.57655e-05	0.000433833	UP	15.4804	31.7184	16.4541	0.934568	1.2384	2.55919
Csa7G407820	WRKY transcription factor; contains IPR003657 (DNA-binding WRKY)	Chr7:15832336-15835526	130.098	20.2405	6.42761	3.95805e-25	3.09293e-23	UP	147.754	125.435	129.773	21.0614	16.0947	24.6756
Csa7G407830	AT3g17120/K14A17_24	Chr7:15840072-15841067	54.8363	13.085	4.19078	8.54059e-09	2.34536e-07	UP	49.4553	82.9388	50.7533	12.0956	12.4726	16.1256
Csa7G407840	Unknown protein	Chr7:15841293-15843356	44.5299	8.93656	4.98289	2.00076e-08	5.28634e-07	UP	37.4229	77.2147	32.4325	6.0096	4.65877	15.689
Csa7G420890	Disease resistance protein; contains IPR000767 (Disease resistance protein), IPR001611 (Leucine-rich repeat), IPR027417 (P-loop containing nucleoside triphosphate hydrolase)	Chr7:16247368-16250149	37.0794	15.4933	2.39325	0.000309472	0.00412609	UP	43.1368	31.4	35.5199	13.57	19.1921	14.4947
Csa7G428840	Viral A-type inclusion protein, putative; contains IPR013882 (DNA repair protein Sae2/CtIP)	Chr7:16536760-16539755	68.9177	11.3679	6.06248	2.22526e-13	9.5015e-12	UP	74.2983	88.8869	52.1744	9.67577	9.47928	13.3618
Csa7G430780	Unknown protein	Chr7:16846055-16848672	86.6743	11.1903	7.74548	1.88261e-18	1.05255e-16	UP	93.5418	96.5016	105.572	6.74661	14.1681	17.3367
Csa7G432120	F-box/LRR-repeat protein, putative; contains IPR006553 (Leucine-rich repeat, cysteine-containing subtype)	Chr7:17095198-17097308	21.433	3.87832	5.52636	8.1855e-05	0.0012541	UP	18.291	25.5456	20.9451	2.75609	5.17215	4.13086
Csa7G432160	Ubiquitin carboxyl-terminal hydrolase; contains IPR001607 (Zinc finger, UBP-type), IPR011422 (BRCA1-associated 2), IPR013083 (Zinc finger, RING/FYVE/PHD-type)	Chr7:17111600-17115217	25.3801	5.65424	4.48868	5.12538e-05	0.00082002	UP	17.9394	43.6099	19.8618	6.6287	4.70677	5.91348
Csa7G432170	Pentatricopeptide repeat-containing protein; contains IPR002885 (Pentatricopeptide repeat), IPR011990 (Tetratricopeptide-like helical)	Chr7:17115629-17117939	22.6881	3.78721	5.99072	4.52942e-05	0.000731028	UP	17.2259	28.8966	23.1816	3.28192	3.50615	4.33645
Csa7G432180	Putative uncharacterized protein F3A4.200; contains IPR004158 (Protein of unknown function DUF247, plant)	Chr7:17119026-17121038	14.1167	2.71395	5.20153	0.00148052	0.016656	UP	12.092	28.3384	9.40392	2.93008	1.89964	3.25199
Csa7G432200	Putative uncharacterized protein F3A4.200; contains IPR004158 (Protein of unknown function DUF247, plant)	Chr7:17126339-17128317	475.662	187.531	2.53644	6.89727e-42	8.77949e-40	UP	483.81	672.332	372.367	56.7253	236.367	331.214
Csa7G432240	Sodium-coupled neutral amino acid transporter; contains IPR013057 (Amino acid transporter, transmembrane)	Chr7:17133935-17136186	24.2481	5.23388	4.63291	9.06073e-05	0.00136749	UP	22.2047	22.8933	30.5278	3.82445	6.8775	5.40281
Csa7G432490	Blue copper protein, putative; contains IPR008972 (Cupredoxin)	Chr7:17256194-17257979	59.9228	29.4659	2.03363	7.41738e-05	0.00114421	UP	71.2539	53.0725	72.3739	21.7592	25.0208	49.7817
Csa7G433380	AT3g15630/MSJ11_3	Chr7:17408770-17409422	115.09	57.4512	2.00327	2.8437e-08	7.38816e-07	UP	126.893	113.328	169.788	64.0069	66.3191	74.2521
Csa7G446710	Heat shock 70 kDa protein, putative; contains IPR013126 (Heat shock protein 70 family)	Chr7:17685919-17691540	101.809	33.1068	3.07517	4.75552e-12	1.81256e-10	UP	72.9208	144.188	102.826	30.3381	25.4347	39.0291
Csa7G446940	Dynein light chain; contains IPR001372 (Dynein light chain, type 1/2)	Chr7:17790483-17793315	35.8675	17.17	2.08896	0.00238783	0.0253954	UP	36.1326	49.2274	33.0843	17.9586	21.1141	19.4686
Csa7G447840	Unknown protein	Chr7:18062008-18062398	47.6628	18.8044	2.53466	2.14652e-05	0.00036692	UP	52.6014	50.6917	53.8664	18.8057	17.308	21.0947
Csa7G447850	Putative calcium-transporting ATPase; contains IPR001757 (Cation-transporting P-type ATPase), IPR023214 (HAD-like domain), IPR023298 (P-type ATPase, transmembrane domain), IPR024750 (Calcium-transporting P-type ATPase, N-terminal autoinhibitory domain)	Chr7:18062571-18078647	306.065	89.7386	3.41063	7.82223e-38	8.79522e-36	UP	296.698	396.762	267.582	89.2512	62.4824	110.194
Csa7G450720	Chromosome chr9 scaffold_7, whole genome shotgun sequence; contains IPR021899 (Protein of unknown function DUF3511)	Chr7:18691158-18692163	57.4768	19.272	2.9824	3.14925e-07	7.12153e-06	UP	61.109	42.0731	68.5155	17.2818	23.6815	18.3451
Csa7G450730	Phospholipid-transporting ATPase; contains IPR001757 (Cation-transporting P-type ATPase), IPR023214 (HAD-like domain)	Chr7:18692728-18698585	34.2323	15.5044	2.20791	0.001098	0.0127935	UP	32.3361	24.3416	50.1469	19.6612	15.596	13.5128
Csa7G450770	Beta-fructofuranosidase; contains IPR001362 (Glycoside hydrolase, family 32), IPR008985 (Concanavalin A-like lectin/glucanases superfamily), IPR023296 (Glycosyl hydrolase, five-bladed beta-propellor domain)	Chr7:18713472-18717571	62.5368	13.4635	4.64491	9.63223e-11	3.26544e-09	UP	58.7667	41.2277	83.5706	15.606	11.8828	12.9663
Csa7G452230	Unknown protein	Chr7:18970126-18970619	63.8544	25.7235	2.48234	1.25226e-06	2.6021e-05	UP	103.01	45.3511	47.6469	17.4516	19.568	47.0916
Csa7G452370	Histidine phosphotransfer protein; contains IPR008207 (Signal transduction histidine kinase, phosphotransfer (Hpt) domain)	Chr7:19065952-19067864	22.5536	5.18031	4.35372	0.000278514	0.0037504	UP	17.3145	42.1927	8.62192	2.36736	2.05374	10.3876
CsaUNG019180	SMP-30/Gluconolaconase/LRE-like region family protein; contains IPR011042 (Six-bladed beta-propeller, TolB-like)	Scaffold000113:301853-303200	28.3413	9.10552	3.11254	0.00032932	0.00437343	UP	33.0421	31.7457	32.0518	9.37548	12.2804	9.11886
CsaUNG033670	Unknown protein; contains IPR012881 (Protein of unknown function DUF1685)	Scaffold000335:489-1749	222.799	41.155	5.41366	2.35628e-38	2.70959e-36	UP	205.372	288.738	163.011	30.3993	40.8712	51.3107
CsaUNG033710	JMS09K11.8 protein	Scaffold000205:5170-6463	41.5654	18.3209	2.26874	0.000420216	0.00545876	UP	29.1505	68.9143	22.6593	13.7319	14.0953	20.4353
