# Supplementary material for: Elucidation of the molecular responses of a cucumber segment substitution line carrying Pm5.1 and its recurrent parent triggered by powdery mildew by comparative transcriptome profiling
Source: BMC Genomics. 2017 Jan 5;18:21. doi: 10.1186/s12864-016-3438-z (PMC5217421; doi:10.1186/s12864-016-3438-z)
Supplement: Additional file 5: Table S5. — GO enrichment analysis of differentially expressed genes in D8 after 48 h of powdery mildew inoculation compared with its control. (XLS 140 kb) [file 12864_2016_3438_MOESM5_ESM.xls]

## Sheet: Sheet1
Table S5 GO enrichment analysis of differentially expressed genes in D8 after 48hours of powdery mildew inoculation compared with its control.
GO_ID	GO_term	TYPE	diff_gene_in_this_GO	UP_GENE	DOWN_GENE	all_diff_gene_in_all_GO	all_gene_in_this_GO	all_gene_in_all_GO	gene_UP_list	gene_DOWN_list	P-value	FDR
GO:0009611	response to wounding	biological_process	83	62	21	1071	402	18406	Csa1G002090(Csa1G002090),Csa1G042920(Csa1G042920),Csa1G154090(Csa1G154090),Csa1G435720(Csa1G435720),Csa1G569470(Csa1G569470),Csa2G000130(Csa2G000130),Csa2G023890(Csa2G023890),Csa2G023900(Csa2G023900),Csa2G023910(Csa2G023910),Csa2G023940(Csa2G023940),Csa2G024440(Csa2G024440),Csa2G069200(Csa2G069200),Csa2G070200(Csa2G070200),Csa2G369800(Csa2G369800),Csa2G382780(Csa2G382780),Csa2G406780(Csa2G406780)…	Csa1G002110(Csa1G002110),Csa1G324370(Csa1G324370),Csa1G532300(Csa1G532300),Csa1G597020(Csa1G597020),Csa2G036680(Csa2G036680),Csa2G252050(Csa2G252050),Csa3G099590(Csa3G099590),Csa3G124230(Csa3G124230),Csa3G812790(Csa3G812790),Csa3G902270(Csa3G902270),Csa4G023020(Csa4G023020),Csa4G642460(Csa4G642460),Csa5G167110(Csa5G167110),Csa5G167120(Csa5G167120),Csa5G198740(Csa5G198740),Csa6G487600(Csa6G487600)…	3.93e-20	5.2e-17
GO:0010200	response to chitin	biological_process	74	49	25	1071	419	18406	Csa1G011510(Csa1G011510),Csa1G024230(Csa1G024230),Csa1G042520(Csa1G042520),Csa1G071940(Csa1G071940),Csa1G435720(Csa1G435720),Csa1G534750(Csa1G534750),Csa1G569470(Csa1G569470),Csa1G574950(Csa1G574950),Csa1G574960(Csa1G574960),Csa1G589140(Csa1G589140),Csa1G635930(Csa1G635930),Csa2G293350(Csa2G293350),Csa2G360620(Csa2G360620),Csa2G369050(Csa2G369050),Csa2G406780(Csa2G406780),Csa2G428380(Csa2G428380)…	Csa1G002110(Csa1G002110),Csa1G467710(Csa1G467710),Csa1G477540(Csa1G477540),Csa1G597730(Csa1G597730),Csa2G173040(Csa2G173040),Csa2G359940(Csa2G359940),Csa3G099590(Csa3G099590),Csa3G207390(Csa3G207390),Csa3G308190(Csa3G308190),Csa3G727990(Csa3G727990),Csa3G812790(Csa3G812790),Csa3G902270(Csa3G902270),Csa4G023020(Csa4G023020),Csa4G630010(Csa4G630010),Csa4G641690(Csa4G641690),Csa4G642460(Csa4G642460)…	5.73e-15	3.79e-12
GO:0009695	jasmonic acid biosynthetic process	biological_process	41	33	8	1071	177	18406	Csa1G042920(Csa1G042920),Csa1G154090(Csa1G154090),Csa1G420340(Csa1G420340),Csa1G435720(Csa1G435720),Csa1G595890(Csa1G595890),Csa2G023890(Csa2G023890),Csa2G023900(Csa2G023900),Csa2G023910(Csa2G023910),Csa2G023940(Csa2G023940),Csa2G024440(Csa2G024440),Csa2G369800(Csa2G369800),Csa2G382780(Csa2G382780),Csa2G406780(Csa2G406780),Csa3G101810(Csa3G101810),Csa3G859730(Csa3G859730),Csa4G288610(Csa4G288610)…	Csa1G002110(Csa1G002110),Csa1G062930(Csa1G062930),Csa2G252050(Csa2G252050),Csa3G812790(Csa3G812790),Csa3G902270(Csa3G902270),Csa4G642460(Csa4G642460),Csa6G518190(Csa6G518190),Csa7G414410(Csa7G414410),	3.07e-12	1.35e-09
GO:0009753	response to jasmonic acid	biological_process	48	37	11	1071	251	18406	Csa1G002090(Csa1G002090),Csa1G154090(Csa1G154090),Csa1G435720(Csa1G435720),Csa2G023900(Csa2G023900),Csa2G023940(Csa2G023940),Csa2G024440(Csa2G024440),Csa2G074190(Csa2G074190),Csa2G352410(Csa2G352410),Csa2G369800(Csa2G369800),Csa2G382780(Csa2G382780),Csa2G406780(Csa2G406780),Csa3G101810(Csa3G101810),Csa3G535090(Csa3G535090),Csa3G826690(Csa3G826690),Csa3G829160(Csa3G829160),Csa3G852470(Csa3G852470)…	Csa1G002110(Csa1G002110),Csa1G324370(Csa1G324370),Csa2G252050(Csa2G252050),Csa3G727990(Csa3G727990),Csa3G812790(Csa3G812790),Csa3G902270(Csa3G902270),Csa4G641690(Csa4G641690),Csa4G642460(Csa4G642460),Csa5G198740(Csa5G198740),Csa5G341040(Csa5G341040),Csa6G518190(Csa6G518190),	2.24e-11	7.39e-09
GO:0009738	abscisic acid-activated signaling pathway	biological_process	40	27	13	1071	192	18406	Csa1G154090(Csa1G154090),Csa1G435720(Csa1G435720),Csa1G574950(Csa1G574950),Csa1G574960(Csa1G574960),Csa2G000130(Csa2G000130),Csa2G074190(Csa2G074190),Csa2G406780(Csa2G406780),Csa3G101810(Csa3G101810),Csa3G146510(Csa3G146510),Csa3G535090(Csa3G535090),Csa3G829160(Csa3G829160),Csa3G846010(Csa3G846010),Csa3G852470(Csa3G852470),Csa3G859730(Csa3G859730),Csa4G154320(Csa4G154320),Csa4G618520(Csa4G618520)…	Csa1G002110(Csa1G002110),Csa1G532300(Csa1G532300),Csa1G597020(Csa1G597020),Csa1G600830(Csa1G600830),Csa2G252050(Csa2G252050),Csa3G119670(Csa3G119670),Csa3G730890(Csa3G730890),Csa3G812790(Csa3G812790),Csa3G902270(Csa3G902270),Csa4G642460(Csa4G642460),Csa5G203400(Csa5G203400),Csa6G499720(Csa6G499720),Csa6G518190(Csa6G518190),	9.56e-11	2.53e-08
GO:0009620	response to fungus	biological_process	33	27	6	1071	136	18406	Csa1G154090(Csa1G154090),Csa1G435720(Csa1G435720),Csa1G574260(Csa1G574260),Csa2G369800(Csa2G369800),Csa2G382780(Csa2G382780),Csa2G406780(Csa2G406780),Csa3G859730(Csa3G859730),Csa4G001970(Csa4G001970),Csa4G288610(Csa4G288610),Csa4G361820(Csa4G361820),Csa4G653450(Csa4G653450),Csa5G165210(Csa5G165210),Csa5G206420(Csa5G206420),Csa5G352630(Csa5G352630),Csa5G366670(Csa5G366670),Csa5G385380(Csa5G385380)…	Csa1G002110(Csa1G002110),Csa1G532300(Csa1G532300),Csa2G252050(Csa2G252050),Csa3G812790(Csa3G812790),Csa3G902270(Csa3G902270),Csa4G642460(Csa4G642460),	1.17e-10	2.57e-08
GO:0002679	respiratory burst involved in defense response	biological_process	35	24	11	1071	154	18406	Csa1G011510(Csa1G011510),Csa1G024230(Csa1G024230),Csa1G042520(Csa1G042520),Csa1G435720(Csa1G435720),Csa1G534750(Csa1G534750),Csa1G574950(Csa1G574950),Csa1G574960(Csa1G574960),Csa1G635930(Csa1G635930),Csa2G293350(Csa2G293350),Csa2G428380(Csa2G428380),Csa3G146510(Csa3G146510),Csa3G168410(Csa3G168410),Csa4G194780(Csa4G194780),Csa4G293330(Csa4G293330),Csa4G641590(Csa4G641590),Csa6G121970(Csa6G121970)…	Csa1G467710(Csa1G467710),Csa3G207390(Csa3G207390),Csa3G308190(Csa3G308190),Csa3G727990(Csa3G727990),Csa4G630010(Csa4G630010),Csa4G642460(Csa4G642460),Csa4G665120(Csa4G665120),Csa5G167110(Csa5G167110),Csa5G167120(Csa5G167120),Csa5G207940(Csa5G207940),Csa6G518040(Csa6G518040),	1.63e-10	3.08e-08
GO:0006612	protein targeting to membrane	biological_process	55	39	16	1071	356	18406	Csa1G011510(Csa1G011510),Csa1G033190(Csa1G033190),Csa1G164660(Csa1G164660),Csa1G569470(Csa1G569470),Csa1G574870(Csa1G574870),Csa1G574950(Csa1G574950),Csa1G574960(Csa1G574960),Csa2G000130(Csa2G000130),Csa2G293350(Csa2G293350),Csa2G370550(Csa2G370550),Csa2G401380(Csa2G401380),Csa3G001760(Csa3G001760),Csa3G101810(Csa3G101810),Csa3G119730(Csa3G119730),Csa3G589590(Csa3G589590),Csa3G829160(Csa3G829160)…	Csa1G597020(Csa1G597020),Csa1G597720(Csa1G597720),Csa2G070220(Csa2G070220),Csa2G224250(Csa2G224250),Csa2G252050(Csa2G252050),Csa3G727990(Csa3G727990),Csa3G782620(Csa3G782620),Csa3G865350(Csa3G865350),Csa3G881860(Csa3G881860),Csa3G902270(Csa3G902270),Csa5G203400(Csa5G203400),Csa5G207940(Csa5G207940),Csa6G039540(Csa6G039540),Csa6G499220(Csa6G499220),Csa6G518190(Csa6G518190),Csa7G298820(Csa7G298820),	1.22e-09	2.01e-07
GO:0010363	regulation of plant-type hypersensitive response	biological_process	55	39	16	1071	356	18406	Csa1G011510(Csa1G011510),Csa1G033190(Csa1G033190),Csa1G164660(Csa1G164660),Csa1G569470(Csa1G569470),Csa1G574870(Csa1G574870),Csa1G574950(Csa1G574950),Csa1G574960(Csa1G574960),Csa2G000130(Csa2G000130),Csa2G293350(Csa2G293350),Csa2G370550(Csa2G370550),Csa2G401380(Csa2G401380),Csa3G001760(Csa3G001760),Csa3G101810(Csa3G101810),Csa3G119730(Csa3G119730),Csa3G589590(Csa3G589590),Csa3G829160(Csa3G829160)…	Csa1G597020(Csa1G597020),Csa1G597720(Csa1G597720),Csa2G070220(Csa2G070220),Csa2G224250(Csa2G224250),Csa2G252050(Csa2G252050),Csa3G727990(Csa3G727990),Csa3G782620(Csa3G782620),Csa3G865350(Csa3G865350),Csa3G881860(Csa3G881860),Csa3G902270(Csa3G902270),Csa5G203400(Csa5G203400),Csa5G207940(Csa5G207940),Csa6G039540(Csa6G039540),Csa6G499220(Csa6G499220),Csa6G518190(Csa6G518190),Csa7G298820(Csa7G298820),	1.22e-09	2.01e-07
GO:0009723	response to ethylene	biological_process	43	32	11	1071	253	18406	Csa1G154090(Csa1G154090),Csa1G435720(Csa1G435720),Csa1G574260(Csa1G574260),Csa1G574950(Csa1G574950),Csa1G574960(Csa1G574960),Csa2G000030(Csa2G000030),Csa2G004720(Csa2G004720),Csa2G006790(Csa2G006790),Csa2G010390(Csa2G010390),Csa2G074190(Csa2G074190),Csa2G293350(Csa2G293350),Csa2G360620(Csa2G360620),Csa2G406780(Csa2G406780),Csa3G101810(Csa3G101810),Csa3G146510(Csa3G146510),Csa3G535090(Csa3G535090)…	Csa1G002110(Csa1G002110),Csa1G032450(Csa1G032450),Csa2G252050(Csa2G252050),Csa2G381760(Csa2G381760),Csa4G630010(Csa4G630010),Csa4G641690(Csa4G641690),Csa4G642460(Csa4G642460),Csa5G203400(Csa5G203400),Csa5G341040(Csa5G341040),Csa6G518040(Csa6G518040),Csa6G518190(Csa6G518190),	5.6e-09	7.41e-07
GO:0035556	intracellular signal transduction	biological_process	29	16	13	1071	137	18406	Csa1G435720(Csa1G435720),Csa1G574950(Csa1G574950),Csa1G574960(Csa1G574960),Csa2G406780(Csa2G406780),Csa2G428380(Csa2G428380),Csa3G146510(Csa3G146510),Csa3G168410(Csa3G168410),Csa3G846010(Csa3G846010),Csa4G028470(Csa4G028470),Csa4G293330(Csa4G293330),Csa4G641590(Csa4G641590),Csa5G366670(Csa5G366670),Csa5G597510(Csa5G597510),Csa6G121970(Csa6G121970),Csa6G303740(Csa6G303740),Csa6G491080(Csa6G491080),	Csa1G002110(Csa1G002110),Csa1G467710(Csa1G467710),Csa3G207390(Csa3G207390),Csa3G308190(Csa3G308190),Csa3G812790(Csa3G812790),Csa4G630010(Csa4G630010),Csa4G642460(Csa4G642460),Csa4G665120(Csa4G665120),Csa5G167110(Csa5G167110),Csa5G167120(Csa5G167120),Csa5G203400(Csa5G203400),Csa5G207940(Csa5G207940),Csa6G518040(Csa6G518040),	2.11e-08	2.54e-06
GO:0009693	ethylene biosynthetic process	biological_process	23	15	8	1071	91	18406	Csa1G435720(Csa1G435720),Csa2G234570(Csa2G234570),Csa2G369140(Csa2G369140),Csa2G369800(Csa2G369800),Csa2G428380(Csa2G428380),Csa3G122660(Csa3G122660),Csa3G146510(Csa3G146510),Csa3G889870(Csa3G889870),Csa4G293330(Csa4G293330),Csa5G418770(Csa5G418770),Csa6G421630(Csa6G421630),Csa6G491080(Csa6G491080),Csa6G518160(Csa6G518160),Csa6G523460(Csa6G523460),Csa7G073780(Csa7G073780),	Csa3G123180(Csa3G123180),Csa3G207390(Csa3G207390),Csa3G308190(Csa3G308190),Csa3G706170(Csa3G706170),Csa4G023020(Csa4G023020),Csa5G157380(Csa5G157380),Csa6G016950(Csa6G016950),Csa6G518190(Csa6G518190),	3e-08	3.3e-06
GO:0009414	response to water deprivation	biological_process	49	34	15	1071	333	18406	Csa1G039950(Csa1G039950),Csa1G154090(Csa1G154090),Csa1G435720(Csa1G435720),Csa1G574260(Csa1G574260),Csa1G635930(Csa1G635930),Csa2G000130(Csa2G000130),Csa2G004720(Csa2G004720),Csa2G074190(Csa2G074190),Csa3G101810(Csa3G101810),Csa3G535090(Csa3G535090),Csa3G829160(Csa3G829160),Csa3G852470(Csa3G852470),Csa3G859730(Csa3G859730),Csa4G045040(Csa4G045040),Csa4G194780(Csa4G194780),Csa4G288610(Csa4G288610)…	Csa1G269880(Csa1G269880),Csa1G597020(Csa1G597020),Csa2G252050(Csa2G252050),Csa3G027720(Csa3G027720),Csa3G838720(Csa3G838720),Csa3G889670(Csa3G889670),Csa4G054800(Csa4G054800),Csa4G214830(Csa4G214830),Csa4G641690(Csa4G641690),Csa4G642460(Csa4G642460),Csa6G000080(Csa6G000080),Csa6G499720(Csa6G499720),Csa6G500550(Csa6G500550),Csa6G505280(Csa6G505280),Csa6G518190(Csa6G518190),	3.66e-08	3.72e-06
GO:0009867	jasmonic acid mediated signaling pathway	biological_process	43	32	11	1071	280	18406	Csa1G011510(Csa1G011510),Csa1G033190(Csa1G033190),Csa1G042920(Csa1G042920),Csa1G154090(Csa1G154090),Csa1G164660(Csa1G164660),Csa1G435720(Csa1G435720),Csa2G000130(Csa2G000130),Csa2G177210(Csa2G177210),Csa2G293350(Csa2G293350),Csa2G297180(Csa2G297180),Csa2G370550(Csa2G370550),Csa2G401380(Csa2G401380),Csa3G101810(Csa3G101810),Csa3G829160(Csa3G829160),Csa3G846010(Csa3G846010),Csa3G859730(Csa3G859730)…	Csa1G597020(Csa1G597020),Csa2G224250(Csa2G224250),Csa2G252050(Csa2G252050),Csa3G727990(Csa3G727990),Csa3G865350(Csa3G865350),Csa3G902270(Csa3G902270),Csa5G198740(Csa5G198740),Csa6G039540(Csa6G039540),Csa6G486960(Csa6G486960),Csa6G499220(Csa6G499220),Csa6G518190(Csa6G518190),	7.9e-08	7.46e-06
GO:0009863	salicylic acid mediated signaling pathway	biological_process	30	24	6	1071	161	18406	Csa1G164660(Csa1G164660),Csa1G225390(Csa1G225390),Csa1G523090(Csa1G523090),Csa2G000130(Csa2G000130),Csa2G293350(Csa2G293350),Csa3G101810(Csa3G101810),Csa3G271380(Csa3G271380),Csa3G611330(Csa3G611330),Csa3G659030(Csa3G659030),Csa3G829160(Csa3G829160),Csa3G846010(Csa3G846010),Csa3G859730(Csa3G859730),Csa4G025190(Csa4G025190),Csa4G648550(Csa4G648550),Csa5G165210(Csa5G165210),Csa5G352630(Csa5G352630)…	Csa1G597020(Csa1G597020),Csa2G252050(Csa2G252050),Csa3G727990(Csa3G727990),Csa3G902270(Csa3G902270),Csa5G207940(Csa5G207940),Csa6G518190(Csa6G518190),	1.58e-07	1.3e-05
GO:0009963	positive regulation of flavonoid biosynthetic process	biological_process	24	17	7	1071	117	18406	Csa1G574870(Csa1G574870),Csa2G000130(Csa2G000130),Csa2G069200(Csa2G069200),Csa2G070200(Csa2G070200),Csa3G001760(Csa3G001760),Csa3G119730(Csa3G119730),Csa4G008250(Csa4G008250),Csa4G008260(Csa4G008260),Csa4G008760(Csa4G008760),Csa4G008770(Csa4G008770),Csa4G008780(Csa4G008780),Csa6G445750(Csa6G445750),Csa6G445760(Csa6G445760),Csa6G445780(Csa6G445780),Csa6G446280(Csa6G446280),Csa6G519450(Csa6G519450)…	Csa1G597020(Csa1G597020),Csa1G597720(Csa1G597720),Csa2G070220(Csa2G070220),Csa3G782620(Csa3G782620),Csa3G881860(Csa3G881860),Csa3G902270(Csa3G902270),Csa7G298820(Csa7G298820),	5.07e-07	3.94e-05
GO:0015824	proline transport	biological_process	21	20	1	1071	93	18406	Csa1G534750(Csa1G534750),Csa1G635930(Csa1G635930),Csa2G369800(Csa2G369800),Csa3G000060(Csa3G000060),Csa3G075990(Csa3G075990),Csa3G142960(Csa3G142960),Csa3G168410(Csa3G168410),Csa3G734170(Csa3G734170),Csa3G825140(Csa3G825140),Csa4G194780(Csa4G194780),Csa4G646260(Csa4G646260),Csa5G027950(Csa5G027950),Csa5G285030(Csa5G285030),Csa5G512900(Csa5G512900),Csa5G551250(Csa5G551250),Csa5G605140(Csa5G605140)…	Csa7G372910(Csa7G372910),	5.88e-07	4.32e-05
GO:0009737	response to abscisic acid	biological_process	56	42	14	1071	457	18406	Csa1G423150(Csa1G423150),Csa2G004720(Csa2G004720),Csa2G023900(Csa2G023900),Csa2G023940(Csa2G023940),Csa2G024440(Csa2G024440),Csa2G074190(Csa2G074190),Csa2G292840(Csa2G292840),Csa2G292850(Csa2G292850),Csa2G293360(Csa2G293360),Csa2G294910(Csa2G294910),Csa2G352410(Csa2G352410),Csa3G036540(Csa3G036540),Csa3G101810(Csa3G101810),Csa3G178550(Csa3G178550),Csa3G215590(Csa3G215590),Csa3G535090(Csa3G535090)…	Csa1G600830(Csa1G600830),Csa2G252050(Csa2G252050),Csa3G782620(Csa3G782620),Csa3G838720(Csa3G838720),Csa3G902270(Csa3G902270),Csa4G630010(Csa4G630010),Csa4G641690(Csa4G641690),Csa4G642460(Csa4G642460),Csa5G157930(Csa5G157930),Csa5G341040(Csa5G341040),Csa6G000080(Csa6G000080),Csa6G476070(Csa6G476070),Csa6G499720(Csa6G499720),Csa6G518040(Csa6G518040),	1.12e-06	7.78e-05
GO:0050832	defense response to fungus	biological_process	49	35	14	1071	379	18406	Csa1G011510(Csa1G011510),Csa1G596420(Csa1G596420),Csa2G000130(Csa2G000130),Csa2G293350(Csa2G293350),Csa2G297180(Csa2G297180),Csa3G042390(Csa3G042390),Csa3G101810(Csa3G101810),Csa3G142960(Csa3G142960),Csa3G146510(Csa3G146510),Csa3G715370(Csa3G715370),Csa3G716370(Csa3G716370),Csa3G717370(Csa3G717370),Csa3G728130(Csa3G728130),Csa4G154320(Csa4G154320),Csa4G295440(Csa4G295440),Csa4G648520(Csa4G648520)…	Csa1G532300(Csa1G532300),Csa1G597020(Csa1G597020),Csa2G224250(Csa2G224250),Csa3G207390(Csa3G207390),Csa3G727990(Csa3G727990),Csa3G820480(Csa3G820480),Csa4G023020(Csa4G023020),Csa4G431960(Csa4G431960),Csa4G641690(Csa4G641690),Csa5G198740(Csa5G198740),Csa5G207940(Csa5G207940),Csa6G486960(Csa6G486960),Csa6G518190(Csa6G518190),Csa7G372910(Csa7G372910),	1.24e-06	7.84e-05
GO:0009617	response to bacterium	biological_process	25	16	9	1071	139	18406	Csa1G033190(Csa1G033190),Csa1G574260(Csa1G574260),Csa2G370550(Csa2G370550),Csa2G401380(Csa2G401380),Csa3G168410(Csa3G168410),Csa3G826690(Csa3G826690),Csa4G288610(Csa4G288610),Csa4G641590(Csa4G641590),Csa5G470560(Csa5G470560),Csa5G606310(Csa5G606310),Csa5G606540(Csa5G606540),Csa5G606550(Csa5G606550),Csa6G450350(Csa6G450350),Csa6G497350(Csa6G497350),Csa6G499800(Csa6G499800),Csa7G343300(Csa7G343300),	Csa2G224250(Csa2G224250),Csa3G727990(Csa3G727990),Csa3G848250(Csa3G848250),Csa3G865350(Csa3G865350),Csa4G192080(Csa4G192080),Csa4G214830(Csa4G214830),Csa6G039540(Csa6G039540),Csa6G499220(Csa6G499220),Csa6G518190(Csa6G518190),	2.7e-06	0.000155053
GO:0009698	phenylpropanoid metabolic process	biological_process	18	17	1	1071	83	18406	Csa1G423150(Csa1G423150),Csa2G069200(Csa2G069200),Csa2G070200(Csa2G070200),Csa3G127170(Csa3G127170),Csa4G008250(Csa4G008250),Csa4G008260(Csa4G008260),Csa4G008760(Csa4G008760),Csa4G008770(Csa4G008770),Csa4G008780(Csa4G008780),Csa4G653450(Csa4G653450),Csa5G139860(Csa5G139860),Csa6G017060(Csa6G017060),Csa6G445750(Csa6G445750),Csa6G445760(Csa6G445760),Csa6G445780(Csa6G445780),Csa6G446280(Csa6G446280)…	Csa2G036680(Csa2G036680),	5.58e-06	0.000307447
GO:0043069	negative regulation of programmed cell death	biological_process	28	22	6	1071	180	18406	Csa1G011510(Csa1G011510),Csa1G569470(Csa1G569470),Csa1G574950(Csa1G574950),Csa1G574960(Csa1G574960),Csa2G000130(Csa2G000130),Csa2G293350(Csa2G293350),Csa3G101810(Csa3G101810),Csa3G589590(Csa3G589590),Csa3G893950(Csa3G893950),Csa4G025190(Csa4G025190),Csa4G154320(Csa4G154320),Csa4G637150(Csa4G637150),Csa5G165210(Csa5G165210),Csa5G366670(Csa5G366670),Csa5G385380(Csa5G385380),Csa5G642150(Csa5G642150)…	Csa1G597020(Csa1G597020),Csa3G727990(Csa3G727990),Csa3G902270(Csa3G902270),Csa5G203400(Csa5G203400),Csa5G207940(Csa5G207940),Csa6G518190(Csa6G518190),	9.61e-06	0.00048845
GO:0009699	phenylpropanoid biosynthetic process	biological_process	11	11	0	1071	35	18406	Csa2G069200(Csa2G069200),Csa2G070200(Csa2G070200),Csa4G008250(Csa4G008250),Csa4G008260(Csa4G008260),Csa4G008760(Csa4G008760),Csa4G008770(Csa4G008770),Csa4G008780(Csa4G008780),Csa6G445750(Csa6G445750),Csa6G445760(Csa6G445760),Csa6G445780(Csa6G445780),Csa6G446280(Csa6G446280),	-	1.3e-05	0.000638453
GO:0080167	response to karrikin	biological_process	25	20	5	1071	154	18406	Csa1G532210(Csa1G532210),Csa2G069200(Csa2G069200),Csa2G070200(Csa2G070200),Csa2G401380(Csa2G401380),Csa3G589590(Csa3G589590),Csa4G008250(Csa4G008250),Csa4G008260(Csa4G008260),Csa4G008760(Csa4G008760),Csa4G008770(Csa4G008770),Csa4G008780(Csa4G008780),Csa5G206420(Csa5G206420),Csa6G055360(Csa6G055360),Csa6G445750(Csa6G445750),Csa6G445760(Csa6G445760),Csa6G445780(Csa6G445780),Csa6G446280(Csa6G446280)…	Csa2G252050(Csa2G252050),Csa3G099590(Csa3G099590),Csa3G837040(Csa3G837040),Csa3G841990(Csa3G841990),Csa6G010000(Csa6G010000),	1.39e-05	0.000657461
GO:0031348	negative regulation of defense response	biological_process	35	24	11	1071	262	18406	Csa1G011510(Csa1G011510),Csa1G033190(Csa1G033190),Csa1G225390(Csa1G225390),Csa1G523090(Csa1G523090),Csa2G000130(Csa2G000130),Csa2G058110(Csa2G058110),Csa2G293350(Csa2G293350),Csa2G370550(Csa2G370550),Csa2G401380(Csa2G401380),Csa3G101810(Csa3G101810),Csa3G271380(Csa3G271380),Csa3G659030(Csa3G659030),Csa4G025190(Csa4G025190),Csa4G154320(Csa4G154320),Csa5G385380(Csa5G385380),Csa5G470560(Csa5G470560)…	Csa1G597020(Csa1G597020),Csa2G224250(Csa2G224250),Csa3G727990(Csa3G727990),Csa3G820480(Csa3G820480),Csa3G865350(Csa3G865350),Csa3G902960(Csa3G902960),Csa4G431960(Csa4G431960),Csa5G198740(Csa5G198740),Csa6G039540(Csa6G039540),Csa6G499220(Csa6G499220),Csa6G518190(Csa6G518190),	1.92e-05	0.000877486
GO:0042538	hyperosmotic salinity response	biological_process	24	19	5	1071	151	18406	Csa1G154090(Csa1G154090),Csa1G435720(Csa1G435720),Csa2G000130(Csa2G000130),Csa2G074190(Csa2G074190),Csa3G101810(Csa3G101810),Csa3G167380(Csa3G167380),Csa3G535090(Csa3G535090),Csa3G829160(Csa3G829160),Csa3G852470(Csa3G852470),Csa3G859730(Csa3G859730),Csa4G618520(Csa4G618520),Csa4G641590(Csa4G641590),Csa5G352630(Csa5G352630),Csa6G121970(Csa6G121970),Csa6G169310(Csa6G169310),Csa6G382950(Csa6G382950)…	Csa1G269880(Csa1G269880),Csa1G597020(Csa1G597020),Csa2G252050(Csa2G252050),Csa4G642460(Csa4G642460),Csa6G518190(Csa6G518190),	2.78e-05	0.00122303
GO:0006598	polyamine catabolic process	biological_process	14	13	1	1071	61	18406	Csa3G127170(Csa3G127170),Csa4G008250(Csa4G008250),Csa4G008260(Csa4G008260),Csa4G008760(Csa4G008760),Csa4G008770(Csa4G008770),Csa4G008780(Csa4G008780),Csa4G615750(Csa4G615750),Csa5G139860(Csa5G139860),Csa6G017060(Csa6G017060),Csa6G445750(Csa6G445750),Csa6G445760(Csa6G445760),Csa6G445780(Csa6G445780),Csa6G446280(Csa6G446280),	Csa2G036680(Csa2G036680),	2.93e-05	0.00124887
GO:0010583	response to cyclopentenone	biological_process	24	21	3	1071	152	18406	Csa1G009600(Csa1G009600),Csa1G009610(Csa1G009610),Csa1G024230(Csa1G024230),Csa1G024860(Csa1G024860),Csa1G033120(Csa1G033120),Csa1G033160(Csa1G033160),Csa1G033170(Csa1G033170),Csa1G042520(Csa1G042520),Csa2G000030(Csa2G000030),Csa2G074190(Csa2G074190),Csa3G126940(Csa3G126940),Csa3G829160(Csa3G829160),Csa4G133700(Csa4G133700),Csa4G354130(Csa4G354130),Csa4G641660(Csa4G641660),Csa5G643300(Csa5G643300)…	Csa2G200440(Csa2G200440),Csa3G706170(Csa3G706170),Csa3G740220(Csa3G740220),	3.06e-05	0.0012658
GO:0009805	coumarin biosynthetic process	biological_process	15	14	1	1071	72	18406	Csa2G069200(Csa2G069200),Csa2G070200(Csa2G070200),Csa3G119730(Csa3G119730),Csa4G008250(Csa4G008250),Csa4G008260(Csa4G008260),Csa4G008760(Csa4G008760),Csa4G008770(Csa4G008770),Csa4G008780(Csa4G008780),Csa6G405290(Csa6G405290),Csa6G445750(Csa6G445750),Csa6G445760(Csa6G445760),Csa6G445780(Csa6G445780),Csa6G446280(Csa6G446280),Csa7G430240(Csa7G430240),	Csa2G036680(Csa2G036680),	4.54e-05	0.00182036
GO:0042398	cellular modified amino acid biosynthetic process	biological_process	13	12	1	1071	58	18406	Csa3G127170(Csa3G127170),Csa4G008250(Csa4G008250),Csa4G008260(Csa4G008260),Csa4G008760(Csa4G008760),Csa4G008770(Csa4G008770),Csa4G008780(Csa4G008780),Csa5G139860(Csa5G139860),Csa6G017060(Csa6G017060),Csa6G445750(Csa6G445750),Csa6G445760(Csa6G445760),Csa6G445780(Csa6G445780),Csa6G446280(Csa6G446280),	Csa2G036680(Csa2G036680),	6.66e-05	0.00259034
GO:0009409	response to cold	biological_process	44	29	15	1071	389	18406	Csa2G000130(Csa2G000130),Csa2G005310(Csa2G005310),Csa3G076020(Csa3G076020),Csa3G098040(Csa3G098040),Csa3G101810(Csa3G101810),Csa3G535090(Csa3G535090),Csa3G715370(Csa3G715370),Csa3G716370(Csa3G716370),Csa3G717370(Csa3G717370),Csa3G852470(Csa3G852470),Csa4G154320(Csa4G154320),Csa4G288610(Csa4G288610),Csa4G295440(Csa4G295440),Csa4G615750(Csa4G615750),Csa4G641590(Csa4G641590),Csa5G308770(Csa5G308770)…	Csa1G032450(Csa1G032450),Csa1G597020(Csa1G597020),Csa2G252050(Csa2G252050),Csa3G017020(Csa3G017020),Csa3G180260(Csa3G180260),Csa3G727990(Csa3G727990),Csa4G376140(Csa4G376140),Csa4G642460(Csa4G642460),Csa5G207940(Csa5G207940),Csa6G000080(Csa6G000080),Csa6G499720(Csa6G499720),Csa6G500550(Csa6G500550),Csa6G518190(Csa6G518190),Csa7G414410(Csa7G414410),Csa7G450510(Csa7G450510),	8.45e-05	0.00310146
GO:0009651	response to salt stress	biological_process	62	42	20	1071	614	18406	Csa1G522540(Csa1G522540),Csa2G010390(Csa2G010390),Csa2G021000(Csa2G021000),Csa2G021500(Csa2G021500),Csa2G035460(Csa2G035460),Csa2G074190(Csa2G074190),Csa2G368830(Csa2G368830),Csa3G076580(Csa3G076580),Csa3G119730(Csa3G119730),Csa3G149980(Csa3G149980),Csa3G150000(Csa3G150000),Csa3G176260(Csa3G176260),Csa3G535090(Csa3G535090),Csa3G664590(Csa3G664590),Csa3G822260(Csa3G822260),Csa4G025140(Csa4G025140)…	Csa1G032450(Csa1G032450),Csa1G045490(Csa1G045490),Csa1G045550(Csa1G045550),Csa1G269880(Csa1G269880),Csa1G597720(Csa1G597720),Csa2G070220(Csa2G070220),Csa2G252050(Csa2G252050),Csa3G782620(Csa3G782620),Csa3G835890(Csa3G835890),Csa4G214830(Csa4G214830),Csa4G641690(Csa4G641690),Csa4G642460(Csa4G642460),Csa5G341040(Csa5G341040),Csa5G630820(Csa5G630820),Csa6G000080(Csa6G000080),Csa6G499720(Csa6G499720)…	8.66e-05	0.00309337
GO:0006865	amino acid transport	biological_process	22	21	1	1071	143	18406	Csa1G534750(Csa1G534750),Csa1G635930(Csa1G635930),Csa3G000060(Csa3G000060),Csa3G099630(Csa3G099630),Csa3G168410(Csa3G168410),Csa3G589590(Csa3G589590),Csa3G825140(Csa3G825140),Csa4G154320(Csa4G154320),Csa4G194780(Csa4G194780),Csa4G645260(Csa4G645260),Csa5G605140(Csa5G605140),Csa5G610360(Csa5G610360),Csa6G017030(Csa6G017030),Csa6G405290(Csa6G405290),Csa6G426370(Csa6G426370),Csa6G486790(Csa6G486790)…	Csa7G024670(Csa7G024670),	8.92e-05	0.00310379
GO:0009873	ethylene-activated signaling pathway	biological_process	18	11	7	1071	107	18406	Csa1G435720(Csa1G435720),Csa2G004720(Csa2G004720),Csa2G074190(Csa2G074190),Csa2G177210(Csa2G177210),Csa2G406780(Csa2G406780),Csa3G146510(Csa3G146510),Csa4G293850(Csa4G293850),Csa4G648550(Csa4G648550),Csa6G121970(Csa6G121970),Csa6G318160(Csa6G318160),Csa7G375830(Csa7G375830),	Csa1G002110(Csa1G002110),Csa1G075030(Csa1G075030),Csa3G782620(Csa3G782620),Csa4G642460(Csa4G642460),Csa4G665120(Csa4G665120),Csa6G500550(Csa6G500550),Csa7G049230(Csa7G049230),	0.00012495	0.0042355
GO:0045087	innate immune response	biological_process	16	13	3	1071	93	18406	Csa1G225390(Csa1G225390),Csa1G523090(Csa1G523090),Csa2G000130(Csa2G000130),Csa3G271380(Csa3G271380),Csa3G659030(Csa3G659030),Csa4G025190(Csa4G025190),Csa5G385380(Csa5G385380),Csa5G606310(Csa5G606310),Csa7G343300(Csa7G343300),Csa7G373520(Csa7G373520),Csa7G373530(Csa7G373530),Csa7G378490(Csa7G378490),Csa7G433330(Csa7G433330),	Csa1G597020(Csa1G597020),Csa3G848250(Csa3G848250),Csa4G192080(Csa4G192080),	0.000218083	0.00720763
GO:0006979	response to oxidative stress	biological_process	23	17	6	1071	169	18406	Csa1G423150(Csa1G423150),Csa3G099630(Csa3G099630),Csa3G271380(Csa3G271380),Csa3G435530(Csa3G435530),Csa3G893950(Csa3G893950),Csa4G008250(Csa4G008250),Csa4G008260(Csa4G008260),Csa4G008760(Csa4G008760),Csa4G008770(Csa4G008770),Csa4G008780(Csa4G008780),Csa6G445750(Csa6G445750),Csa6G445760(Csa6G445760),Csa6G445780(Csa6G445780),Csa6G446280(Csa6G446280),Csa6G516770(Csa6G516770),Csa7G069690(Csa7G069690)…	Csa2G252050(Csa2G252050),Csa3G733220(Csa3G733220),Csa3G838720(Csa3G838720),Csa4G280660(Csa4G280660),Csa4G642460(Csa4G642460),Csa6G000080(Csa6G000080),	0.000345993	0.0111562
GO:0060548	negative regulation of cell death	biological_process	4	3	1	1071	6	18406	Csa2G070840(Csa2G070840),Csa7G373520(Csa7G373520),Csa7G373530(Csa7G373530),	Csa6G486870(Csa6G486870),	0.000350927	0.0110458
GO:0009862	systemic acquired resistance, salicylic acid mediated signaling pathway	biological_process	29	18	11	1071	237	18406	Csa1G011510(Csa1G011510),Csa1G033190(Csa1G033190),Csa2G000130(Csa2G000130),Csa2G293350(Csa2G293350),Csa2G370550(Csa2G370550),Csa2G401380(Csa2G401380),Csa3G101810(Csa3G101810),Csa3G827930(Csa3G827930),Csa3G828430(Csa3G828430),Csa4G154320(Csa4G154320),Csa5G385380(Csa5G385380),Csa5G470560(Csa5G470560),Csa5G633290(Csa5G633290),Csa6G190450(Csa6G190450),Csa6G421630(Csa6G421630),Csa6G517220(Csa6G517220)…	Csa1G023060(Csa1G023060),Csa1G597020(Csa1G597020),Csa2G224250(Csa2G224250),Csa3G727990(Csa3G727990),Csa3G782620(Csa3G782620),Csa3G820480(Csa3G820480),Csa3G865350(Csa3G865350),Csa4G431960(Csa4G431960),Csa6G039540(Csa6G039540),Csa6G499220(Csa6G499220),Csa6G518190(Csa6G518190),	0.000372569	0.0114543
GO:0010105	negative regulation of ethylene-activated signaling pathway	biological_process	6	1	5	1071	17	18406	Csa2G006790(Csa2G006790),	Csa2G381760(Csa2G381760),Csa3G141850(Csa3G141850),Csa4G630010(Csa4G630010),Csa6G518040(Csa6G518040),Csa7G405830(Csa7G405830),	0.000457667	0.0137508
GO:0006355	regulation of transcription, DNA-templated	biological_process	95	48	47	1071	1114	18406	Csa1G004120(Csa1G004120),Csa1G033190(Csa1G033190),Csa1G039960(Csa1G039960),Csa1G042350(Csa1G042350),Csa1G425940(Csa1G425940),Csa1G589140(Csa1G589140),Csa2G001000(Csa2G001000),Csa2G177210(Csa2G177210),Csa2G297180(Csa2G297180),Csa2G352410(Csa2G352410),Csa2G360620(Csa2G360620),Csa2G369050(Csa2G369050),Csa2G370550(Csa2G370550),Csa2G401240(Csa2G401240),Csa2G401380(Csa2G401380),Csa2G428380(Csa2G428380)…	Csa1G023060(Csa1G023060),Csa1G032450(Csa1G032450),Csa1G045550(Csa1G045550),Csa1G075030(Csa1G075030),Csa1G420320(Csa1G420320),Csa1G477540(Csa1G477540),Csa1G597730(Csa1G597730),Csa1G600830(Csa1G600830),Csa2G057080(Csa2G057080),Csa2G224250(Csa2G224250),Csa2G236120(Csa2G236120),Csa2G247590(Csa2G247590),Csa2G406060(Csa2G406060),Csa3G118080(Csa3G118080),Csa3G180260(Csa3G180260),Csa3G207390(Csa3G207390)…	0.00054446	0.015995
GO:0000165	MAPK cascade	biological_process	25	15	10	1071	202	18406	Csa1G011510(Csa1G011510),Csa1G033190(Csa1G033190),Csa1G574260(Csa1G574260),Csa2G000130(Csa2G000130),Csa2G293350(Csa2G293350),Csa2G370550(Csa2G370550),Csa2G401380(Csa2G401380),Csa3G101810(Csa3G101810),Csa4G154320(Csa4G154320),Csa5G385380(Csa5G385380),Csa5G470560(Csa5G470560),Csa6G190450(Csa6G190450),Csa6G421630(Csa6G421630),Csa6G520370(Csa6G520370),Csa7G075590(Csa7G075590),	Csa1G597020(Csa1G597020),Csa2G224250(Csa2G224250),Csa3G727990(Csa3G727990),Csa3G820480(Csa3G820480),Csa3G865350(Csa3G865350),Csa4G431960(Csa4G431960),Csa5G168890(Csa5G168890),Csa6G039540(Csa6G039540),Csa6G499220(Csa6G499220),Csa6G518190(Csa6G518190),	0.000763227	0.0219345
GO:0052542	defense response by callose deposition	biological_process	9	9	0	1071	41	18406	Csa1G011510(Csa1G011510),Csa1G574950(Csa1G574950),Csa1G574960(Csa1G574960),Csa2G369050(Csa2G369050),Csa3G168410(Csa3G168410),Csa5G352630(Csa5G352630),Csa5G366670(Csa5G366670),Csa6G121970(Csa6G121970),Csa6G520370(Csa6G520370),	-	0.000805536	0.0221858
GO:0031347	regulation of defense response	biological_process	16	11	5	1071	106	18406	Csa1G042920(Csa1G042920),Csa2G348960(Csa2G348960),Csa3G175080(Csa3G175080),Csa3G889690(Csa3G889690),Csa3G893950(Csa3G893950),Csa5G600370(Csa5G600370),Csa5G610360(Csa5G610360),Csa5G628650(Csa5G628650),Csa7G069690(Csa7G069690),Csa7G373520(Csa7G373520),Csa7G373530(Csa7G373530),	Csa3G727990(Csa3G727990),Csa3G820480(Csa3G820480),Csa4G431960(Csa4G431960),Csa5G168900(Csa5G168900),Csa5G168920(Csa5G168920),	0.00085479	0.0230619
GO:0010167	response to nitrate	biological_process	21	12	9	1071	159	18406	Csa1G008530(Csa1G008530),Csa1G534750(Csa1G534750),Csa2G010390(Csa2G010390),Csa2G021000(Csa2G021000),Csa2G021500(Csa2G021500),Csa3G099630(Csa3G099630),Csa3G127170(Csa3G127170),Csa5G139860(Csa5G139860),Csa5G348050(Csa5G348050),Csa5G591770(Csa5G591770),Csa5G608380(Csa5G608380),Csa7G450770(Csa7G450770),	Csa1G045550(Csa1G045550),Csa1G050070(Csa1G050070),Csa3G027720(Csa3G027720),Csa3G835890(Csa3G835890),Csa4G054800(Csa4G054800),Csa5G630820(Csa5G630820),Csa6G092560(Csa6G092560),Csa6G495020(Csa6G495020),Csa7G051410(Csa7G051410),	0.00086565	0.0228878
GO:0006952	defense response	biological_process	30	27	3	1071	263	18406	Csa1G635930(Csa1G635930),Csa2G020870(Csa2G020870),Csa2G023900(Csa2G023900),Csa2G023940(Csa2G023940),Csa2G024440(Csa2G024440),Csa2G055050(Csa2G055050),Csa2G177210(Csa2G177210),Csa2G340400(Csa2G340400),Csa2G401380(Csa2G401380),Csa3G002860(Csa3G002860),Csa4G008250(Csa4G008250),Csa4G008260(Csa4G008260),Csa4G008760(Csa4G008760),Csa4G008770(Csa4G008770),Csa4G008780(Csa4G008780),Csa4G154320(Csa4G154320)…	Csa3G851930(Csa3G851930),Csa5G198740(Csa5G198740),Csa7G425910(Csa7G425910),	0.000897445	0.0232632
GO:0030968	endoplasmic reticulum unfolded protein response	biological_process	20	15	5	1071	151	18406	Csa1G011510(Csa1G011510),Csa1G225390(Csa1G225390),Csa2G000130(Csa2G000130),Csa3G101810(Csa3G101810),Csa3G589590(Csa3G589590),Csa3G659030(Csa3G659030),Csa4G025190(Csa4G025190),Csa4G045060(Csa4G045060),Csa4G154320(Csa4G154320),Csa5G385380(Csa5G385380),Csa5G642150(Csa5G642150),Csa6G190450(Csa6G190450),Csa6G517310(Csa6G517310),Csa7G378570(Csa7G378570),Csa7G379080(Csa7G379080),	Csa1G597020(Csa1G597020),Csa3G812790(Csa3G812790),Csa4G308590(Csa4G308590),Csa5G207940(Csa5G207940),Csa6G518190(Csa6G518190),	0.00108618	0.0276142
GO:0052541	plant-type cell wall cellulose metabolic process	biological_process	6	4	2	1071	22	18406	Csa2G348200(Csa2G348200),Csa3G446120(Csa3G446120),Csa3G760530(Csa3G760530),Csa7G018770(Csa7G018770),	Csa1G560750(Csa1G560750),Csa3G027720(Csa3G027720),	0.00161964	0.038235
GO:0009407	toxin catabolic process	biological_process	23	21	2	1071	191	18406	Csa1G009600(Csa1G009600),Csa1G009610(Csa1G009610),Csa1G024230(Csa1G024230),Csa1G024860(Csa1G024860),Csa1G033120(Csa1G033120),Csa1G033160(Csa1G033160),Csa1G033170(Csa1G033170),Csa1G042520(Csa1G042520),Csa2G074190(Csa2G074190),Csa3G126940(Csa3G126940),Csa3G829160(Csa3G829160),Csa4G133700(Csa4G133700),Csa4G354130(Csa4G354130),Csa5G154200(Csa5G154200),Csa5G643300(Csa5G643300),Csa6G169310(Csa6G169310)…	Csa3G706170(Csa3G706170),Csa3G740220(Csa3G740220),	0.0016898	0.0391916
GO:0051260	protein homooligomerization	biological_process	3	2	1	1071	5	18406	Csa1G574870(Csa1G574870),Csa2G373430(Csa2G373430),	Csa7G098760(Csa7G098760),	0.00184149	0.0412618
GO:0009626	plant-type hypersensitive response	biological_process	8	7	1	1071	38	18406	Csa1G534750(Csa1G534750),Csa2G293350(Csa2G293350),Csa3G826690(Csa3G826690),Csa6G497350(Csa6G497350),Csa6G520370(Csa6G520370),Csa7G343300(Csa7G343300),Csa7G390170(Csa7G390170),	Csa3G099660(Csa3G099660),	0.00185942	0.0409692
GO:0009793	embryo development ending in seed dormancy	biological_process	11	8	3	1071	448	18406	Csa2G005310(Csa2G005310),Csa3G178550(Csa3G178550),Csa3G215590(Csa3G215590),Csa4G000870(Csa4G000870),Csa5G160210(Csa5G160210),Csa6G350370(Csa6G350370),Csa6G405290(Csa6G405290),Csa6G517340(Csa6G517340),	Csa6G476070(Csa6G476070),Csa7G290500(Csa7G290500),Csa7G432230(Csa7G432230),	0.00186885	0.040502
GO:0010310	regulation of hydrogen peroxide metabolic process	biological_process	22	13	9	1071	184	18406	Csa1G011510(Csa1G011510),Csa1G033190(Csa1G033190),Csa2G293350(Csa2G293350),Csa2G370550(Csa2G370550),Csa2G401380(Csa2G401380),Csa3G827930(Csa3G827930),Csa3G828430(Csa3G828430),Csa5G470560(Csa5G470560),Csa5G633290(Csa5G633290),Csa6G421630(Csa6G421630),Csa6G517220(Csa6G517220),Csa6G520370(Csa6G520370),Csa7G075590(Csa7G075590),	Csa1G023060(Csa1G023060),Csa2G224250(Csa2G224250),Csa3G727990(Csa3G727990),Csa3G820480(Csa3G820480),Csa3G865350(Csa3G865350),Csa4G431960(Csa4G431960),Csa6G039540(Csa6G039540),Csa6G499220(Csa6G499220),Csa6G518190(Csa6G518190),	0.00227569	0.0485235
GO:0005886	plasma membrane	cellular_component	246	200	46	1071	2919	18406	Csa1G001490(Csa1G001490),Csa1G008530(Csa1G008530),Csa1G009610(Csa1G009610),Csa1G011510(Csa1G011510),Csa1G024230(Csa1G024230),Csa1G024890(Csa1G024890),Csa1G041570(Csa1G041570),Csa1G042520(Csa1G042520),Csa1G045640(Csa1G045640),Csa1G056960(Csa1G056960),Csa1G071270(Csa1G071270),Csa1G225390(Csa1G225390),Csa1G294020(Csa1G294020),Csa1G294610(Csa1G294610),Csa1G569270(Csa1G569270),Csa1G569290(Csa1G569290)…	Csa1G002110(Csa1G002110),Csa1G003460(Csa1G003460),Csa1G003490(Csa1G003490),Csa1G024180(Csa1G024180),Csa1G045450(Csa1G045450),Csa1G050070(Csa1G050070),Csa1G050370(Csa1G050370),Csa1G089490(Csa1G089490),Csa1G269880(Csa1G269880),Csa1G324370(Csa1G324370),Csa1G479640(Csa1G479640),Csa1G479650(Csa1G479650),Csa1G597020(Csa1G597020),Csa2G277650(Csa2G277650),Csa2G358880(Csa2G358880),Csa2G359930(Csa2G359930)…	9.27e-08	8.17e-06
GO:0005739	mitochondrion	cellular_component	70	42	28	1071	2060	18406	Csa1G011510(Csa1G011510),Csa1G038890(Csa1G038890),Csa1G042190(Csa1G042190),Csa1G064170(Csa1G064170),Csa1G086930(Csa1G086930),Csa1G265100(Csa1G265100),Csa1G574940(Csa1G574940),Csa1G627480(Csa1G627480),Csa2G021000(Csa2G021000),Csa2G021500(Csa2G021500),Csa2G350420(Csa2G350420),Csa2G369140(Csa2G369140),Csa3G076020(Csa3G076020),Csa3G076580(Csa3G076580),Csa3G730720(Csa3G730720),Csa3G827930(Csa3G827930)…	Csa1G011450(Csa1G011450),Csa1G045490(Csa1G045490),Csa2G010270(Csa2G010270),Csa2G173040(Csa2G173040),Csa2G368800(Csa2G368800),Csa2G379880(Csa2G379880),Csa3G239850(Csa3G239850),Csa3G608720(Csa3G608720),Csa4G218350(Csa4G218350),Csa4G280660(Csa4G280660),Csa4G416440(Csa4G416440),Csa4G454150(Csa4G454150),Csa4G481190(Csa4G481190),Csa5G412760(Csa5G412760),Csa5G547610(Csa5G547610),Csa5G602220(Csa5G602220)…	1.95e-06	0.000117138
GO:0005618	cell wall	cellular_component	40	33	7	1071	395	18406	Csa1G534750(Csa1G534750),Csa1G569270(Csa1G569270),Csa1G569290(Csa1G569290),Csa1G570180(Csa1G570180),Csa1G574870(Csa1G574870),Csa1G604040(Csa1G604040),Csa2G348200(Csa2G348200),Csa2G368830(Csa2G368830),Csa2G401380(Csa2G401380),Csa3G142960(Csa3G142960),Csa3G149980(Csa3G149980),Csa3G150000(Csa3G150000),Csa3G646640(Csa3G646640),Csa3G730860(Csa3G730860),Csa4G082370(Csa4G082370),Csa4G110050(Csa4G110050)…	Csa3G848310(Csa3G848310),Csa3G889770(Csa3G889770),Csa5G141040(Csa5G141040),Csa5G410730(Csa5G410730),Csa7G372910(Csa7G372910),Csa7G447990(Csa7G447990),Csa7G450510(Csa7G450510),	0.00135297	0.0337477
GO:0009505	plant-type cell wall	cellular_component	28	20	8	1071	247	18406	Csa1G522540(Csa1G522540),Csa1G575070(Csa1G575070),Csa2G069200(Csa2G069200),Csa2G070200(Csa2G070200),Csa2G348200(Csa2G348200),Csa2G401380(Csa2G401380),Csa3G000060(Csa3G000060),Csa3G149980(Csa3G149980),Csa3G150000(Csa3G150000),Csa3G182200(Csa3G182200),Csa3G730860(Csa3G730860),Csa4G082370(Csa4G082370),Csa4G110050(Csa4G110050),Csa4G154320(Csa4G154320),Csa4G361850(Csa4G361850),Csa4G627220(Csa4G627220)…	Csa3G402970(Csa3G402970),Csa3G848310(Csa3G848310),Csa3G889770(Csa3G889770),Csa4G361860(Csa4G361860),Csa5G580630(Csa5G580630),Csa6G309980(Csa6G309980),Csa7G448910(Csa7G448910),Csa7G450510(Csa7G450510),	0.00141745	0.0340703
GO:0045548	phenylalanine ammonia-lyase activity	molecular_function	9	9	0	1071	16	18406	Csa4G008250(Csa4G008250),Csa4G008260(Csa4G008260),Csa4G008760(Csa4G008760),Csa4G008770(Csa4G008770),Csa4G008780(Csa4G008780),Csa6G445750(Csa6G445750),Csa6G445760(Csa6G445760),Csa6G445780(Csa6G445780),Csa6G446280(Csa6G446280),	-	1.19e-06	7.84e-05
GO:0016301	kinase activity	molecular_function	78	62	16	1071	766	18406	Csa1G024230(Csa1G024230),Csa1G042520(Csa1G042520),Csa1G056960(Csa1G056960),Csa1G071270(Csa1G071270),Csa1G077740(Csa1G077740),Csa1G225390(Csa1G225390),Csa1G532310(Csa1G532310),Csa1G574260(Csa1G574260),Csa1G574950(Csa1G574950),Csa1G574960(Csa1G574960),Csa1G589720(Csa1G589720),Csa2G000130(Csa2G000130),Csa2G348950(Csa2G348950),Csa2G348960(Csa2G348960),Csa2G348970(Csa2G348970),Csa2G360650(Csa2G360650)…	Csa1G005510(Csa1G005510),Csa1G045450(Csa1G045450),Csa1G269880(Csa1G269880),Csa1G597020(Csa1G597020),Csa1G695390(Csa1G695390),Csa2G012110(Csa2G012110),Csa3G135070(Csa3G135070),Csa3G889970(Csa3G889970),Csa4G026800(Csa4G026800),Csa5G168900(Csa5G168900),Csa5G168920(Csa5G168920),Csa5G203400(Csa5G203400),Csa6G016950(Csa6G016950),Csa6G055410(Csa6G055410),Csa6G190390(Csa6G190390),Csa6G486870(Csa6G486870),	8.86e-06	0.000468639
GO:0003700	sequence-specific DNA binding transcription factor activity	molecular_function	114	59	55	1071	1306	18406	Csa1G004120(Csa1G004120),Csa1G039960(Csa1G039960),Csa1G042350(Csa1G042350),Csa1G425940(Csa1G425940),Csa1G589140(Csa1G589140),Csa2G000030(Csa2G000030),Csa2G001000(Csa2G001000),Csa2G004720(Csa2G004720),Csa2G177210(Csa2G177210),Csa2G297180(Csa2G297180),Csa2G352410(Csa2G352410),Csa2G360620(Csa2G360620),Csa2G370550(Csa2G370550),Csa2G401240(Csa2G401240),Csa2G428380(Csa2G428380),Csa3G002860(Csa3G002860)…	Csa1G038340(Csa1G038340),Csa1G045550(Csa1G045550),Csa1G075030(Csa1G075030),Csa1G420310(Csa1G420310),Csa1G420320(Csa1G420320),Csa1G467710(Csa1G467710),Csa1G477540(Csa1G477540),Csa1G597730(Csa1G597730),Csa1G600830(Csa1G600830),Csa2G057080(Csa2G057080),Csa2G200440(Csa2G200440),Csa2G236120(Csa2G236120),Csa2G247590(Csa2G247590),Csa2G376830(Csa2G376830),Csa2G383330(Csa2G383330),Csa2G406060(Csa2G406060)…	6.69e-05	0.00252542
GO:0004620	phospholipase activity	molecular_function	5	5	0	1071	13	18406	Csa2G292840(Csa2G292840),Csa2G292850(Csa2G292850),Csa2G293360(Csa2G293360),Csa2G294910(Csa2G294910),Csa6G526340(Csa6G526340),	-	0.000804125	0.0226182
GO:0003723	RNA binding	molecular_function	6	3	3	1071	325	18406	Csa2G348270(Csa2G348270),Csa5G175910(Csa5G175910),Csa7G390170(Csa7G390170),	Csa3G633290(Csa3G633290),Csa3G838760(Csa3G838760),Csa4G431930(Csa4G431930),	0.00136998	0.0335391
GO:0030246	carbohydrate binding	molecular_function	13	10	3	1071	83	18406	Csa2G032230(Csa2G032230),Csa2G032730(Csa2G032730),Csa2G099490(Csa2G099490),Csa3G733880(Csa3G733880),Csa4G082370(Csa4G082370),Csa4G288620(Csa4G288620),Csa4G289120(Csa4G289120),Csa4G627220(Csa4G627220),Csa6G516770(Csa6G516770),Csa7G433330(Csa7G433330),	Csa1G709160(Csa1G709160),Csa3G124230(Csa3G124230),Csa5G173520(Csa5G173520),	0.00171854	0.0391708
