# Supplementary material for: Elucidation of the molecular responses of a cucumber segment substitution line carrying Pm5.1 and its recurrent parent triggered by powdery mildew by comparative transcriptome profiling
Source: BMC Genomics. 2017 Jan 5;18:21. doi: 10.1186/s12864-016-3438-z (PMC5217421; doi:10.1186/s12864-016-3438-z)
Supplement: Additional file 6: Table S6. — GO enrichment analysis of differentially expressed genes in SSL508-28 after 48 h of powdery mildew inoculation compared with its control. (XLS 179 kb) [file 12864_2016_3438_MOESM6_ESM.xls]

## Sheet: Sheet1
Table S6 GO enrichment analysis of differentially expressed genes in SSL508-28 after 48hours of powdery mildew inoculation compared with its control.
GO_ID	GO_term	TYPE	diff_gene_in_this_GO	UP_GENE	DOWN_GENE	all_diff_gene_in_all_GO	all_gene_in_this_GO	all_gene_in_all_GO	gene_UP_list	gene_DOWN_list	Pvalue	FDR
GO:0010200	response to chitin	biological_process	95	20	75	1160	419	18406	Csa1G065930(Csa1G065930),Csa1G073700(Csa1G073700),Csa1G574960(Csa1G574960),Csa2G000340(Csa2G000340),Csa2G293350(Csa2G293350),Csa2G363010(Csa2G363010),Csa2G373400(Csa2G373400),Csa3G121580(Csa3G121580),Csa3G550680(Csa3G550680),Csa3G731130(Csa3G731130),Csa4G050120(Csa4G050120),Csa4G091870(Csa4G091870),Csa4G641590(Csa4G641590),Csa5G350590(Csa5G350590),Csa6G006730(Csa6G006730),Csa6G113550(Csa6G113550)…	Csa1G002110(Csa1G002110),Csa1G025960(Csa1G025960),Csa1G039020(Csa1G039020),Csa1G046050(Csa1G046050),Csa1G071940(Csa1G071940),Csa1G074920(Csa1G074920),Csa1G075560(Csa1G075560),Csa1G168920(Csa1G168920),Csa1G287020(Csa1G287020),Csa1G423060(Csa1G423060),Csa1G479630(Csa1G479630),Csa1G597730(Csa1G597730),Csa2G021560(Csa2G021560),Csa2G030090(Csa2G030090),Csa2G338830(Csa2G338830),Csa2G354820(Csa2G354820)…	5.62e-23	6.91e-20
GO:0009611	response to wounding	biological_process	86	32	54	1160	402	18406	Csa1G002090(Csa1G002090),Csa1G042920(Csa1G042920),Csa1G065930(Csa1G065930),Csa1G073810(Csa1G073810),Csa1G154090(Csa1G154090),Csa2G000340(Csa2G000340),Csa2G024440(Csa2G024440),Csa2G382780(Csa2G382780),Csa3G015890(Csa3G015890),Csa3G099630(Csa3G099630),Csa3G101810(Csa3G101810),Csa3G135750(Csa3G135750),Csa3G850490(Csa3G850490),Csa3G852470(Csa3G852470),Csa3G859730(Csa3G859730),Csa4G618520(Csa4G618520)…	Csa1G002110(Csa1G002110),Csa1G039020(Csa1G039020),Csa1G046050(Csa1G046050),Csa1G073740(Csa1G073740),Csa1G287020(Csa1G287020),Csa1G479630(Csa1G479630),Csa1G532300(Csa1G532300),Csa1G597020(Csa1G597020),Csa2G030090(Csa2G030090),Csa2G252050(Csa2G252050),Csa2G338830(Csa2G338830),Csa2G351800(Csa2G351800),Csa2G354820(Csa2G354820),Csa2G360780(Csa2G360780),Csa2G369800(Csa2G369800),Csa2G371110(Csa2G371110)…	1.36e-19	8.34e-17
GO:0002679	respiratory burst involved in defense response	biological_process	47	11	36	1160	154	18406	Csa1G574960(Csa1G574960),Csa2G000340(Csa2G000340),Csa2G293350(Csa2G293350),Csa2G373400(Csa2G373400),Csa3G121580(Csa3G121580),Csa4G050120(Csa4G050120),Csa4G641590(Csa4G641590),Csa6G121970(Csa6G121970),Csa6G491080(Csa6G491080),Csa7G379080(Csa7G379080),Csa7G450770(Csa7G450770),	Csa1G025960(Csa1G025960),Csa1G039020(Csa1G039020),Csa1G046050(Csa1G046050),Csa1G075560(Csa1G075560),Csa1G168920(Csa1G168920),Csa2G021560(Csa2G021560),Csa2G354820(Csa2G354820),Csa3G017320(Csa3G017320),Csa3G018320(Csa3G018320),Csa3G116720(Csa3G116720),Csa3G146510(Csa3G146510),Csa3G164500(Csa3G164500),Csa3G181940(Csa3G181940),Csa3G207390(Csa3G207390),Csa3G308190(Csa3G308190),Csa3G483770(Csa3G483770)…	2.15e-16	8.8e-14
GO:0035556	intracellular signal transduction	biological_process	42	8	34	1160	137	18406	Csa1G574960(Csa1G574960),Csa2G373400(Csa2G373400),Csa3G121580(Csa3G121580),Csa4G050120(Csa4G050120),Csa4G641590(Csa4G641590),Csa6G006730(Csa6G006730),Csa6G121970(Csa6G121970),Csa6G491080(Csa6G491080),	Csa1G002110(Csa1G002110),Csa1G025960(Csa1G025960),Csa1G046050(Csa1G046050),Csa1G168920(Csa1G168920),Csa1G479630(Csa1G479630),Csa2G021560(Csa2G021560),Csa2G354820(Csa2G354820),Csa3G017070(Csa3G017070),Csa3G017320(Csa3G017320),Csa3G018320(Csa3G018320),Csa3G116720(Csa3G116720),Csa3G146510(Csa3G146510),Csa3G164500(Csa3G164500),Csa3G181940(Csa3G181940),Csa3G207390(Csa3G207390),Csa3G308190(Csa3G308190)…	6.57e-15	2.02e-12
GO:0006612	protein targeting to membrane	biological_process	70	27	43	1160	356	18406	Csa1G164660(Csa1G164660),Csa1G571810(Csa1G571810),Csa1G574960(Csa1G574960),Csa1G597720(Csa1G597720),Csa2G000340(Csa2G000340),Csa2G293350(Csa2G293350),Csa2G361490(Csa2G361490),Csa2G373400(Csa2G373400),Csa3G001760(Csa3G001760),Csa3G101810(Csa3G101810),Csa3G550680(Csa3G550680),Csa3G588480(Csa3G588480),Csa3G589590(Csa3G589590),Csa3G859730(Csa3G859730),Csa3G912950(Csa3G912950),Csa4G011770(Csa4G011770)…	Csa1G025960(Csa1G025960),Csa1G039020(Csa1G039020),Csa1G075560(Csa1G075560),Csa1G479630(Csa1G479630),Csa1G542510(Csa1G542510),Csa1G597020(Csa1G597020),Csa2G030090(Csa2G030090),Csa2G252050(Csa2G252050),Csa2G351800(Csa2G351800),Csa2G360780(Csa2G360780),Csa2G377990(Csa2G377990),Csa2G401380(Csa2G401380),Csa3G017070(Csa3G017070),Csa3G116720(Csa3G116720),Csa3G119730(Csa3G119730),Csa3G164500(Csa3G164500)…	1.11e-14	2.72e-12
GO:0010363	regulation of plant-type hypersensitive response	biological_process	70	27	43	1160	356	18406	Csa1G164660(Csa1G164660),Csa1G571810(Csa1G571810),Csa1G574960(Csa1G574960),Csa1G597720(Csa1G597720),Csa2G000340(Csa2G000340),Csa2G293350(Csa2G293350),Csa2G361490(Csa2G361490),Csa2G373400(Csa2G373400),Csa3G001760(Csa3G001760),Csa3G101810(Csa3G101810),Csa3G550680(Csa3G550680),Csa3G588480(Csa3G588480),Csa3G589590(Csa3G589590),Csa3G859730(Csa3G859730),Csa3G912950(Csa3G912950),Csa4G011770(Csa4G011770)…	Csa1G025960(Csa1G025960),Csa1G039020(Csa1G039020),Csa1G075560(Csa1G075560),Csa1G479630(Csa1G479630),Csa1G542510(Csa1G542510),Csa1G597020(Csa1G597020),Csa2G030090(Csa2G030090),Csa2G252050(Csa2G252050),Csa2G351800(Csa2G351800),Csa2G360780(Csa2G360780),Csa2G377990(Csa2G377990),Csa2G401380(Csa2G401380),Csa3G017070(Csa3G017070),Csa3G116720(Csa3G116720),Csa3G119730(Csa3G119730),Csa3G164500(Csa3G164500)…	1.11e-14	2.72e-12
GO:0009738	abscisic acid-activated signaling pathway	biological_process	46	21	25	1160	192	18406	Csa1G154090(Csa1G154090),Csa1G574960(Csa1G574960),Csa2G074190(Csa2G074190),Csa2G373400(Csa2G373400),Csa3G015890(Csa3G015890),Csa3G017090(Csa3G017090),Csa3G101810(Csa3G101810),Csa3G550680(Csa3G550680),Csa3G852470(Csa3G852470),Csa3G859730(Csa3G859730),Csa3G912950(Csa3G912950),Csa4G154320(Csa4G154320),Csa4G312880(Csa4G312880),Csa4G618520(Csa4G618520),Csa4G641590(Csa4G641590),Csa5G217670(Csa5G217670)…	Csa1G002110(Csa1G002110),Csa1G039230(Csa1G039230),Csa1G168920(Csa1G168920),Csa1G479630(Csa1G479630),Csa1G532300(Csa1G532300),Csa1G597020(Csa1G597020),Csa2G252050(Csa2G252050),Csa2G354820(Csa2G354820),Csa3G017070(Csa3G017070),Csa3G017320(Csa3G017320),Csa3G116720(Csa3G116720),Csa3G146510(Csa3G146510),Csa3G710870(Csa3G710870),Csa3G730930(Csa3G730930),Csa3G782680(Csa3G782680),Csa3G812790(Csa3G812790)…	8.41e-13	1.48e-10
GO:0043069	negative regulation of programmed cell death	biological_process	44	16	28	1160	180	18406	Csa1G574960(Csa1G574960),Csa2G000340(Csa2G000340),Csa2G293350(Csa2G293350),Csa2G373400(Csa2G373400),Csa3G101810(Csa3G101810),Csa3G550680(Csa3G550680),Csa3G589590(Csa3G589590),Csa3G912950(Csa3G912950),Csa4G154320(Csa4G154320),Csa4G296230(Csa4G296230),Csa5G165210(Csa5G165210),Csa5G604040(Csa5G604040),Csa6G006730(Csa6G006730),Csa6G115100(Csa6G115100),Csa7G069690(Csa7G069690),Csa7G279240(Csa7G279240),	Csa1G025960(Csa1G025960),Csa1G039020(Csa1G039020),Csa1G075560(Csa1G075560),Csa1G479630(Csa1G479630),Csa1G597020(Csa1G597020),Csa2G030090(Csa2G030090),Csa2G351800(Csa2G351800),Csa2G377990(Csa2G377990),Csa3G017070(Csa3G017070),Csa3G116720(Csa3G116720),Csa3G710870(Csa3G710870),Csa3G730800(Csa3G730800),Csa3G730930(Csa3G730930),Csa3G779010(Csa3G779010),Csa3G779020(Csa3G779020),Csa3G782680(Csa3G782680)…	1.4e-12	2.16e-10
GO:0009867	jasmonic acid mediated signaling pathway	biological_process	55	25	30	1160	280	18406	Csa1G042920(Csa1G042920),Csa1G154090(Csa1G154090),Csa1G164660(Csa1G164660),Csa2G000340(Csa2G000340),Csa2G293350(Csa2G293350),Csa2G361490(Csa2G361490),Csa3G101810(Csa3G101810),Csa3G135750(Csa3G135750),Csa3G389850(Csa3G389850),Csa3G550680(Csa3G550680),Csa3G859730(Csa3G859730),Csa3G912950(Csa3G912950),Csa4G038810(Csa4G038810),Csa4G091870(Csa4G091870),Csa4G154320(Csa4G154320),Csa5G205920(Csa5G205920)…	Csa1G025960(Csa1G025960),Csa1G039020(Csa1G039020),Csa1G075560(Csa1G075560),Csa1G479630(Csa1G479630),Csa1G597020(Csa1G597020),Csa2G252050(Csa2G252050),Csa2G297180(Csa2G297180),Csa2G360780(Csa2G360780),Csa2G401380(Csa2G401380),Csa3G017070(Csa3G017070),Csa3G116720(Csa3G116720),Csa3G135120(Csa3G135120),Csa3G164500(Csa3G164500),Csa3G710870(Csa3G710870),Csa3G730800(Csa3G730800),Csa3G730930(Csa3G730930)…	6.71e-12	9.16e-10
GO:0050832	defense response to fungus	biological_process	65	22	43	1160	379	18406	Csa1G065930(Csa1G065930),Csa2G000340(Csa2G000340),Csa2G293350(Csa2G293350),Csa3G101810(Csa3G101810),Csa3G550680(Csa3G550680),Csa3G736970(Csa3G736970),Csa3G912950(Csa3G912950),Csa4G011820(Csa4G011820),Csa4G091870(Csa4G091870),Csa4G154320(Csa4G154320),Csa4G295440(Csa4G295440),Csa5G165210(Csa5G165210),Csa5G512930(Csa5G512930),Csa5G514500(Csa5G514500),Csa5G608420(Csa5G608420),Csa5G622530(Csa5G622530)…	Csa1G008450(Csa1G008450),Csa1G025960(Csa1G025960),Csa1G039020(Csa1G039020),Csa1G075560(Csa1G075560),Csa1G287020(Csa1G287020),Csa1G479630(Csa1G479630),Csa1G532300(Csa1G532300),Csa1G597020(Csa1G597020),Csa2G297180(Csa2G297180),Csa2G355030(Csa2G355030),Csa2G360780(Csa2G360780),Csa3G017070(Csa3G017070),Csa3G146510(Csa3G146510),Csa3G164500(Csa3G164500),Csa3G207390(Csa3G207390),Csa3G710870(Csa3G710870)…	1.98e-11	2.44e-09
GO:0030968	endoplasmic reticulum unfolded protein response	biological_process	34	11	23	1160	151	18406	Csa1G064710(Csa1G064710),Csa1G065930(Csa1G065930),Csa2G011450(Csa2G011450),Csa3G101810(Csa3G101810),Csa3G589590(Csa3G589590),Csa3G912950(Csa3G912950),Csa4G154320(Csa4G154320),Csa5G031960(Csa5G031960),Csa5G647400(Csa5G647400),Csa6G006730(Csa6G006730),Csa7G379080(Csa7G379080),	Csa1G039020(Csa1G039020),Csa1G573650(Csa1G573650),Csa1G597020(Csa1G597020),Csa2G351800(Csa2G351800),Csa2G377990(Csa2G377990),Csa3G017070(Csa3G017070),Csa3G710870(Csa3G710870),Csa3G730930(Csa3G730930),Csa3G782680(Csa3G782680),Csa3G812790(Csa3G812790),Csa4G001850(Csa4G001850),Csa4G064040(Csa4G064040),Csa5G148780(Csa5G148780),Csa5G207940(Csa5G207940),Csa5G517130(Csa5G517130),Csa6G087850(Csa6G087850)…	2.59e-09	2.89e-07
GO:0009753	response to jasmonic acid	biological_process	45	23	22	1160	251	18406	Csa1G002090(Csa1G002090),Csa1G154090(Csa1G154090),Csa1G439830(Csa1G439830),Csa2G024440(Csa2G024440),Csa2G074190(Csa2G074190),Csa2G382780(Csa2G382780),Csa3G015890(Csa3G015890),Csa3G101810(Csa3G101810),Csa3G550680(Csa3G550680),Csa3G852470(Csa3G852470),Csa3G859730(Csa3G859730),Csa4G132680(Csa4G132680),Csa5G165210(Csa5G165210),Csa5G205920(Csa5G205920),Csa5G206420(Csa5G206420),Csa5G571460(Csa5G571460)…	Csa1G002110(Csa1G002110),Csa1G039020(Csa1G039020),Csa1G073740(Csa1G073740),Csa2G252050(Csa2G252050),Csa2G338830(Csa2G338830),Csa2G354820(Csa2G354820),Csa2G355030(Csa2G355030),Csa2G360780(Csa2G360780),Csa2G369800(Csa2G369800),Csa2G372810(Csa2G372810),Csa3G017070(Csa3G017070),Csa3G116720(Csa3G116720),Csa3G710870(Csa3G710870),Csa3G782680(Csa3G782680),Csa3G812790(Csa3G812790),Csa4G370550(Csa4G370550)…	6.02e-09	6.16e-07
GO:0009414	response to water deprivation	biological_process	53	24	29	1160	333	18406	Csa1G073810(Csa1G073810),Csa1G154090(Csa1G154090),Csa2G000340(Csa2G000340),Csa2G004720(Csa2G004720),Csa2G074190(Csa2G074190),Csa2G356600(Csa2G356600),Csa3G015890(Csa3G015890),Csa3G017090(Csa3G017090),Csa3G101810(Csa3G101810),Csa3G135750(Csa3G135750),Csa3G550680(Csa3G550680),Csa3G852470(Csa3G852470),Csa3G859730(Csa3G859730),Csa3G912950(Csa3G912950),Csa4G045040(Csa4G045040),Csa4G615750(Csa4G615750)…	Csa1G025960(Csa1G025960),Csa1G188680(Csa1G188680),Csa1G303700(Csa1G303700),Csa1G597020(Csa1G597020),Csa2G252050(Csa2G252050),Csa2G270210(Csa2G270210),Csa2G338830(Csa2G338830),Csa2G354820(Csa2G354820),Csa2G355030(Csa2G355030),Csa3G017070(Csa3G017070),Csa3G017320(Csa3G017320),Csa3G116720(Csa3G116720),Csa3G697940(Csa3G697940),Csa3G730800(Csa3G730800),Csa3G782680(Csa3G782680),Csa4G054800(Csa4G054800)…	1.24e-08	1.18e-06
GO:0009695	jasmonic acid biosynthetic process	biological_process	35	20	15	1160	177	18406	Csa1G042920(Csa1G042920),Csa1G154090(Csa1G154090),Csa1G420340(Csa1G420340),Csa1G595890(Csa1G595890),Csa2G024440(Csa2G024440),Csa2G382780(Csa2G382780),Csa3G101810(Csa3G101810),Csa3G859730(Csa3G859730),Csa5G165210(Csa5G165210),Csa5G205920(Csa5G205920),Csa5G206420(Csa5G206420),Csa5G571460(Csa5G571460),Csa5G603370(Csa5G603370),Csa5G643300(Csa5G643300),Csa5G644020(Csa5G644020),Csa6G121970(Csa6G121970)…	Csa1G002110(Csa1G002110),Csa1G039020(Csa1G039020),Csa1G073740(Csa1G073740),Csa2G252050(Csa2G252050),Csa2G338830(Csa2G338830),Csa2G354820(Csa2G354820),Csa2G360780(Csa2G360780),Csa2G369800(Csa2G369800),Csa2G372810(Csa2G372810),Csa3G710870(Csa3G710870),Csa3G812790(Csa3G812790),Csa4G642460(Csa4G642460),Csa6G212890(Csa6G212890),Csa6G518190(Csa6G518190),Csa7G449420(Csa7G449420),	2.96e-08	2.6e-06
GO:0009620	response to fungus	biological_process	30	14	16	1160	136	18406	Csa1G154090(Csa1G154090),Csa2G382780(Csa2G382780),Csa3G859730(Csa3G859730),Csa4G091870(Csa4G091870),Csa5G165210(Csa5G165210),Csa5G205920(Csa5G205920),Csa5G206420(Csa5G206420),Csa5G571460(Csa5G571460),Csa5G603370(Csa5G603370),Csa5G643300(Csa5G643300),Csa6G006730(Csa6G006730),Csa6G384060(Csa6G384060),Csa6G487700(Csa6G487700),Csa7G432490(Csa7G432490),	Csa1G002110(Csa1G002110),Csa1G039020(Csa1G039020),Csa1G073740(Csa1G073740),Csa1G532300(Csa1G532300),Csa2G252050(Csa2G252050),Csa2G338830(Csa2G338830),Csa2G354820(Csa2G354820),Csa2G360780(Csa2G360780),Csa2G369800(Csa2G369800),Csa2G372810(Csa2G372810),Csa3G710870(Csa3G710870),Csa3G782680(Csa3G782680),Csa3G812790(Csa3G812790),Csa4G642460(Csa4G642460),Csa6G212890(Csa6G212890),Csa7G449420(Csa7G449420),	3.05e-08	2.5e-06
GO:0031348	negative regulation of defense response	biological_process	44	13	31	1160	262	18406	Csa1G574980(Csa1G574980),Csa2G000340(Csa2G000340),Csa2G293350(Csa2G293350),Csa2G361490(Csa2G361490),Csa3G101810(Csa3G101810),Csa3G183940(Csa3G183940),Csa3G550680(Csa3G550680),Csa3G912950(Csa3G912950),Csa4G038810(Csa4G038810),Csa4G091870(Csa4G091870),Csa4G154320(Csa4G154320),Csa6G006730(Csa6G006730),Csa7G253810(Csa7G253810),	Csa1G025960(Csa1G025960),Csa1G039020(Csa1G039020),Csa1G075560(Csa1G075560),Csa1G479630(Csa1G479630),Csa1G597020(Csa1G597020),Csa2G360780(Csa2G360780),Csa2G401380(Csa2G401380),Csa3G017070(Csa3G017070),Csa3G164500(Csa3G164500),Csa3G271380(Csa3G271380),Csa3G710870(Csa3G710870),Csa3G730800(Csa3G730800),Csa3G730930(Csa3G730930),Csa3G779010(Csa3G779010),Csa3G779020(Csa3G779020),Csa3G782680(Csa3G782680)…	4.89e-08	3.76e-06
GO:0009862	systemic acquired resistance, salicylic acid mediated signaling pathway	biological_process	41	12	29	1160	237	18406	Csa2G000340(Csa2G000340),Csa2G293350(Csa2G293350),Csa2G361490(Csa2G361490),Csa3G101810(Csa3G101810),Csa3G278920(Csa3G278920),Csa3G550680(Csa3G550680),Csa3G912950(Csa3G912950),Csa4G038810(Csa4G038810),Csa4G091870(Csa4G091870),Csa4G154320(Csa4G154320),Csa5G633290(Csa5G633290),Csa6G006730(Csa6G006730),	Csa1G025960(Csa1G025960),Csa1G039020(Csa1G039020),Csa1G075560(Csa1G075560),Csa1G479630(Csa1G479630),Csa1G597020(Csa1G597020),Csa2G360780(Csa2G360780),Csa2G401380(Csa2G401380),Csa3G017070(Csa3G017070),Csa3G164500(Csa3G164500),Csa3G710870(Csa3G710870),Csa3G730800(Csa3G730800),Csa3G730930(Csa3G730930),Csa3G779010(Csa3G779010),Csa3G779020(Csa3G779020),Csa3G782680(Csa3G782680),Csa4G001850(Csa4G001850)…	6.49e-08	4.69e-06
GO:0000165	MAPK cascade	biological_process	37	10	27	1160	202	18406	Csa2G000340(Csa2G000340),Csa2G293350(Csa2G293350),Csa2G361490(Csa2G361490),Csa3G101810(Csa3G101810),Csa3G550680(Csa3G550680),Csa3G912950(Csa3G912950),Csa4G038810(Csa4G038810),Csa4G091870(Csa4G091870),Csa4G154320(Csa4G154320),Csa6G006730(Csa6G006730),	Csa1G025960(Csa1G025960),Csa1G039020(Csa1G039020),Csa1G075560(Csa1G075560),Csa1G168920(Csa1G168920),Csa1G479630(Csa1G479630),Csa1G597020(Csa1G597020),Csa2G360780(Csa2G360780),Csa2G401380(Csa2G401380),Csa3G017070(Csa3G017070),Csa3G164500(Csa3G164500),Csa3G710870(Csa3G710870),Csa3G730800(Csa3G730800),Csa3G730930(Csa3G730930),Csa3G779010(Csa3G779010),Csa3G779020(Csa3G779020),Csa3G782680(Csa3G782680)…	7.34e-08	5.01e-06
GO:0009863	salicylic acid mediated signaling pathway	biological_process	32	11	21	1160	161	18406	Csa1G164660(Csa1G164660),Csa2G293350(Csa2G293350),Csa3G101810(Csa3G101810),Csa3G611330(Csa3G611330),Csa3G859730(Csa3G859730),Csa5G165210(Csa5G165210),Csa5G569350(Csa5G569350),Csa5G643300(Csa5G643300),Csa6G006730(Csa6G006730),Csa7G073570(Csa7G073570),Csa7G407700(Csa7G407700),	Csa1G025960(Csa1G025960),Csa1G039020(Csa1G039020),Csa1G075560(Csa1G075560),Csa1G479630(Csa1G479630),Csa1G597020(Csa1G597020),Csa2G252050(Csa2G252050),Csa3G017070(Csa3G017070),Csa3G116720(Csa3G116720),Csa3G271380(Csa3G271380),Csa3G710870(Csa3G710870),Csa3G730800(Csa3G730800),Csa3G730930(Csa3G730930),Csa3G782680(Csa3G782680),Csa3G854760(Csa3G854760),Csa4G064040(Csa4G064040),Csa5G207940(Csa5G207940)…	9.8e-08	6.34e-06
GO:0009723	response to ethylene	biological_process	41	20	21	1160	253	18406	Csa1G073810(Csa1G073810),Csa1G154090(Csa1G154090),Csa1G574960(Csa1G574960),Csa2G004720(Csa2G004720),Csa2G006790(Csa2G006790),Csa2G074190(Csa2G074190),Csa2G293350(Csa2G293350),Csa2G373400(Csa2G373400),Csa3G015890(Csa3G015890),Csa3G101810(Csa3G101810),Csa3G183940(Csa3G183940),Csa3G550680(Csa3G550680),Csa3G852470(Csa3G852470),Csa3G859730(Csa3G859730),Csa3G878200(Csa3G878200),Csa4G618520(Csa4G618520)…	Csa1G002110(Csa1G002110),Csa1G032450(Csa1G032450),Csa2G252050(Csa2G252050),Csa2G354820(Csa2G354820),Csa2G355030(Csa2G355030),Csa3G017070(Csa3G017070),Csa3G017320(Csa3G017320),Csa3G116720(Csa3G116720),Csa3G146510(Csa3G146510),Csa3G710870(Csa3G710870),Csa3G782680(Csa3G782680),Csa4G097650(Csa4G097650),Csa4G630010(Csa4G630010),Csa4G641690(Csa4G641690),Csa4G642460(Csa4G642460),Csa5G165850(Csa5G165850)…	3.17e-07	1.85e-05
GO:0009693	ethylene biosynthetic process	biological_process	22	2	20	1160	91	18406	Csa5G418770(Csa5G418770),Csa6G491080(Csa6G491080),	Csa1G168920(Csa1G168920),Csa1G287020(Csa1G287020),Csa2G369800(Csa2G369800),Csa2G371110(Csa2G371110),Csa2G371610(Csa2G371610),Csa3G123180(Csa3G123180),Csa3G146510(Csa3G146510),Csa3G207390(Csa3G207390),Csa3G308190(Csa3G308190),Csa3G706170(Csa3G706170),Csa4G049610(Csa4G049610),Csa4G293330(Csa4G293330),Csa5G157380(Csa5G157380),Csa5G517130(Csa5G517130),Csa6G016950(Csa6G016950),Csa6G425790(Csa6G425790)…	4.39e-07	2.34e-05
GO:0009963	positive regulation of flavonoid biosynthetic process	biological_process	25	5	20	1160	117	18406	Csa1G571810(Csa1G571810),Csa1G597720(Csa1G597720),Csa3G001760(Csa3G001760),Csa3G588480(Csa3G588480),Csa4G011770(Csa4G011770),	Csa1G542510(Csa1G542510),Csa1G597020(Csa1G597020),Csa3G119730(Csa3G119730),Csa3G782680(Csa3G782680),Csa3G881860(Csa3G881860),Csa4G008250(Csa4G008250),Csa4G008260(Csa4G008260),Csa4G008760(Csa4G008760),Csa4G008770(Csa4G008770),Csa4G008780(Csa4G008780),Csa4G097650(Csa4G097650),Csa4G500830(Csa4G500830),Csa6G445750(Csa6G445750),Csa6G445760(Csa6G445760),Csa6G445770(Csa6G445770),Csa6G445780(Csa6G445780)…	6.46e-07	3.31e-05
GO:0009612	response to mechanical stimulus	biological_process	17	0	17	1160	58	18406	-	Csa1G039020(Csa1G039020),Csa1G046050(Csa1G046050),Csa1G287020(Csa1G287020),Csa2G030090(Csa2G030090),Csa2G354820(Csa2G354820),Csa2G371110(Csa2G371110),Csa2G371610(Csa2G371610),Csa3G081900(Csa3G081900),Csa3G099590(Csa3G099590),Csa3G164500(Csa3G164500),Csa3G483770(Csa3G483770),Csa3G710870(Csa3G710870),Csa4G642460(Csa4G642460),Csa5G167120(Csa5G167120),Csa5G517130(Csa5G517130),Csa7G073380(Csa7G073380)…	7.31e-07	3.59e-05
GO:0009873	ethylene-activated signaling pathway	biological_process	23	5	18	1160	107	18406	Csa2G004720(Csa2G004720),Csa2G074190(Csa2G074190),Csa3G389850(Csa3G389850),Csa6G121970(Csa6G121970),Csa7G073570(Csa7G073570),	Csa1G002110(Csa1G002110),Csa1G046050(Csa1G046050),Csa1G168920(Csa1G168920),Csa2G354820(Csa2G354820),Csa3G017320(Csa3G017320),Csa3G018320(Csa3G018320),Csa3G116720(Csa3G116720),Csa3G135120(Csa3G135120),Csa3G146510(Csa3G146510),Csa3G483770(Csa3G483770),Csa3G710870(Csa3G710870),Csa4G642460(Csa4G642460),Csa4G665120(Csa4G665120),Csa5G165850(Csa5G165850),Csa6G425790(Csa6G425790),Csa6G500550(Csa6G500550)…	1.56e-06	7.36e-05
GO:0042538	hyperosmotic salinity response	biological_process	28	15	13	1160	151	18406	Csa1G154090(Csa1G154090),Csa2G074190(Csa2G074190),Csa3G015890(Csa3G015890),Csa3G101810(Csa3G101810),Csa3G113920(Csa3G113920),Csa3G135750(Csa3G135750),Csa3G550680(Csa3G550680),Csa3G852470(Csa3G852470),Csa3G859730(Csa3G859730),Csa4G618520(Csa4G618520),Csa4G641590(Csa4G641590),Csa5G569350(Csa5G569350),Csa6G006730(Csa6G006730),Csa6G121970(Csa6G121970),Csa7G407700(Csa7G407700),	Csa1G597020(Csa1G597020),Csa2G252050(Csa2G252050),Csa2G338830(Csa2G338830),Csa2G354820(Csa2G354820),Csa3G017070(Csa3G017070),Csa3G017320(Csa3G017320),Csa3G116720(Csa3G116720),Csa3G782680(Csa3G782680),Csa4G642460(Csa4G642460),Csa5G165850(Csa5G165850),Csa5G421370(Csa5G421370),Csa6G087850(Csa6G087850),Csa6G518190(Csa6G518190),	1.96e-06	8.91e-05
GO:0043090	amino acid import	biological_process	22	13	9	1160	101	18406	Csa2G074190(Csa2G074190),Csa3G127200(Csa3G127200),Csa3G589590(Csa3G589590),Csa3G731160(Csa3G731160),Csa5G515020(Csa5G515020),Csa5G604040(Csa5G604040),Csa5G622530(Csa5G622530),Csa5G647400(Csa5G647400),Csa6G115100(Csa6G115100),Csa6G424530(Csa6G424530),Csa6G424540(Csa6G424540),Csa7G253810(Csa7G253810),Csa7G279240(Csa7G279240),	Csa1G008450(Csa1G008450),Csa1G039020(Csa1G039020),Csa1G075560(Csa1G075560),Csa2G030090(Csa2G030090),Csa3G588520(Csa3G588520),Csa3G730930(Csa3G730930),Csa3G782680(Csa3G782680),Csa6G381850(Csa6G381850),Csa6G495680(Csa6G495680),	2.09e-06	9.18e-05
GO:0009409	response to cold	biological_process	52	21	31	1160	389	18406	Csa1G073810(Csa1G073810),Csa2G000340(Csa2G000340),Csa2G356600(Csa2G356600),Csa2G372710(Csa2G372710),Csa3G101810(Csa3G101810),Csa3G122440(Csa3G122440),Csa3G416130(Csa3G416130),Csa3G852470(Csa3G852470),Csa3G912950(Csa3G912950),Csa4G011820(Csa4G011820),Csa4G154320(Csa4G154320),Csa4G295440(Csa4G295440),Csa4G615750(Csa4G615750),Csa4G641590(Csa4G641590),Csa5G512930(Csa5G512930),Csa5G514500(Csa5G514500)…	Csa1G025960(Csa1G025960),Csa1G032450(Csa1G032450),Csa1G188680(Csa1G188680),Csa1G479630(Csa1G479630),Csa1G597020(Csa1G597020),Csa2G252050(Csa2G252050),Csa2G270210(Csa2G270210),Csa2G354820(Csa2G354820),Csa3G017070(Csa3G017070),Csa3G180260(Csa3G180260),Csa3G715370(Csa3G715370),Csa3G716370(Csa3G716370),Csa3G717370(Csa3G717370),Csa3G730800(Csa3G730800),Csa3G730930(Csa3G730930),Csa3G782680(Csa3G782680)…	2.32e-06	9.82e-05
GO:0080167	response to karrikin	biological_process	28	10	18	1160	154	18406	Csa1G008540(Csa1G008540),Csa1G532210(Csa1G532210),Csa3G589590(Csa3G589590),Csa4G006300(Csa4G006300),Csa5G205920(Csa5G205920),Csa5G206420(Csa5G206420),Csa5G571460(Csa5G571460),Csa5G576680(Csa5G576680),Csa6G483430(Csa6G483430),Csa7G450770(Csa7G450770),	Csa1G039250(Csa1G039250),Csa2G252050(Csa2G252050),Csa2G401380(Csa2G401380),Csa3G081900(Csa3G081900),Csa3G099590(Csa3G099590),Csa3G837040(Csa3G837040),Csa3G841990(Csa3G841990),Csa4G008250(Csa4G008250),Csa4G008260(Csa4G008260),Csa4G008760(Csa4G008760),Csa4G008770(Csa4G008770),Csa4G008780(Csa4G008780),Csa5G601550(Csa5G601550),Csa6G445750(Csa6G445750),Csa6G445760(Csa6G445760),Csa6G445770(Csa6G445770)…	2.77e-06	0.000113379
GO:0010310	regulation of hydrogen peroxide metabolic process	biological_process	31	9	22	1160	184	18406	Csa2G000340(Csa2G000340),Csa2G293350(Csa2G293350),Csa2G361490(Csa2G361490),Csa3G278920(Csa3G278920),Csa3G550680(Csa3G550680),Csa4G038810(Csa4G038810),Csa4G091870(Csa4G091870),Csa5G633290(Csa5G633290),Csa6G006730(Csa6G006730),	Csa1G025960(Csa1G025960),Csa1G039020(Csa1G039020),Csa1G075560(Csa1G075560),Csa1G479630(Csa1G479630),Csa2G360780(Csa2G360780),Csa2G401380(Csa2G401380),Csa3G164500(Csa3G164500),Csa3G710870(Csa3G710870),Csa3G730800(Csa3G730800),Csa3G730930(Csa3G730930),Csa3G779010(Csa3G779010),Csa3G779020(Csa3G779020),Csa3G782680(Csa3G782680),Csa4G046720(Csa4G046720),Csa4G638320(Csa4G638320),Csa5G623920(Csa5G623920)…	3.7e-06	0.000146773
GO:0009651	response to salt stress	biological_process	70	37	33	1160	614	18406	Csa1G015710(Csa1G015710),Csa1G597720(Csa1G597720),Csa2G033920(Csa2G033920),Csa2G074190(Csa2G074190),Csa3G017090(Csa3G017090),Csa3G113920(Csa3G113920),Csa3G127200(Csa3G127200),Csa3G134790(Csa3G134790),Csa3G176260(Csa3G176260),Csa3G733290(Csa3G733290),Csa4G011770(Csa4G011770),Csa4G166980(Csa4G166980),Csa4G179170(Csa4G179170),Csa4G285780(Csa4G285780),Csa4G295440(Csa4G295440),Csa4G618520(Csa4G618520)…	Csa1G025960(Csa1G025960),Csa1G032450(Csa1G032450),Csa1G045550(Csa1G045550),Csa1G062960(Csa1G062960),Csa1G075560(Csa1G075560),Csa1G188680(Csa1G188680),Csa1G303700(Csa1G303700),Csa1G507470(Csa1G507470),Csa1G542510(Csa1G542510),Csa1G617370(Csa1G617370),Csa2G252050(Csa2G252050),Csa2G270210(Csa2G270210),Csa2G354820(Csa2G354820),Csa2G355030(Csa2G355030),Csa3G017070(Csa3G017070),Csa3G119730(Csa3G119730)…	9.6e-06	0.000368738
GO:0009627	systemic acquired resistance	biological_process	37	16	21	1160	253	18406	Csa1G051810(Csa1G051810),Csa1G071870(Csa1G071870),Csa2G000340(Csa2G000340),Csa2G435460(Csa2G435460),Csa3G002370(Csa3G002370),Csa3G175080(Csa3G175080),Csa3G912320(Csa3G912320),Csa4G091870(Csa4G091870),Csa4G280630(Csa4G280630),Csa4G350590(Csa4G350590),Csa4G350600(Csa4G350600),Csa5G153170(Csa5G153170),Csa5G622530(Csa5G622530),Csa7G024010(Csa7G024010),Csa7G069690(Csa7G069690),Csa7G420890(Csa7G420890),	Csa1G008450(Csa1G008450),Csa1G039020(Csa1G039020),Csa1G075560(Csa1G075560),Csa1G597020(Csa1G597020),Csa3G119700(Csa3G119700),Csa3G123180(Csa3G123180),Csa3G457660(Csa3G457660),Csa3G730930(Csa3G730930),Csa3G849900(Csa3G849900),Csa3G889690(Csa3G889690),Csa4G064040(Csa4G064040),Csa5G600370(Csa5G600370),Csa5G600380(Csa5G600380),Csa5G623920(Csa5G623920),Csa6G445070(Csa6G445070),Csa6G495680(Csa6G495680)…	9.84e-06	0.000366418
GO:0031347	regulation of defense response	biological_process	21	8	13	1160	106	18406	Csa1G042920(Csa1G042920),Csa1G071870(Csa1G071870),Csa2G000340(Csa2G000340),Csa3G175080(Csa3G175080),Csa4G091870(Csa4G091870),Csa4G132680(Csa4G132680),Csa5G153170(Csa5G153170),Csa7G069690(Csa7G069690),	Csa1G075560(Csa1G075560),Csa1G479630(Csa1G479630),Csa3G710870(Csa3G710870),Csa3G730930(Csa3G730930),Csa3G889690(Csa3G889690),Csa4G046720(Csa4G046720),Csa5G600370(Csa5G600370),Csa5G600380(Csa5G600380),Csa5G623920(Csa5G623920),Csa6G516920(Csa6G516920),Csa7G004700(Csa7G004700),Csa7G328830(Csa7G328830),Csa7G373530(Csa7G373530),	1.3e-05	0.000470267
GO:0009595	detection of biotic stimulus	biological_process	19	6	13	1160	91	18406	Csa1G073700(Csa1G073700),Csa2G000340(Csa2G000340),Csa2G293350(Csa2G293350),Csa3G550680(Csa3G550680),Csa4G091870(Csa4G091870),Csa6G006730(Csa6G006730),	Csa1G025960(Csa1G025960),Csa1G039020(Csa1G039020),Csa1G075560(Csa1G075560),Csa1G479630(Csa1G479630),Csa2G360780(Csa2G360780),Csa3G164500(Csa3G164500),Csa3G457660(Csa3G457660),Csa3G710870(Csa3G710870),Csa3G730800(Csa3G730800),Csa3G730930(Csa3G730930),Csa3G782680(Csa3G782680),Csa6G016970(Csa6G016970),Csa7G328830(Csa7G328830),	1.62e-05	0.000568541
GO:0006833	water transport	biological_process	25	12	13	1160	144	18406	Csa1G015710(Csa1G015710),Csa1G597720(Csa1G597720),Csa2G033920(Csa2G033920),Csa3G113920(Csa3G113920),Csa3G176260(Csa3G176260),Csa4G166980(Csa4G166980),Csa4G618490(Csa4G618490),Csa5G569350(Csa5G569350),Csa5G640540(Csa5G640540),Csa6G006730(Csa6G006730),Csa6G014800(Csa6G014800),Csa6G445140(Csa6G445140),	Csa1G062960(Csa1G062960),Csa1G542510(Csa1G542510),Csa1G617370(Csa1G617370),Csa3G180320(Csa3G180320),Csa4G214830(Csa4G214830),Csa4G500830(Csa4G500830),Csa5G153020(Csa5G153020),Csa5G198770(Csa5G198770),Csa5G421370(Csa5G421370),Csa6G013350(Csa6G013350),Csa6G140850(Csa6G140850),Csa6G433300(Csa6G433300),Csa7G056500(Csa7G056500),	1.82e-05	0.000621509
GO:0009697	salicylic acid biosynthetic process	biological_process	32	8	24	1160	213	18406	Csa2G000340(Csa2G000340),Csa2G293350(Csa2G293350),Csa2G435460(Csa2G435460),Csa3G550680(Csa3G550680),Csa3G912320(Csa3G912320),Csa4G091870(Csa4G091870),Csa6G006730(Csa6G006730),Csa7G420890(Csa7G420890),	Csa1G025960(Csa1G025960),Csa1G039020(Csa1G039020),Csa1G075560(Csa1G075560),Csa1G479630(Csa1G479630),Csa1G597020(Csa1G597020),Csa2G360780(Csa2G360780),Csa3G119700(Csa3G119700),Csa3G123180(Csa3G123180),Csa3G164500(Csa3G164500),Csa3G271380(Csa3G271380),Csa3G457660(Csa3G457660),Csa3G710870(Csa3G710870),Csa3G730800(Csa3G730800),Csa3G730930(Csa3G730930),Csa3G782680(Csa3G782680),Csa4G064040(Csa4G064040)…	2.26e-05	0.00074981
GO:0052542	defense response by callose deposition	biological_process	12	5	7	1160	41	18406	Csa1G085890(Csa1G085890),Csa1G574960(Csa1G574960),Csa2G373400(Csa2G373400),Csa3G015890(Csa3G015890),Csa6G121970(Csa6G121970),	Csa1G075560(Csa1G075560),Csa2G351800(Csa2G351800),Csa3G017070(Csa3G017070),Csa5G517130(Csa5G517130),Csa6G520370(Csa6G520370),Csa7G071520(Csa7G071520),Csa7G073380(Csa7G073380),	2.47e-05	0.000798629
GO:0006865	amino acid transport	biological_process	24	16	8	1160	143	18406	Csa2G404760(Csa2G404760),Csa3G099630(Csa3G099630),Csa3G589590(Csa3G589590),Csa3G825140(Csa3G825140),Csa4G154320(Csa4G154320),Csa5G515020(Csa5G515020),Csa5G605140(Csa5G605140),Csa5G622530(Csa5G622530),Csa6G017030(Csa6G017030),Csa6G055940(Csa6G055940),Csa6G476630(Csa6G476630),Csa6G497350(Csa6G497350),Csa7G279240(Csa7G279240),Csa7G407820(Csa7G407820),Csa7G432240(Csa7G432240),Csa7G450770(Csa7G450770),	Csa1G008450(Csa1G008450),Csa5G067160(Csa5G067160),Csa5G218780(Csa5G218780),Csa5G623470(Csa5G623470),Csa5G633250(Csa5G633250),Csa6G381850(Csa6G381850),Csa7G024670(Csa7G024670),Csa7G061710(Csa7G061710),	4.32e-05	0.00136039
GO:0007154	cell communication	biological_process	13	4	9	1160	52	18406	Csa3G101810(Csa3G101810),Csa3G912950(Csa3G912950),Csa4G154320(Csa4G154320),Csa6G006730(Csa6G006730),	Csa1G597020(Csa1G597020),Csa3G017070(Csa3G017070),Csa3G730930(Csa3G730930),Csa3G782680(Csa3G782680),Csa4G001850(Csa4G001850),Csa5G148780(Csa5G148780),Csa6G087850(Csa6G087850),Csa6G518190(Csa6G518190),Csa7G398090(Csa7G398090),	5.44e-05	0.00167127
GO:0006355	regulation of transcription, DNA-templated	biological_process	107	46	61	1160	1114	18406	Csa1G004120(Csa1G004120),Csa1G039960(Csa1G039960),Csa1G042350(Csa1G042350),Csa1G364460(Csa1G364460),Csa1G423190(Csa1G423190),Csa1G425940(Csa1G425940),Csa2G000340(Csa2G000340),Csa2G011450(Csa2G011450),Csa2G057080(Csa2G057080),Csa2G100560(Csa2G100560),Csa2G285890(Csa2G285890),Csa2G356600(Csa2G356600),Csa2G361490(Csa2G361490),Csa2G363010(Csa2G363010),Csa2G372710(Csa2G372710),Csa2G401240(Csa2G401240)…	Csa1G009660(Csa1G009660),Csa1G025960(Csa1G025960),Csa1G032450(Csa1G032450),Csa1G045550(Csa1G045550),Csa1G420320(Csa1G420320),Csa1G479630(Csa1G479630),Csa1G523610(Csa1G523610),Csa1G573650(Csa1G573650),Csa1G597730(Csa1G597730),Csa2G247590(Csa2G247590),Csa2G297180(Csa2G297180),Csa2G355030(Csa2G355030),Csa2G369850(Csa2G369850),Csa2G401380(Csa2G401380),Csa3G017320(Csa3G017320),Csa3G018320(Csa3G018320)…	6.5e-05	0.00194906
GO:0043900	regulation of multi-organism process	biological_process	17	5	12	1160	86	18406	Csa2G000340(Csa2G000340),Csa2G293350(Csa2G293350),Csa3G550680(Csa3G550680),Csa4G091870(Csa4G091870),Csa6G006730(Csa6G006730),	Csa1G025960(Csa1G025960),Csa1G039020(Csa1G039020),Csa1G075560(Csa1G075560),Csa1G479630(Csa1G479630),Csa2G360780(Csa2G360780),Csa3G164500(Csa3G164500),Csa3G710870(Csa3G710870),Csa3G730800(Csa3G730800),Csa3G730930(Csa3G730930),Csa3G782680(Csa3G782680),Csa6G016970(Csa6G016970),Csa7G328830(Csa7G328830),	7.87e-05	0.00230168
GO:0043269	regulation of ion transport	biological_process	11	4	7	1160	40	18406	Csa3G589590(Csa3G589590),Csa5G604040(Csa5G604040),Csa6G115100(Csa6G115100),Csa7G279240(Csa7G279240),	Csa1G039020(Csa1G039020),Csa1G075560(Csa1G075560),Csa2G030090(Csa2G030090),Csa3G730930(Csa3G730930),Csa3G782680(Csa3G782680),Csa6G381850(Csa6G381850),Csa6G495680(Csa6G495680),	8.33e-05	0.00238215
GO:0006862	nucleotide transport	biological_process	11	4	7	1160	40	18406	Csa3G589590(Csa3G589590),Csa5G604040(Csa5G604040),Csa6G115100(Csa6G115100),Csa7G279240(Csa7G279240),	Csa1G039020(Csa1G039020),Csa1G075560(Csa1G075560),Csa2G030090(Csa2G030090),Csa3G730930(Csa3G730930),Csa3G782680(Csa3G782680),Csa6G381850(Csa6G381850),Csa6G495680(Csa6G495680),	8.33e-05	0.00243887
GO:0015802	basic amino acid transport	biological_process	11	4	7	1160	40	18406	Csa3G589590(Csa3G589590),Csa5G604040(Csa5G604040),Csa6G115100(Csa6G115100),Csa7G279240(Csa7G279240),	Csa1G039020(Csa1G039020),Csa1G075560(Csa1G075560),Csa2G030090(Csa2G030090),Csa3G730930(Csa3G730930),Csa3G782680(Csa3G782680),Csa6G381850(Csa6G381850),Csa6G495680(Csa6G495680),	8.33e-05	0.00243887
GO:0034976	response to endoplasmic reticulum stress	biological_process	26	20	6	1160	169	18406	Csa1G051810(Csa1G051810),Csa1G527870(Csa1G527870),Csa2G004720(Csa2G004720),Csa2G169720(Csa2G169720),Csa2G348970(Csa2G348970),Csa3G002370(Csa3G002370),Csa3G020080(Csa3G020080),Csa3G800690(Csa3G800690),Csa3G912950(Csa3G912950),Csa4G011820(Csa4G011820),Csa4G091870(Csa4G091870),Csa4G179170(Csa4G179170),Csa4G280630(Csa4G280630),Csa4G350590(Csa4G350590),Csa4G350600(Csa4G350600),Csa5G622530(Csa5G622530)…	Csa1G008450(Csa1G008450),Csa1G075560(Csa1G075560),Csa2G408950(Csa2G408950),Csa3G849900(Csa3G849900),Csa4G641520(Csa4G641520),Csa6G499220(Csa6G499220),	8.43e-05	0.00225151
GO:0009699	phenylpropanoid biosynthetic process	biological_process	10	0	10	1160	35	18406	-	Csa4G008250(Csa4G008250),Csa4G008260(Csa4G008260),Csa4G008760(Csa4G008760),Csa4G008770(Csa4G008770),Csa4G008780(Csa4G008780),Csa6G445750(Csa6G445750),Csa6G445760(Csa6G445760),Csa6G445770(Csa6G445770),Csa6G445780(Csa6G445780),Csa6G446280(Csa6G446280),	0.000121856	0.00312002
GO:0009793	embryo development ending in seed dormancy	biological_process	10	9	1	1160	448	18406	Csa1G595880(Csa1G595880),Csa2G372710(Csa2G372710),Csa3G300600(Csa3G300600),Csa4G000870(Csa4G000870),Csa4G337260(Csa4G337260),Csa5G615310(Csa5G615310),Csa6G520490(Csa6G520490),Csa7G407540(Csa7G407540),Csa7G407700(Csa7G407700),	Csa6G350370(Csa6G350370),	0.000202321	0.00497305
GO:0015696	ammonium transport	biological_process	11	4	7	1160	45	18406	Csa3G589590(Csa3G589590),Csa5G604040(Csa5G604040),Csa6G115100(Csa6G115100),Csa7G279240(Csa7G279240),	Csa1G039020(Csa1G039020),Csa1G075560(Csa1G075560),Csa2G030090(Csa2G030090),Csa3G730930(Csa3G730930),Csa3G782680(Csa3G782680),Csa6G381850(Csa6G381850),Csa6G495680(Csa6G495680),	0.00021663	0.00522035
GO:0006598	polyamine catabolic process	biological_process	13	3	10	1160	61	18406	Csa3G168390(Csa3G168390),Csa4G615750(Csa4G615750),Csa6G017060(Csa6G017060),	Csa4G008250(Csa4G008250),Csa4G008260(Csa4G008260),Csa4G008760(Csa4G008760),Csa4G008770(Csa4G008770),Csa4G008780(Csa4G008780),Csa6G445750(Csa6G445750),Csa6G445760(Csa6G445760),Csa6G445770(Csa6G445770),Csa6G445780(Csa6G445780),Csa6G446280(Csa6G446280),	0.00023822	0.00563024
GO:0009646	response to absence of light	biological_process	10	4	6	1160	40	18406	Csa2G293350(Csa2G293350),Csa7G184660(Csa7G184660),Csa7G184670(Csa7G184670),Csa7G432490(Csa7G432490),	Csa2G030090(Csa2G030090),Csa3G710870(Csa3G710870),Csa4G214830(Csa4G214830),Csa6G010030(Csa6G010030),Csa6G013350(Csa6G013350),Csa7G073380(Csa7G073380),	0.000330599	0.0075242
GO:0006979	response to oxidative stress	biological_process	24	5	19	1160	169	18406	Csa1G065930(Csa1G065930),Csa1G527860(Csa1G527860),Csa3G099630(Csa3G099630),Csa7G069690(Csa7G069690),Csa7G432490(Csa7G432490),	Csa1G479630(Csa1G479630),Csa2G252050(Csa2G252050),Csa2G351800(Csa2G351800),Csa2G354820(Csa2G354820),Csa3G271380(Csa3G271380),Csa4G001850(Csa4G001850),Csa4G008250(Csa4G008250),Csa4G008260(Csa4G008260),Csa4G008760(Csa4G008760),Csa4G008770(Csa4G008770),Csa4G008780(Csa4G008780),Csa4G642460(Csa4G642460),Csa6G010030(Csa6G010030),Csa6G445750(Csa6G445750),Csa6G445760(Csa6G445760),Csa6G445770(Csa6G445770)…	0.000460151	0.0102823
GO:0009644	response to high light intensity	biological_process	28	17	11	1160	211	18406	Csa1G051810(Csa1G051810),Csa1G434160(Csa1G434160),Csa1G527860(Csa1G527860),Csa1G527870(Csa1G527870),Csa1G528490(Csa1G528490),Csa2G004720(Csa2G004720),Csa2G169720(Csa2G169720),Csa2G348970(Csa2G348970),Csa3G020080(Csa3G020080),Csa3G800690(Csa3G800690),Csa4G000600(Csa4G000600),Csa4G011820(Csa4G011820),Csa4G179170(Csa4G179170),Csa5G591720(Csa5G591720),Csa6G518110(Csa6G518110),Csa7G029980(Csa7G029980)…	Csa1G050470(Csa1G050470),Csa1G420310(Csa1G420310),Csa2G270210(Csa2G270210),Csa2G354820(Csa2G354820),Csa2G408950(Csa2G408950),Csa3G018320(Csa3G018320),Csa4G214830(Csa4G214830),Csa4G641520(Csa4G641520),Csa4G642460(Csa4G642460),Csa6G013350(Csa6G013350),Csa7G449420(Csa7G449420),	0.000473957	0.0104017
GO:0042398	cellular modified amino acid biosynthetic process	biological_process	12	2	10	1160	58	18406	Csa3G168390(Csa3G168390),Csa6G017060(Csa6G017060),	Csa4G008250(Csa4G008250),Csa4G008260(Csa4G008260),Csa4G008760(Csa4G008760),Csa4G008770(Csa4G008770),Csa4G008780(Csa4G008780),Csa6G445750(Csa6G445750),Csa6G445760(Csa6G445760),Csa6G445770(Csa6G445770),Csa6G445780(Csa6G445780),Csa6G446280(Csa6G446280),	0.000503018	0.0108458
GO:0009625	response to insect	biological_process	8	1	7	1160	29	18406	Csa2G000340(Csa2G000340),	Csa1G039020(Csa1G039020),Csa1G542510(Csa1G542510),Csa1G597020(Csa1G597020),Csa3G782680(Csa3G782680),Csa4G500830(Csa4G500830),Csa7G033410(Csa7G033410),Csa7G056500(Csa7G056500),	0.000610024	0.0129262
GO:0006888	ER to Golgi vesicle-mediated transport	biological_process	17	9	8	1160	104	18406	Csa2G074190(Csa2G074190),Csa3G127200(Csa3G127200),Csa3G589590(Csa3G589590),Csa5G515020(Csa5G515020),Csa5G604040(Csa5G604040),Csa5G622530(Csa5G622530),Csa5G647400(Csa5G647400),Csa6G115100(Csa6G115100),Csa7G279240(Csa7G279240),	Csa1G008450(Csa1G008450),Csa1G039020(Csa1G039020),Csa1G075560(Csa1G075560),Csa2G030090(Csa2G030090),Csa3G730930(Csa3G730930),Csa3G782680(Csa3G782680),Csa6G381850(Csa6G381850),Csa6G495680(Csa6G495680),	0.000640733	0.0133468
GO:0070838	divalent metal ion transport	biological_process	16	2	14	1160	96	18406	Csa3G099630(Csa3G099630),Csa6G017060(Csa6G017060),	Csa1G045540(Csa1G045540),Csa1G062960(Csa1G062960),Csa1G168350(Csa1G168350),Csa1G587990(Csa1G587990),Csa1G617370(Csa1G617370),Csa3G060980(Csa3G060980),Csa3G099660(Csa3G099660),Csa3G180320(Csa3G180320),Csa3G875430(Csa3G875430),Csa6G091870(Csa6G091870),Csa6G433300(Csa6G433300),Csa6G525340(Csa6G525340),Csa7G447110(Csa7G447110),Csa7G450510(Csa7G450510),	0.000734648	0.015048
GO:0032880	regulation of protein localization	biological_process	9	3	6	1160	39	18406	Csa1G420340(Csa1G420340),Csa3G113920(Csa3G113920),Csa5G569350(Csa5G569350),	Csa1G420310(Csa1G420310),Csa3G848310(Csa3G848310),Csa4G097650(Csa4G097650),Csa4G214830(Csa4G214830),Csa5G421370(Csa5G421370),Csa6G013350(Csa6G013350),	0.00103887	0.0202663
GO:0006820	anion transport	biological_process	11	4	7	1160	55	18406	Csa3G589590(Csa3G589590),Csa5G604040(Csa5G604040),Csa6G115100(Csa6G115100),Csa7G279240(Csa7G279240),	Csa1G039020(Csa1G039020),Csa1G075560(Csa1G075560),Csa2G030090(Csa2G030090),Csa3G730930(Csa3G730930),Csa3G782680(Csa3G782680),Csa6G381850(Csa6G381850),Csa6G495680(Csa6G495680),	0.00105868	0.02033
GO:0006412	translation	biological_process	5	5	0	1160	280	18406	Csa3G215620(Csa3G215620),Csa3G778310(Csa3G778310),Csa4G006260(Csa4G006260),Csa4G618420(Csa4G618420),Csa5G586000(Csa5G586000),	-	0.00106427	0.0201229
GO:0009737	response to abscisic acid	biological_process	48	29	19	1160	457	18406	Csa1G065920(Csa1G065920),Csa1G595880(Csa1G595880),Csa2G004720(Csa2G004720),Csa2G024440(Csa2G024440),Csa2G074190(Csa2G074190),Csa2G292840(Csa2G292840),Csa2G292850(Csa2G292850),Csa2G293360(Csa2G293360),Csa2G294910(Csa2G294910),Csa3G015890(Csa3G015890),Csa3G017090(Csa3G017090),Csa3G101810(Csa3G101810),Csa3G550680(Csa3G550680),Csa3G852470(Csa3G852470),Csa4G011770(Csa4G011770),Csa4G045040(Csa4G045040)…	Csa1G039020(Csa1G039020),Csa1G188680(Csa1G188680),Csa2G252050(Csa2G252050),Csa2G270210(Csa2G270210),Csa2G338830(Csa2G338830),Csa2G354820(Csa2G354820),Csa2G355030(Csa2G355030),Csa3G017320(Csa3G017320),Csa3G116720(Csa3G116720),Csa3G782680(Csa3G782680),Csa4G630010(Csa4G630010),Csa4G641690(Csa4G641690),Csa4G642460(Csa4G642460),Csa5G157930(Csa5G157930),Csa5G165850(Csa5G165850),Csa5G421370(Csa5G421370)…	0.00120191	0.022381
GO:0010187	negative regulation of seed germination	biological_process	6	5	1	1160	19	18406	Csa4G295440(Csa4G295440),Csa5G512930(Csa5G512930),Csa5G514500(Csa5G514500),Csa5G569350(Csa5G569350),Csa7G407700(Csa7G407700),	Csa5G421370(Csa5G421370),	0.00124158	0.0221146
GO:0009408	response to heat	biological_process	28	22	6	1160	227	18406	Csa1G051810(Csa1G051810),Csa1G434160(Csa1G434160),Csa1G527860(Csa1G527860),Csa1G527870(Csa1G527870),Csa1G527880(Csa1G527880),Csa2G004720(Csa2G004720),Csa2G169720(Csa2G169720),Csa2G348970(Csa2G348970),Csa3G020080(Csa3G020080),Csa3G800690(Csa3G800690),Csa4G000600(Csa4G000600),Csa4G011820(Csa4G011820),Csa4G179170(Csa4G179170),Csa4G295440(Csa4G295440),Csa5G512930(Csa5G512930),Csa5G514500(Csa5G514500)…	Csa1G025960(Csa1G025960),Csa2G408950(Csa2G408950),Csa3G730800(Csa3G730800),Csa3G845500(Csa3G845500),Csa4G641520(Csa4G641520),Csa6G520300(Csa6G520300),	0.00137506	0.0241421
GO:0046854	phosphatidylinositol phosphorylation	biological_process	3	1	2	1160	4	18406	Csa6G401430(Csa6G401430),	Csa5G606910(Csa5G606910),Csa6G087850(Csa6G087850),	0.00142499	0.0246664
GO:0006952	defense response	biological_process	31	13	18	1160	263	18406	Csa1G085890(Csa1G085890),Csa2G020940(Csa2G020940),Csa2G024440(Csa2G024440),Csa2G435460(Csa2G435460),Csa3G002860(Csa3G002860),Csa3G389850(Csa3G389850),Csa3G418790(Csa3G418790),Csa4G154320(Csa4G154320),Csa4G166980(Csa4G166980),Csa4G280630(Csa4G280630),Csa4G290740(Csa4G290740),Csa6G014800(Csa6G014800),Csa7G420890(Csa7G420890),	Csa2G360780(Csa2G360780),Csa2G401380(Csa2G401380),Csa3G135120(Csa3G135120),Csa3G164500(Csa3G164500),Csa3G782680(Csa3G782680),Csa3G845500(Csa3G845500),Csa4G008250(Csa4G008250),Csa4G008260(Csa4G008260),Csa4G008760(Csa4G008760),Csa4G008770(Csa4G008770),Csa4G008780(Csa4G008780),Csa5G623470(Csa5G623470),Csa6G445750(Csa6G445750),Csa6G445760(Csa6G445760),Csa6G445770(Csa6G445770),Csa6G445780(Csa6G445780)…	0.00159218	0.0264431
GO:0009909	regulation of flower development	biological_process	4	4	0	1160	243	18406	Csa1G595880(Csa1G595880),Csa2G372710(Csa2G372710),Csa3G319280(Csa3G319280),Csa5G608420(Csa5G608420),	-	0.00167016	0.0273684
GO:0042742	defense response to bacterium	biological_process	39	14	25	1160	361	18406	Csa2G000340(Csa2G000340),Csa2G293350(Csa2G293350),Csa3G017090(Csa3G017090),Csa3G418790(Csa3G418790),Csa3G550680(Csa3G550680),Csa3G636410(Csa3G636410),Csa4G091870(Csa4G091870),Csa4G295440(Csa4G295440),Csa4G641590(Csa4G641590),Csa5G512930(Csa5G512930),Csa5G514500(Csa5G514500),Csa6G006730(Csa6G006730),Csa6G486960(Csa6G486960),Csa6G522700(Csa6G522700),	Csa1G025960(Csa1G025960),Csa1G039020(Csa1G039020),Csa1G075560(Csa1G075560),Csa1G168920(Csa1G168920),Csa1G479630(Csa1G479630),Csa1G597020(Csa1G597020),Csa2G297180(Csa2G297180),Csa2G355030(Csa2G355030),Csa2G360780(Csa2G360780),Csa3G164500(Csa3G164500),Csa3G710870(Csa3G710870),Csa3G730800(Csa3G730800),Csa3G730930(Csa3G730930),Csa3G779010(Csa3G779010),Csa3G779020(Csa3G779020),Csa3G782680(Csa3G782680)…	0.00206136	0.0333344
GO:0009750	response to fructose	biological_process	18	7	11	1160	127	18406	Csa1G015710(Csa1G015710),Csa1G597720(Csa1G597720),Csa3G113920(Csa3G113920),Csa4G166980(Csa4G166980),Csa6G014800(Csa6G014800),Csa6G505950(Csa6G505950),Csa7G253750(Csa7G253750),	Csa1G062960(Csa1G062960),Csa1G542510(Csa1G542510),Csa1G617370(Csa1G617370),Csa3G124230(Csa3G124230),Csa3G180320(Csa3G180320),Csa3G730930(Csa3G730930),Csa3G841990(Csa3G841990),Csa4G500830(Csa4G500830),Csa5G218780(Csa5G218780),Csa6G433300(Csa6G433300),Csa7G056500(Csa7G056500),	0.00216352	0.0345321
GO:0010286	heat acclimation	biological_process	11	6	5	1160	63	18406	Csa1G025900(Csa1G025900),Csa3G588480(Csa3G588480),Csa4G011820(Csa4G011820),Csa5G591720(Csa5G591720),Csa6G133760(Csa6G133760),Csa6G501910(Csa6G501910),	Csa1G046050(Csa1G046050),Csa2G270210(Csa2G270210),Csa2G377990(Csa2G377990),Csa3G483770(Csa3G483770),Csa7G012410(Csa7G012410),	0.00297414	0.0451261
GO:0009694	jasmonic acid metabolic process	biological_process	7	6	1	1160	30	18406	Csa1G002090(Csa1G002090),Csa1G439830(Csa1G439830),Csa3G859730(Csa3G859730),Csa4G132680(Csa4G132680),Csa5G603370(Csa5G603370),Csa6G384060(Csa6G384060),	Csa2G360780(Csa2G360780),	0.0029964	0.0449094
GO:0051567	histone H3-K9 methylation	biological_process	1	1	0	1160	140	18406	Csa5G610420(Csa5G610420),	-	0.00338662	0.0495495
GO:0046274	lignin catabolic process	biological_process	3	0	3	1160	6	18406	-	Csa6G445750(Csa6G445750),Csa6G445760(Csa6G445760),Csa6G445770(Csa6G445770),	0.00388274	0.0491948
GO:0030003	cellular cation homeostasis	biological_process	16	2	14	1160	114	18406	Csa3G099630(Csa3G099630),Csa6G017060(Csa6G017060),	Csa1G045540(Csa1G045540),Csa1G062960(Csa1G062960),Csa1G168350(Csa1G168350),Csa1G587990(Csa1G587990),Csa1G617370(Csa1G617370),Csa3G060980(Csa3G060980),Csa3G099660(Csa3G099660),Csa3G180320(Csa3G180320),Csa3G875430(Csa3G875430),Csa6G091870(Csa6G091870),Csa6G433300(Csa6G433300),Csa6G525340(Csa6G525340),Csa7G447110(Csa7G447110),Csa7G450510(Csa7G450510),	0.00396513	0.0482489
GO:0005739	mitochondrion	cellular_component	86	42	44	1160	2060	18406	Csa1G015720(Csa1G015720),Csa1G015730(Csa1G015730),Csa1G038890(Csa1G038890),Csa1G051810(Csa1G051810),Csa1G063590(Csa1G063590),Csa1G064170(Csa1G064170),Csa1G071890(Csa1G071890),Csa1G085890(Csa1G085890),Csa1G263990(Csa1G263990),Csa1G574940(Csa1G574940),Csa1G613490(Csa1G613490),Csa2G047790(Csa2G047790),Csa2G058690(Csa2G058690),Csa2G169720(Csa2G169720),Csa2G350420(Csa2G350420),Csa2G360580(Csa2G360580)…	Csa1G021900(Csa1G021900),Csa1G168350(Csa1G168350),Csa1G537320(Csa1G537320),Csa2G005340(Csa2G005340),Csa2G351800(Csa2G351800),Csa2G360780(Csa2G360780),Csa2G369220(Csa2G369220),Csa2G371110(Csa2G371110),Csa2G371610(Csa2G371610),Csa2G377990(Csa2G377990),Csa2G408960(Csa2G408960),Csa3G180320(Csa3G180320),Csa3G207890(Csa3G207890),Csa3G483760(Csa3G483760),Csa3G600010(Csa3G600010),Csa3G710730(Csa3G710730)…	8.47e-05	0.00221566
GO:0009522	photosystem I	cellular_component	4	0	4	1160	4	18406	-	Csa1G168350(Csa1G168350),Csa3G060980(Csa3G060980),Csa6G483300(Csa6G483300),Csa6G525340(Csa6G525340),	0.000150787	0.00378198
GO:0005886	plasma membrane	cellular_component	237	130	107	1160	2919	18406	Csa1G001490(Csa1G001490),Csa1G002710(Csa1G002710),Csa1G008530(Csa1G008530),Csa1G008540(Csa1G008540),Csa1G015710(Csa1G015710),Csa1G024900(Csa1G024900),Csa1G042970(Csa1G042970),Csa1G051810(Csa1G051810),Csa1G064820(Csa1G064820),Csa1G064830(Csa1G064830),Csa1G065920(Csa1G065920),Csa1G071870(Csa1G071870),Csa1G085890(Csa1G085890),Csa1G569270(Csa1G569270),Csa1G569290(Csa1G569290),Csa1G574960(Csa1G574960)…	Csa1G002110(Csa1G002110),Csa1G004050(Csa1G004050),Csa1G024950(Csa1G024950),Csa1G039020(Csa1G039020),Csa1G046040(Csa1G046040),Csa1G050470(Csa1G050470),Csa1G287020(Csa1G287020),Csa1G303700(Csa1G303700),Csa1G422480(Csa1G422480),Csa1G467120(Csa1G467120),Csa1G507470(Csa1G507470),Csa1G589660(Csa1G589660),Csa1G589710(Csa1G589710),Csa1G597020(Csa1G597020),Csa1G599540(Csa1G599540),Csa1G601000(Csa1G601000)…	0.00025191	0.00584146
GO:0009505	plant-type cell wall	cellular_component	30	17	13	1160	247	18406	Csa1G015710(Csa1G015710),Csa1G051810(Csa1G051810),Csa1G612830(Csa1G612830),Csa2G035370(Csa2G035370),Csa2G348200(Csa2G348200),Csa3G016410(Csa3G016410),Csa3G020060(Csa3G020060),Csa3G821600(Csa3G821600),Csa4G008800(Csa4G008800),Csa4G154320(Csa4G154320),Csa4G651910(Csa4G651910),Csa5G182120(Csa5G182120),Csa5G605760(Csa5G605760),Csa5G610420(Csa5G610420),Csa6G190340(Csa6G190340),Csa7G374570(Csa7G374570)…	Csa1G002060(Csa1G002060),Csa1G422480(Csa1G422480),Csa2G369020(Csa2G369020),Csa2G371100(Csa2G371100),Csa2G401380(Csa2G401380),Csa3G149980(Csa3G149980),Csa3G781570(Csa3G781570),Csa3G848310(Csa3G848310),Csa3G889770(Csa3G889770),Csa4G082370(Csa4G082370),Csa6G194150(Csa6G194150),Csa6G309980(Csa6G309980),Csa7G450510(Csa7G450510),	0.00120366	0.0217543
GO:0046658	anchored component of plasma membrane	cellular_component	12	9	3	1160	66	18406	Csa1G015710(Csa1G015710),Csa1G164660(Csa1G164660),Csa3G418790(Csa3G418790),Csa3G843830(Csa3G843830),Csa7G024010(Csa7G024010),Csa7G031660(Csa7G031660),Csa7G108300(Csa7G108300),Csa7G374570(Csa7G374570),Csa7G432490(Csa7G432490),	Csa1G507470(Csa1G507470),Csa3G165620(Csa3G165620),Csa7G061200(Csa7G061200),	0.00146802	0.0247151
GO:0009507	chloroplast	cellular_component	146	74	72	1160	2979	18406	Csa1G002090(Csa1G002090),Csa1G002660(Csa1G002660),Csa1G038320(Csa1G038320),Csa1G042970(Csa1G042970),Csa1G051810(Csa1G051810),Csa1G068570(Csa1G068570),Csa1G420340(Csa1G420340),Csa1G529620(Csa1G529620),Csa1G532200(Csa1G532200),Csa1G532210(Csa1G532210),Csa1G600890(Csa1G600890),Csa1G612830(Csa1G612830),Csa2G000340(Csa2G000340),Csa2G010420(Csa2G010420),Csa2G293350(Csa2G293350),Csa2G295420(Csa2G295420)…	Csa1G002130(Csa1G002130),Csa1G008450(Csa1G008450),Csa1G009770(Csa1G009770),Csa1G039020(Csa1G039020),Csa1G039250(Csa1G039250),Csa1G045540(Csa1G045540),Csa1G046190(Csa1G046190),Csa1G071940(Csa1G071940),Csa1G168350(Csa1G168350),Csa1G228960(Csa1G228960),Csa1G471460(Csa1G471460),Csa1G589710(Csa1G589710),Csa1G617370(Csa1G617370),Csa1G630330(Csa1G630330),Csa2G238860(Csa2G238860),Csa2G351020(Csa2G351020)…	0.00240479	0.0378909
GO:0009506	plasmodesma	cellular_component	74	45	29	1160	813	18406	Csa1G008540(Csa1G008540),Csa1G051810(Csa1G051810),Csa1G071870(Csa1G071870),Csa1G604040(Csa1G604040),Csa1G690180(Csa1G690180),Csa2G009320(Csa2G009320),Csa2G074190(Csa2G074190),Csa2G099480(Csa2G099480),Csa2G145880(Csa2G145880),Csa2G174120(Csa2G174120),Csa2G348200(Csa2G348200),Csa2G348970(Csa2G348970),Csa3G175080(Csa3G175080),Csa3G215620(Csa3G215620),Csa3G780520(Csa3G780520),Csa3G821600(Csa3G821600)…	Csa1G008450(Csa1G008450),Csa1G228960(Csa1G228960),Csa1G264530(Csa1G264530),Csa1G287020(Csa1G287020),Csa1G601000(Csa1G601000),Csa2G353490(Csa2G353490),Csa3G118080(Csa3G118080),Csa3G149980(Csa3G149980),Csa3G165620(Csa3G165620),Csa3G633290(Csa3G633290),Csa3G730930(Csa3G730930),Csa3G781570(Csa3G781570),Csa3G782680(Csa3G782680),Csa3G848310(Csa3G848310),Csa4G638320(Csa4G638320),Csa5G155500(Csa5G155500)…	0.00315208	0.0466736
GO:0003700	sequence-specific DNA binding transcription factor activity	molecular_function	136	59	77	1160	1306	18406	Csa1G004120(Csa1G004120),Csa1G039960(Csa1G039960),Csa1G042350(Csa1G042350),Csa1G231530(Csa1G231530),Csa1G364460(Csa1G364460),Csa1G423190(Csa1G423190),Csa1G425940(Csa1G425940),Csa1G555600(Csa1G555600),Csa2G004720(Csa2G004720),Csa2G011420(Csa2G011420),Csa2G011450(Csa2G011450),Csa2G057080(Csa2G057080),Csa2G100560(Csa2G100560),Csa2G285890(Csa2G285890),Csa2G356600(Csa2G356600),Csa2G361490(Csa2G361490)…	Csa1G009660(Csa1G009660),Csa1G025960(Csa1G025960),Csa1G045550(Csa1G045550),Csa1G168870(Csa1G168870),Csa1G420310(Csa1G420310),Csa1G420320(Csa1G420320),Csa1G523610(Csa1G523610),Csa1G573650(Csa1G573650),Csa1G597730(Csa1G597730),Csa2G200440(Csa2G200440),Csa2G247590(Csa2G247590),Csa2G251490(Csa2G251490),Csa2G297180(Csa2G297180),Csa2G338830(Csa2G338830),Csa2G354820(Csa2G354820),Csa2G355030(Csa2G355030)…	1.38e-07	8.51e-06
GO:0045548	phenylalanine ammonia-lyase activity	molecular_function	10	0	10	1160	16	18406	-	Csa4G008250(Csa4G008250),Csa4G008260(Csa4G008260),Csa4G008760(Csa4G008760),Csa4G008770(Csa4G008770),Csa4G008780(Csa4G008780),Csa6G445750(Csa6G445750),Csa6G445760(Csa6G445760),Csa6G445770(Csa6G445770),Csa6G445780(Csa6G445780),Csa6G446280(Csa6G446280),	3.4e-07	1.9e-05
GO:0047262	polygalacturonate 4-alpha-galacturonosyltransferase activity	molecular_function	7	3	4	1160	24	18406	Csa4G119780(Csa4G119780),Csa6G177440(Csa6G177440),Csa6G487700(Csa6G487700),	Csa3G854760(Csa3G854760),Csa4G002530(Csa4G002530),Csa5G603940(Csa5G603940),Csa6G510320(Csa6G510320),	0.000885692	0.0178445
GO:0003735	structural constituent of ribosome	molecular_function	5	5	0	1160	284	18406	Csa3G215620(Csa3G215620),Csa3G778310(Csa3G778310),Csa4G006260(Csa4G006260),Csa4G618420(Csa4G618420),Csa5G586000(Csa5G586000),	-	0.000889749	0.0176371
GO:0004620	phospholipase activity	molecular_function	5	5	0	1160	13	18406	Csa2G292840(Csa2G292840),Csa2G292850(Csa2G292850),Csa2G293360(Csa2G293360),Csa2G294910(Csa2G294910),Csa6G526340(Csa6G526340),	-	0.00120197	0.0220481
GO:0002020	protease binding	molecular_function	3	3	0	1160	4	18406	Csa4G295440(Csa4G295440),Csa5G512930(Csa5G512930),Csa5G514500(Csa5G514500),	-	0.00142499	0.0257546
GO:0005310	dicarboxylic acid transmembrane transporter activity	molecular_function	3	0	3	1160	5	18406	-	Csa2G371110(Csa2G371110),Csa2G371610(Csa2G371610),Csa6G499090(Csa6G499090),	0.00244435	0.0380267
GO:0016301	kinase activity	molecular_function	71	42	29	1160	766	18406	Csa1G064820(Csa1G064820),Csa1G064830(Csa1G064830),Csa1G065920(Csa1G065920),Csa1G065930(Csa1G065930),Csa1G073700(Csa1G073700),Csa1G077740(Csa1G077740),Csa1G530670(Csa1G530670),Csa1G532310(Csa1G532310),Csa1G574960(Csa1G574960),Csa1G589720(Csa1G589720),Csa1G690150(Csa1G690150),Csa2G000340(Csa2G000340),Csa2G348970(Csa2G348970),Csa2G373400(Csa2G373400),Csa2G375780(Csa2G375780),Csa3G001760(Csa3G001760)…	Csa1G004050(Csa1G004050),Csa1G046040(Csa1G046040),Csa1G175730(Csa1G175730),Csa1G467120(Csa1G467120),Csa1G479630(Csa1G479630),Csa1G597020(Csa1G597020),Csa2G348900(Csa2G348900),Csa3G121690(Csa3G121690),Csa3G135070(Csa3G135070),Csa3G836460(Csa3G836460),Csa4G064040(Csa4G064040),Csa4G172540(Csa4G172540),Csa5G211530(Csa5G211530),Csa5G429990(Csa5G429990),Csa5G600370(Csa5G600370),Csa5G600380(Csa5G600380)…	0.00248195	0.0381289
GO:0005516	calmodulin binding	molecular_function	22	11	11	1160	178	18406	Csa1G085890(Csa1G085890),Csa2G222130(Csa2G222130),Csa3G607120(Csa3G607120),Csa3G823080(Csa3G823080),Csa4G011820(Csa4G011820),Csa4G017170(Csa4G017170),Csa5G155510(Csa5G155510),Csa6G491080(Csa6G491080),Csa7G342770(Csa7G342770),Csa7G379080(Csa7G379080),Csa7G447850(Csa7G447850),	Csa1G032450(Csa1G032450),Csa1G589650(Csa1G589650),Csa3G099660(Csa3G099660),Csa4G279910(Csa4G279910),Csa4G641520(Csa4G641520),Csa4G642520(Csa4G642520),Csa5G623470(Csa5G623470),Csa6G483300(Csa6G483300),Csa6G495100(Csa6G495100),Csa6G495680(Csa6G495680),Csa7G073780(Csa7G073780),	0.00405655	0.0488774
