# Supplementary material for: Elucidation of the molecular responses of a cucumber segment substitution line carrying Pm5.1 and its recurrent parent triggered by powdery mildew by comparative transcriptome profiling
Source: BMC Genomics. 2017 Jan 5;18:21. doi: 10.1186/s12864-016-3438-z (PMC5217421; doi:10.1186/s12864-016-3438-z)
Supplement: Additional file 7: Table S7. — Significant Kyoto encyclopedia of genes and genomes pathway of differentially expressed genes in SSL508-28 after 48 h of powdery mildew inoculation compared with its control. (XLS 38 kb) [file 12864_2016_3438_MOESM7_ESM.xls]

## Sheet: Sheet1
Table S7 Significant Kyoto encyclopedia of genes and genomes pathway of differentially expressed genes in SSL508-28 after 48hours of powdery mildew inoculation compared with its control.
Pathway_ID	PATHWAY_DES	diff_gene_in_this_pathway	UP_GENES	DOWN_GENES	diff_gene_in_all_pathway	all_gene_in_this_pathway	all_gene_in_all_pathway	all_gene_list	gene_UP_list	gene_DOWN_list	Pvalue	FDR
ko04626	Plant-pathogen interaction	23	11	12	252	116	4819	Csa1G569270(Csa1G569270),Csa1G569290(Csa1G569290),Csa3G823060(Csa3G823060),Csa2G228380(Csa2G228380),Csa5G636620(Csa5G636620),Csa1G164670(Csa1G164670),Csa5G627080(Csa5G627080),Csa5G608150(Csa5G608150),Csa3G588520(Csa3G588520),Csa6G522700(Csa6G522700),Csa4G172540(Csa4G172540),Csa2G000340(Csa2G000340),Csa1G025960(Csa1G025960),Csa3G121580(Csa3G121580),Csa4G050120(Csa4G050120),Csa3G730800(Csa3G730800)…	Csa1G569270(Csa1G569270),Csa1G569290(Csa1G569290),Csa5G627080(Csa5G627080),Csa6G522700(Csa6G522700),Csa2G000340(Csa2G000340),Csa3G121580(Csa3G121580),Csa4G050120(Csa4G050120),Csa3G319280(Csa3G319280),Csa3G183950(Csa3G183950),Csa3G607120(Csa3G607120),Csa3G130280(Csa3G130280),	Csa3G823060(Csa3G823060),Csa2G228380(Csa2G228380),Csa5G636620(Csa5G636620),Csa1G164670(Csa1G164670),Csa5G608150(Csa5G608150),Csa3G588520(Csa3G588520),Csa4G172540(Csa4G172540),Csa1G025960(Csa1G025960),Csa3G730800(Csa3G730800),Csa3G845500(Csa3G845500),Csa6G505910(Csa6G505910),Csa3G727960(Csa3G727960),	1.16618e-07	2.36735e-05
ko04915	Estrogen signaling pathway	12	9	3	252	43	4819	Csa1G569270(Csa1G569270),Csa1G569290(Csa1G569290),Csa6G006730(Csa6G006730),Csa2G228380(Csa2G228380),Csa5G636620(Csa5G636620),Csa5G512930(Csa5G512930),Csa5G514500(Csa5G514500),Csa2G000340(Csa2G000340),Csa4G295440(Csa4G295440),Csa1G479630(Csa1G479630),Csa3G183950(Csa3G183950),Csa3G172920(Csa3G172920),	Csa1G569270(Csa1G569270),Csa1G569290(Csa1G569290),Csa6G006730(Csa6G006730),Csa5G512930(Csa5G512930),Csa5G514500(Csa5G514500),Csa2G000340(Csa2G000340),Csa4G295440(Csa4G295440),Csa3G183950(Csa3G183950),Csa3G172920(Csa3G172920),	Csa2G228380(Csa2G228380),Csa5G636620(Csa5G636620),Csa1G479630(Csa1G479630),	1.94225e-06	0.000197139
ko04612	Antigen processing and presentation	10	9	1	252	32	4819	Csa1G569270(Csa1G569270),Csa2G351820(Csa2G351820),Csa1G569290(Csa1G569290),Csa5G512930(Csa5G512930),Csa5G514500(Csa5G514500),Csa1G051810(Csa1G051810),Csa4G295440(Csa4G295440),Csa3G183950(Csa3G183950),Csa7G446710(Csa7G446710),Csa5G160170(Csa5G160170),	Csa1G569270(Csa1G569270),Csa1G569290(Csa1G569290),Csa5G512930(Csa5G512930),Csa5G514500(Csa5G514500),Csa1G051810(Csa1G051810),Csa4G295440(Csa4G295440),Csa3G183950(Csa3G183950),Csa7G446710(Csa7G446710),Csa5G160170(Csa5G160170),	Csa2G351820(Csa2G351820),	3.80058e-06	0.000257173
ko00360	Phenylalanine metabolism	11	1	10	252	62	4819	Csa4G008780(Csa4G008780),Csa6G445760(Csa6G445760),Csa4G000870(Csa4G000870),Csa4G008770(Csa4G008770),Csa6G445780(Csa6G445780),Csa4G008760(Csa4G008760),Csa6G445750(Csa6G445750),Csa4G008260(Csa4G008260),Csa4G008250(Csa4G008250),Csa6G445770(Csa6G445770),Csa6G446280(Csa6G446280),	Csa4G000870(Csa4G000870),	Csa4G008780(Csa4G008780),Csa6G445760(Csa6G445760),Csa4G008770(Csa4G008770),Csa6G445780(Csa6G445780),Csa4G008760(Csa4G008760),Csa6G445750(Csa6G445750),Csa4G008260(Csa4G008260),Csa4G008250(Csa4G008250),Csa6G445770(Csa6G445770),Csa6G446280(Csa6G446280),	0.000345623	0.0175404
ko04141	Protein processing in endoplasmic reticulum	22	20	2	252	180	4819	Csa1G073810(Csa1G073810),Csa1G569270(Csa1G569270),Csa1G569290(Csa1G569290),Csa1G527860(Csa1G527860),Csa2G033920(Csa2G033920),Csa4G637750(Csa4G637750),Csa7G011870(Csa7G011870),Csa5G512930(Csa5G512930),Csa3G020080(Csa3G020080),Csa2G360850(Csa2G360850),Csa5G514500(Csa5G514500),Csa6G524050(Csa6G524050),Csa7G041350(Csa7G041350),Csa1G527870(Csa1G527870),Csa1G051810(Csa1G051810),Csa4G295440(Csa4G295440)…	Csa1G073810(Csa1G073810),Csa1G569270(Csa1G569270),Csa1G569290(Csa1G569290),Csa1G527860(Csa1G527860),Csa2G033920(Csa2G033920),Csa7G011870(Csa7G011870),Csa5G512930(Csa5G512930),Csa3G020080(Csa3G020080),Csa5G514500(Csa5G514500),Csa6G524050(Csa6G524050),Csa7G041350(Csa7G041350),Csa1G527870(Csa1G527870),Csa1G051810(Csa1G051810),Csa4G295440(Csa4G295440),Csa3G629240(Csa3G629240),Csa6G133760(Csa6G133760)…	Csa4G637750(Csa4G637750),Csa2G360850(Csa2G360850),	0.000375911	0.015262
ko00940	Phenylpropanoid biosynthesis	21	6	15	252	178	4819	Csa4G008780(Csa4G008780),Csa4G285780(Csa4G285780),Csa6G445760(Csa6G445760),Csa4G008770(Csa4G008770),Csa1G612830(Csa1G612830),Csa6G366400(Csa6G366400),Csa6G495000(Csa6G495000),Csa6G445780(Csa6G445780),Csa4G008760(Csa4G008760),Csa1G062960(Csa1G062960),Csa3G715370(Csa3G715370),Csa6G445750(Csa6G445750),Csa4G008260(Csa4G008260),Csa3G736970(Csa3G736970),Csa4G008250(Csa4G008250),Csa7G061710(Csa7G061710)…	Csa4G285780(Csa4G285780),Csa1G612830(Csa1G612830),Csa6G366400(Csa6G366400),Csa6G495000(Csa6G495000),Csa3G736970(Csa3G736970),Csa6G497350(Csa6G497350),	Csa4G008780(Csa4G008780),Csa6G445760(Csa6G445760),Csa4G008770(Csa4G008770),Csa6G445780(Csa6G445780),Csa4G008760(Csa4G008760),Csa1G062960(Csa1G062960),Csa3G715370(Csa3G715370),Csa6G445750(Csa6G445750),Csa4G008260(Csa4G008260),Csa4G008250(Csa4G008250),Csa7G061710(Csa7G061710),Csa3G717370(Csa3G717370),Csa6G445770(Csa6G445770),Csa6G446280(Csa6G446280),Csa3G716370(Csa3G716370),	0.00077628	0.0262641
ko04015	Rap1 signaling pathway	16	9	7	252	122	4819	Csa6G006730(Csa6G006730),Csa2G228380(Csa2G228380),Csa5G636620(Csa5G636620),Csa5G512930(Csa5G512930),Csa6G190370(Csa6G190370),Csa5G514500(Csa5G514500),Csa4G172540(Csa4G172540),Csa2G000340(Csa2G000340),Csa3G435030(Csa3G435030),Csa4G295440(Csa4G295440),Csa1G479630(Csa1G479630),Csa3G850600(Csa3G850600),Csa1G077740(Csa1G077740),Csa6G505910(Csa6G505910),Csa6G404180(Csa6G404180),Csa6G445070(Csa6G445070),	Csa6G006730(Csa6G006730),Csa5G512930(Csa5G512930),Csa6G190370(Csa6G190370),Csa5G514500(Csa5G514500),Csa2G000340(Csa2G000340),Csa4G295440(Csa4G295440),Csa3G850600(Csa3G850600),Csa1G077740(Csa1G077740),Csa6G404180(Csa6G404180),	Csa2G228380(Csa2G228380),Csa5G636620(Csa5G636620),Csa4G172540(Csa4G172540),Csa3G435030(Csa3G435030),Csa1G479630(Csa1G479630),Csa6G505910(Csa6G505910),Csa6G445070(Csa6G445070),	0.000895791	0.0259779
ko04075	Plant hormone signal transduction	28	20	8	252	269	4819	Csa1G231530(Csa1G231530),Csa7G452370(Csa7G452370),Csa7G378520(Csa7G378520),Csa6G446450(Csa6G446450),Csa5G434550(Csa5G434550),Csa2G011420(Csa2G011420),Csa3G017090(Csa3G017090),Csa4G312880(Csa4G312880),Csa3G822100(Csa3G822100),Csa4G048040(Csa4G048040),Csa7G327730(Csa7G327730),Csa6G137590(Csa6G137590),Csa2G006790(Csa2G006790),Csa5G166440(Csa5G166440),Csa5G153170(Csa5G153170),Csa5G569350(Csa5G569350)…	Csa1G231530(Csa1G231530),Csa7G452370(Csa7G452370),Csa2G011420(Csa2G011420),Csa3G017090(Csa3G017090),Csa4G312880(Csa4G312880),Csa3G822100(Csa3G822100),Csa4G048040(Csa4G048040),Csa7G327730(Csa7G327730),Csa6G137590(Csa6G137590),Csa2G006790(Csa2G006790),Csa5G153170(Csa5G153170),Csa5G569350(Csa5G569350),Csa3G878200(Csa3G878200),Csa3G389850(Csa3G389850),Csa7G073570(Csa7G073570),Csa1G042920(Csa1G042920)…	Csa7G378520(Csa7G378520),Csa6G446450(Csa6G446450),Csa5G434550(Csa5G434550),Csa5G166440(Csa5G166440),Csa3G135120(Csa3G135120),Csa2G200440(Csa2G200440),Csa5G421370(Csa5G421370),Csa1G422480(Csa1G422480),	0.00102259	0.0259482
ko00195	Photosynthesis	9	0	9	252	55	4819	Csa1G168350(Csa1G168350),Csa6G483300(Csa6G483300),Csa3G875430(Csa3G875430),Csa3G060980(Csa3G060980),Csa3G119660(Csa3G119660),Csa6G525340(Csa6G525340),Csa6G016970(Csa6G016970),Csa3G856020(Csa3G856020),CsaUNG024230(CsaUNG024230),	-	Csa1G168350(Csa1G168350),Csa6G483300(Csa6G483300),Csa3G875430(Csa3G875430),Csa3G060980(Csa3G060980),Csa3G119660(Csa3G119660),Csa6G525340(Csa6G525340),Csa6G016970(Csa6G016970),Csa3G856020(Csa3G856020),CsaUNG024230(CsaUNG024230),	0.00181536	0.0409464
ko04621	NOD-like receptor signaling pathway	5	4	1	252	22	4819	Csa1G569270(Csa1G569270),Csa1G569290(Csa1G569290),Csa6G006730(Csa6G006730),Csa1G479630(Csa1G479630),Csa3G183950(Csa3G183950),	Csa1G569270(Csa1G569270),Csa1G569290(Csa1G569290),Csa6G006730(Csa6G006730),Csa3G183950(Csa3G183950),	Csa1G479630(Csa1G479630),	0.00257288	0.0522294
ko00523	Polyketide sugar unit biosynthesis	1	1	0	252	1	4819	Csa5G156140(Csa5G156140),	Csa5G156140(Csa5G156140),	-	0.0026715	0.0493013
ko03015	mRNA surveillance pathway	1	1	0	252	171	4819	Csa2G285910(Csa2G285910),	Csa2G285910(Csa2G285910),	-	0.00285179	0.0482428
