# Supplementary material for: Elucidation of the molecular responses of a cucumber segment substitution line carrying Pm5.1 and its recurrent parent triggered by powdery mildew by comparative transcriptome profiling
Source: BMC Genomics. 2017 Jan 5;18:21. doi: 10.1186/s12864-016-3438-z (PMC5217421; doi:10.1186/s12864-016-3438-z)
Supplement: Additional file 8: Table S8. — Significant Kyoto encyclopedia of genes and genomes pathway of differentially expressed genes in D8 after 48 h of powdery mildew inoculation compared with its control. (XLS 48 kb) [file 12864_2016_3438_MOESM8_ESM.xls]

## Sheet: Sheet1
Table S8 Significant Kyoto encyclopedia of genes and genomes pathway of differentially expressed genes in D8 after 48hours of powdery mildew inoculation compared with its control.
pathway_ID	PATHWAY_DES	diff_gene_in_this_pathway	UP_GENES	DOWN_GENES	diff_gene_in_all_pathway	all_gene_in_this_pathway	all_gene_in_all_pathway	all_gene_list	gene_UP_list	gene_DOWN_list	Pvalue	FDR
ko00360	Phenylalanine metabolism	14	14	0	261	62	4819	Csa4G008780(Csa4G008780),Csa6G445760(Csa6G445760),Csa2G069200(Csa2G069200),Csa7G430240(Csa7G430240),Csa4G000870(Csa4G000870),Csa2G070200(Csa2G070200),Csa4G008770(Csa4G008770),Csa6G445780(Csa6G445780),Csa4G314440(Csa4G314440),Csa4G008760(Csa4G008760),Csa6G445750(Csa6G445750),Csa4G008260(Csa4G008260),Csa4G008250(Csa4G008250),Csa6G446280(Csa6G446280),	Csa4G008780(Csa4G008780),Csa6G445760(Csa6G445760),Csa2G069200(Csa2G069200),Csa7G430240(Csa7G430240),Csa4G000870(Csa4G000870),Csa2G070200(Csa2G070200),Csa4G008770(Csa4G008770),Csa6G445780(Csa6G445780),Csa4G314440(Csa4G314440),Csa4G008760(Csa4G008760),Csa6G445750(Csa6G445750),Csa4G008260(Csa4G008260),Csa4G008250(Csa4G008250),Csa6G446280(Csa6G446280),	-	6.91335e-06	0.00154859
ko03010	Ribosome	1	1	0	261	289	4819	Csa7G274160(Csa7G274160),	Csa7G274160(Csa7G274160),	-	7.46985e-06	0.000836624
ko04626	Plant-pathogen interaction	20	19	1	261	116	4819	Csa1G569270(Csa1G569270),Csa7G060160(Csa7G060160),Csa1G569290(Csa1G569290),Csa3G606620(Csa3G606620),Csa4G341560(Csa4G341560),Csa5G636620(Csa5G636620),Csa7G343300(Csa7G343300),Csa2G406780(Csa2G406780),Csa4G016420(Csa4G016420),Csa3G588520(Csa3G588520),Csa6G522700(Csa6G522700),Csa3G835850(Csa3G835850),Csa4G355130(Csa4G355130),Csa3G167380(Csa3G167380),Csa5G385380(Csa5G385380),Csa3G183950(Csa3G183950)…	Csa1G569270(Csa1G569270),Csa7G060160(Csa7G060160),Csa1G569290(Csa1G569290),Csa3G606620(Csa3G606620),Csa4G341560(Csa4G341560),Csa7G343300(Csa7G343300),Csa2G406780(Csa2G406780),Csa4G016420(Csa4G016420),Csa3G588520(Csa3G588520),Csa6G522700(Csa6G522700),Csa3G835850(Csa3G835850),Csa4G355130(Csa4G355130),Csa3G167380(Csa3G167380),Csa5G385380(Csa5G385380),Csa3G183950(Csa3G183950),Csa3G659030(Csa3G659030)…	Csa5G636620(Csa5G636620),	9.07385e-06	0.000677514
ko00940	Phenylpropanoid biosynthesis	23	19	4	261	178	4819	Csa1G612880(Csa1G612880),Csa4G008780(Csa4G008780),Csa4G285780(Csa4G285780),Csa3G402970(Csa3G402970),Csa6G445760(Csa6G445760),Csa2G069200(Csa2G069200),Csa4G285740(Csa4G285740),Csa7G430240(Csa7G430240),Csa2G070200(Csa2G070200),Csa4G008770(Csa4G008770),Csa6G495000(Csa6G495000),Csa6G445780(Csa6G445780),Csa4G008760(Csa4G008760),Csa5G262770(Csa5G262770),Csa3G715370(Csa3G715370),Csa6G445750(Csa6G445750)…	Csa4G008780(Csa4G008780),Csa4G285780(Csa4G285780),Csa6G445760(Csa6G445760),Csa2G069200(Csa2G069200),Csa7G430240(Csa7G430240),Csa2G070200(Csa2G070200),Csa4G008770(Csa4G008770),Csa6G445780(Csa6G445780),Csa4G008760(Csa4G008760),Csa5G262770(Csa5G262770),Csa3G715370(Csa3G715370),Csa6G445750(Csa6G445750),Csa4G008260(Csa4G008260),Csa4G008250(Csa4G008250),Csa7G061710(Csa7G061710),Csa3G717370(Csa3G717370)…	Csa1G612880(Csa1G612880),Csa3G402970(Csa3G402970),Csa4G285740(Csa4G285740),Csa6G495000(Csa6G495000),	0.000212227	0.0118847
ko04915	Estrogen signaling pathway	9	8	1	261	43	4819	Csa1G569270(Csa1G569270),Csa1G569290(Csa1G569290),Csa5G636620(Csa5G636620),Csa5G512930(Csa5G512930),Csa4G648550(Csa4G648550),Csa4G295440(Csa4G295440),Csa4G082320(Csa4G082320),Csa3G167380(Csa3G167380),Csa3G183950(Csa3G183950),	Csa1G569270(Csa1G569270),Csa1G569290(Csa1G569290),Csa5G512930(Csa5G512930),Csa4G648550(Csa4G648550),Csa4G295440(Csa4G295440),Csa4G082320(Csa4G082320),Csa3G167380(Csa3G167380),Csa3G183950(Csa3G183950),	Csa5G636620(Csa5G636620),	0.000361749	0.0162064
ko04722	Neurotrophin signaling pathway	15	12	3	261	104	4819	Csa1G042520(Csa1G042520),Csa7G037500(Csa7G037500),Csa5G636620(Csa5G636620),Csa2G369070(Csa2G369070),Csa1G045450(Csa1G045450),Csa3G664590(Csa3G664590),Csa4G082320(Csa4G082320),Csa1G024230(Csa1G024230),Csa5G517150(Csa5G517150),Csa3G167380(Csa3G167380),Csa3G135070(Csa3G135070),Csa1G077740(Csa1G077740),Csa6G518160(Csa6G518160),Csa4G289120(Csa4G289120),Csa4G296090(Csa4G296090),	Csa1G042520(Csa1G042520),Csa7G037500(Csa7G037500),Csa2G369070(Csa2G369070),Csa3G664590(Csa3G664590),Csa4G082320(Csa4G082320),Csa1G024230(Csa1G024230),Csa5G517150(Csa5G517150),Csa3G167380(Csa3G167380),Csa1G077740(Csa1G077740),Csa6G518160(Csa6G518160),Csa4G289120(Csa4G289120),Csa4G296090(Csa4G296090),	Csa5G636620(Csa5G636620),Csa1G045450(Csa1G045450),Csa3G135070(Csa3G135070),	0.000651891	0.0243373
ko05133	Pertussis	12	10	2	261	78	4819	Csa1G042520(Csa1G042520),Csa5G636620(Csa5G636620),Csa1G045450(Csa1G045450),Csa4G648550(Csa4G648550),Csa4G082320(Csa4G082320),Csa1G024230(Csa1G024230),Csa5G517150(Csa5G517150),Csa3G167380(Csa3G167380),Csa1G077740(Csa1G077740),Csa6G518160(Csa6G518160),Csa4G289120(Csa4G289120),Csa4G296090(Csa4G296090),	Csa1G042520(Csa1G042520),Csa4G648550(Csa4G648550),Csa4G082320(Csa4G082320),Csa1G024230(Csa1G024230),Csa5G517150(Csa5G517150),Csa3G167380(Csa3G167380),Csa1G077740(Csa1G077740),Csa6G518160(Csa6G518160),Csa4G289120(Csa4G289120),Csa4G296090(Csa4G296090),	Csa5G636620(Csa5G636620),Csa1G045450(Csa1G045450),	0.0010741	0.0343712
ko04971	Gastric acid secretion	4	2	2	261	12	4819	Csa5G636620(Csa5G636620),Csa4G648550(Csa4G648550),Csa3G167380(Csa3G167380),Csa3G135070(Csa3G135070),	Csa4G648550(Csa4G648550),Csa3G167380(Csa3G167380),	Csa5G636620(Csa5G636620),Csa3G135070(Csa3G135070),	0.00118185	0.0330917
ko04015	Rap1 signaling pathway	16	14	2	261	122	4819	Csa1G042520(Csa1G042520),Csa5G636620(Csa5G636620),Csa5G512930(Csa5G512930),Csa1G045450(Csa1G045450),Csa4G648550(Csa4G648550),Csa4G295440(Csa4G295440),Csa4G082320(Csa4G082320),Csa1G024230(Csa1G024230),Csa5G517150(Csa5G517150),Csa3G167380(Csa3G167380),Csa1G077740(Csa1G077740),Csa6G518160(Csa6G518160),Csa6G513780(Csa6G513780),Csa4G289120(Csa4G289120),Csa4G296090(Csa4G296090),Csa7G026240(Csa7G026240),	Csa1G042520(Csa1G042520),Csa5G512930(Csa5G512930),Csa4G648550(Csa4G648550),Csa4G295440(Csa4G295440),Csa4G082320(Csa4G082320),Csa1G024230(Csa1G024230),Csa5G517150(Csa5G517150),Csa3G167380(Csa3G167380),Csa1G077740(Csa1G077740),Csa6G518160(Csa6G518160),Csa6G513780(Csa6G513780),Csa4G289120(Csa4G289120),Csa4G296090(Csa4G296090),Csa7G026240(Csa7G026240),	Csa5G636620(Csa5G636620),Csa1G045450(Csa1G045450),	0.00129655	0.0322697
ko00250	Alanine, aspartate and glutamate metabolism	9	7	2	261	52	4819	Csa6G183190(Csa6G183190),Csa3G304140(Csa3G304140),Csa4G025140(Csa4G025140),Csa1G050400(Csa1G050400),Csa1G045490(Csa1G045490),Csa5G348050(Csa5G348050),Csa2G099490(Csa2G099490),Csa7G448000(Csa7G448000),Csa5G410730(Csa5G410730),	Csa6G183190(Csa6G183190),Csa3G304140(Csa3G304140),Csa4G025140(Csa4G025140),Csa1G050400(Csa1G050400),Csa5G348050(Csa5G348050),Csa2G099490(Csa2G099490),Csa7G448000(Csa7G448000),	Csa1G045490(Csa1G045490),Csa5G410730(Csa5G410730),	0.00154787	0.0346722
ko04210	Apoptosis	9	7	2	261	54	4819	Csa1G042520(Csa1G042520),Csa2G351720(Csa2G351720),Csa1G045450(Csa1G045450),Csa1G024230(Csa1G024230),Csa5G517150(Csa5G517150),Csa1G077740(Csa1G077740),Csa6G518160(Csa6G518160),Csa4G289120(Csa4G289120),Csa4G296090(Csa4G296090),	Csa1G042520(Csa1G042520),Csa1G024230(Csa1G024230),Csa5G517150(Csa5G517150),Csa1G077740(Csa1G077740),Csa6G518160(Csa6G518160),Csa4G289120(Csa4G289120),Csa4G296090(Csa4G296090),	Csa2G351720(Csa2G351720),Csa1G045450(Csa1G045450),	0.00204508	0.0416452
ko03015	mRNA surveillance pathway	1	1	0	261	171	4819	Csa4G648550(Csa4G648550),	Csa4G648550(Csa4G648550),	-	0.00215011	0.0401354
ko00400	Phenylalanine, tyrosine and tryptophan biosynthesis	8	8	0	261	46	4819	Csa5G643330(Csa5G643330),Csa6G499800(Csa6G499800),Csa4G000870(Csa4G000870),Csa6G405290(Csa6G405290),Csa2G296130(Csa2G296130),Csa4G563190(Csa4G563190),Csa1G064170(Csa1G064170),Csa1G145980(Csa1G145980),	Csa5G643330(Csa5G643330),Csa6G499800(Csa6G499800),Csa4G000870(Csa4G000870),Csa6G405290(Csa6G405290),Csa2G296130(Csa2G296130),Csa4G563190(Csa4G563190),Csa1G064170(Csa1G064170),Csa1G145980(Csa1G145980),	-	0.00245281	0.0422639
ko01110	Biosynthesis of secondary metabolites	80	72	8	261	999	4819	Csa6G183190(Csa6G183190),Csa4G645290(Csa4G645290),Csa3G127180(Csa3G127180),Csa1G595890(Csa1G595890),Csa5G165210(Csa5G165210),Csa5G643330(Csa5G643330),Csa3G038190(Csa3G038190),Csa4G218350(Csa4G218350),Csa1G612880(Csa1G612880),Csa6G450410(Csa6G450410),Csa4G008780(Csa4G008780),Csa5G366670(Csa5G366670),Csa4G285780(Csa4G285780),Csa3G402970(Csa3G402970),Csa6G445760(Csa6G445760),Csa6G499800(Csa6G499800)…	Csa6G183190(Csa6G183190),Csa4G645290(Csa4G645290),Csa3G127180(Csa3G127180),Csa1G595890(Csa1G595890),Csa5G165210(Csa5G165210),Csa5G643330(Csa5G643330),Csa3G038190(Csa3G038190),Csa6G450410(Csa6G450410),Csa4G008780(Csa4G008780),Csa5G366670(Csa5G366670),Csa4G285780(Csa4G285780),Csa6G445760(Csa6G445760),Csa6G499800(Csa6G499800),Csa2G069200(Csa2G069200),Csa3G081930(Csa3G081930),Csa5G644020(Csa5G644020)…	Csa4G218350(Csa4G218350),Csa1G612880(Csa1G612880),Csa3G402970(Csa3G402970),Csa4G285740(Csa4G285740),Csa6G495000(Csa6G495000),Csa6G079750(Csa6G079750),Csa6G185830(Csa6G185830),Csa2G420990(Csa2G420990),	0.00265112	0.042418
ko00220	Arginine biosynthesis	7	6	1	261	38	4819	Csa3G304140(Csa3G304140),Csa4G025140(Csa4G025140),Csa1G050400(Csa1G050400),Csa3G902920(Csa3G902920),Csa7G448000(Csa7G448000),Csa3G902910(Csa3G902910),Csa5G410730(Csa5G410730),	Csa3G304140(Csa3G304140),Csa4G025140(Csa4G025140),Csa1G050400(Csa1G050400),Csa3G902920(Csa3G902920),Csa7G448000(Csa7G448000),Csa3G902910(Csa3G902910),	Csa5G410730(Csa5G410730),	0.00284543	0.0424917
ko04075	Plant hormone signal transduction	27	14	13	261	269	4819	Csa7G060160(Csa7G060160),Csa6G492310(Csa6G492310),Csa5G628650(Csa5G628650),Csa2G177210(Csa2G177210),Csa5G434550(Csa5G434550),Csa6G092560(Csa6G092560),Csa4G641660(Csa4G641660),Csa7G448810(Csa7G448810),Csa3G127150(Csa3G127150),Csa2G006790(Csa2G006790),Csa6G091930(Csa6G091930),Csa3G119670(Csa3G119670),Csa3G730890(Csa3G730890),Csa7G238400(Csa7G238400),Csa2G258100(Csa2G258100),Csa3G141850(Csa3G141850)…	Csa7G060160(Csa7G060160),Csa6G492310(Csa6G492310),Csa5G628650(Csa5G628650),Csa2G177210(Csa2G177210),Csa5G434550(Csa5G434550),Csa4G641660(Csa4G641660),Csa7G448810(Csa7G448810),Csa3G127150(Csa3G127150),Csa2G006790(Csa2G006790),Csa6G091930(Csa6G091930),Csa5G603910(Csa5G603910),Csa3G178550(Csa3G178550),Csa1G042920(Csa1G042920),Csa6G452710(Csa6G452710),	Csa6G092560(Csa6G092560),Csa3G119670(Csa3G119670),Csa3G730890(Csa3G730890),Csa7G238400(Csa7G238400),Csa2G258100(Csa2G258100),Csa3G141850(Csa3G141850),Csa2G200440(Csa2G200440),Csa1G600830(Csa1G600830),Csa7G405830(Csa7G405830),Csa3G902270(Csa3G902270),Csa6G486870(Csa6G486870),Csa2G381760(Csa2G381760),Csa5G198740(Csa5G198740),	0.00329036	0.046065
ko04064	NF-kappa B signaling pathway	8	7	1	261	49	4819	Csa1G042520(Csa1G042520),Csa1G045450(Csa1G045450),Csa1G024230(Csa1G024230),Csa5G517150(Csa5G517150),Csa1G077740(Csa1G077740),Csa6G518160(Csa6G518160),Csa4G289120(Csa4G289120),Csa4G296090(Csa4G296090),	Csa1G042520(Csa1G042520),Csa1G024230(Csa1G024230),Csa5G517150(Csa5G517150),Csa1G077740(Csa1G077740),Csa6G518160(Csa6G518160),Csa4G289120(Csa4G289120),Csa4G296090(Csa4G296090),	Csa1G045450(Csa1G045450),	0.00374226	0.0493098
