# Supplementary material for: Elucidation of the molecular responses of a cucumber segment substitution line carrying Pm5.1 and its recurrent parent triggered by powdery mildew by comparative transcriptome profiling
Source: BMC Genomics. 2017 Jan 5;18:21. doi: 10.1186/s12864-016-3438-z (PMC5217421; doi:10.1186/s12864-016-3438-z)
Supplement: Additional file 9: Table S9. — Differentially expressed genes encoding protein kinases in SSL508-28 and/or D8 after 48 h of powdery mildew inoculation. (XLS 54 kb) [file 12864_2016_3438_MOESM9_ESM.xls]

## Sheet: Sheet2
Table S9 Differentially expressed genes encoding protein kinases in SSL508-28 and/or D8 after 48 h of powdery mildew inoculation. ID = inoculated D8, NID = non-inoculated control D8, IS = inoculated SSL508-28, NIS = non-inoculated control SSL508-28
Gene ID	Function	Locus	Group ID_FPKM	Group NID_FPKM	Fold_change-ID vs NID	p-value	FDR	Group IS_FPKM	Group NIS_FPKM	Fold_change-IS vs NIS	p-value	FDR
Csa1G005510	Protein kinase; contains IPR011009 (Protein kinase-like domain)	Chr1:1008452-1009457	66.7276	161.729	0.412589	1.86867e-10	6.54326e-09	#N/A	#N/A	#N/A	#N/A	#N/A
Csa1G011510	Putative receptor protein kinase; contains IPR001611 (Leucine-rich repeat), IPR003591 (Leucine-rich repeat, typical subtype), IPR011009 (Protein kinase-like domain), IPR013210 (Leucine-rich repeat-containing N-terminal, type 2), IPR013320 (Concanavalin A-like lectin/glucanase, subgroup)	Chr1:1625968-1629551	17.8636	3.49594	5.10981	0.00435009	0.0456726	#N/A	#N/A	#N/A	#N/A	#N/A
Csa1G024230	Putative receptor-like protein kinase; contains IPR011009 (Protein kinase-like domain), IPR013320 (Concanavalin A-like lectin/glucanase, subgroup)	Chr1:2458244-2460161	55.634	17.3113	3.21374	1.12198e-05	0.000218302	#N/A	#N/A	#N/A	#N/A	#N/A
Csa1G042520	Putative receptor-like protein kinase; contains IPR011009 (Protein kinase-like domain)	Chr1:4351489-4352904	166.621	78.4743	2.12326	2.2075e-08	6.11405e-07	#N/A	#N/A	#N/A	#N/A	#N/A
Csa1G045450	Probable receptor-like protein kinase; contains IPR011009 (Protein kinase-like domain)	Chr1:4937340-4938903	33.9777	75.3195	0.451114	5.19754e-05	0.000899103	#N/A	#N/A	#N/A	#N/A	#N/A
Csa1G050370	Receptor protein kinase-like protein; contains IPR001611 (Leucine-rich repeat), IPR003591 (Leucine-rich repeat, typical subtype), IPR011009 (Protein kinase-like domain), IPR013320 (Concanavalin A-like lectin/glucanase, subgroup)	Chr1:5878604-5882876	15.8339	45.6681	0.346717	0.000110652	0.00177201	#N/A	#N/A	#N/A	#N/A	#N/A
Csa1G056960	Receptor-like kinase; contains IPR011009 (Protein kinase-like domain), IPR013320 (Concanavalin A-like lectin/glucanase, subgroup), IPR016187 (C-type lectin fold)	Chr1:6245946-6249211	38.6342	13.7782	2.80401	0.000806361	0.010595	#N/A	#N/A	#N/A	#N/A	#N/A
Csa1G065930	Cysteine-rich receptor-like protein kinase; contains IPR002902 (Gnk2-homologous domain), IPR011009 (Protein kinase-like domain), IPR013320 (Concanavalin A-like lectin/glucanase, subgroup)	Chr1:6928292-6931195	#N/A	#N/A	#N/A	#N/A	#N/A	83.38	20.1976	4.12821	8.26873e-13	3.35373e-11
Csa1G071270	Serine/threonine-protein kinase; contains IPR000858 (S-locus glycoprotein), IPR001480 (Bulb-type lectin domain), IPR003609 (Apple-like), IPR011009 (Protein kinase-like domain), IPR013320 (Concanavalin A-like lectin/glucanase, subgroup)	Chr1:7179288-7181813	30.3203	5.32281	5.6963	4.14606e-05	0.000731569	#N/A	#N/A	#N/A	#N/A	#N/A
Csa1G073700	Putative receptor-like protein kinase; contains IPR011009 (Protein kinase-like domain), IPR013320 (Concanavalin A-like lectin/glucanase, subgroup)	Chr1:7492570-7495485	#N/A	#N/A	#N/A	#N/A	#N/A	53.3427	23.397	2.27989	3.27298e-05	0.000542077
Csa1G077740	Receptor protein kinase-like protein; contains IPR011009 (Protein kinase-like domain), IPR013320 (Concanavalin A-like lectin/glucanase, subgroup)	Chr1:7962976-7965699	30.8582	9.93421	3.10626	0.00145559	0.0178204	48.6798	14.0158	3.47321	8.43252e-07	1.79837e-05
Csa1G225390	Receptor-like protein kinase; contains IPR011009 (Protein kinase-like domain)	Chr1:11826123-11832472	61.9469	28.4636	2.17636	0.000711625	0.00946065	#N/A	#N/A	#N/A	#N/A	#N/A
Csa1G269880	CBL-interacting protein kinase 9; contains IPR020636 (Calcium/calmodulin-dependent/calcium-dependent protein kinase)	Chr1:13092208-13093501	18.8877	66.0966	0.285759	1.11931e-07	2.85804e-06	#N/A	#N/A	#N/A	#N/A	#N/A
Csa1G532310	Serine/threonine protein kinase; contains IPR011009 (Protein kinase-like domain)	Chr1:18801540-18803045	108.767	12.8972	8.43338	5.02655e-20	3.44285e-18	186.274	63.7986	2.91972	2.07335e-20	1.25636e-18
Csa1G574260	Kinase family protein; contains IPR011009 (Protein kinase-like domain), IPR026839 (Serine/threonine-protein kinase CTR1), IPR026840 (Armadillo repeat-containing protein 3 and Serine/threonine-protein kinase CTR1)	Chr1:21515385-21525724	56.4431	13.2505	4.2597	2.70534e-07	6.59232e-06	#N/A	#N/A	#N/A	#N/A	#N/A
Csa1G574960	Receptor-like protein kinase; contains IPR001611 (Leucine-rich repeat), IPR003591 (Leucine-rich repeat, typical subtype), IPR011009 (Protein kinase-like domain)	Chr1:21710738-21713995	262.613	57.1867	4.5922	5.28529e-32	6.49418e-30	406.635	176.563	2.30306	1.30765e-31	1.27853e-29
Csa1G589720	Serine/threonine protein kinase; contains IPR000961 (AGC-kinase, C-terminal), IPR011009 (Protein kinase-like domain)	Chr1:22363289-22372562	61.9294	8.43669	7.34049	7.49975e-11	2.71518e-09	89.4186	39.1113	2.28626	7.6244e-08	1.8614e-06
Csa1G597020	Putative receptor-like protein kinase; contains IPR011009 (Protein kinase-like domain)	Chr1:22597641-22599597	51.1381	429.557	0.119048	5.75369e-76	1.76743e-73	17.9907	166.556	0.108016	2.79563e-26	2.28148e-24
Csa1G690150	Calcium-dependent protein kinase; contains IPR011009 (Protein kinase-like domain)	Chr1:27586690-27588117	#N/A	#N/A	#N/A	#N/A	#N/A	28.7899	1.07076	26.8874	2.57012e-08	6.7292e-07
Csa1G695390	Serine/threonine-protein kinase 4 homolog B; contains IPR011009 (Protein kinase-like domain)	Chr1:27876266-27879443	3.82572	16.408	0.233162	0.00419787	0.0443038	#N/A	#N/A	#N/A	#N/A	#N/A
Csa2G000130	Putative receptor-like protein kinase; contains IPR011009 (Protein kinase-like domain), IPR013320 (Concanavalin A-like lectin/glucanase, subgroup)	Chr2:99974-101752	208.092	67.9445	3.06268	1.30555e-17	7.78493e-16	#N/A	#N/A	#N/A	#N/A	#N/A
Csa2G000340	Putative mitogen-activated protein kinase kinase; contains IPR011009 (Protein kinase-like domain)	Chr2:186789-189652	#N/A	#N/A	#N/A	#N/A	#N/A	69.7384	24.4248	2.85523	3.98969e-08	1.01441e-06
Csa2G012110	Serine/threonine-protein kinase 4; contains IPR011009 (Protein kinase-like domain)	Chr2:2162579-2166338	14.8269	50.4056	0.294152	5.99134e-06	0.000121105	#N/A	#N/A	#N/A	#N/A	#N/A
Csa2G348950	Putative receptor-like protein kinase 4; contains IPR011009 (Protein kinase-like domain)	Chr2:15774631-15779494	156.879	49.1173	3.19397	5.02653e-14	2.37548e-12	#N/A	#N/A	#N/A	#N/A	#N/A
Csa2G348960	Putative receptor-like protein kinase; contains IPR002902 (Gnk2-homologous domain), IPR011009 (Protein kinase-like domain), IPR013320 (Concanavalin A-like lectin/glucanase, subgroup)	Chr2:15774631-15779494	93.1314	22.9722	4.05409	2.32203e-11	8.86571e-10	#N/A	#N/A	#N/A	#N/A	#N/A
Csa2G348970	Putative receptor-like protein kinase; contains IPR002902 (Gnk2-homologous domain), IPR011009 (Protein kinase-like domain), IPR013320 (Concanavalin A-like lectin/glucanase, subgroup)	Chr2:15780188-15783780	144.211	18.3743	7.84852	3.72422e-25	3.37075e-23	157.279	76.8883	2.04555	3.11089e-11	1.10458e-09
Csa2G360650	Serine/threonine protein kinase; contains IPR011009 (Protein kinase-like domain)	Chr2:17054405-17058822	119.712	50.9955	2.3475	1.41566e-07	3.56979e-06	#N/A	#N/A	#N/A	#N/A	#N/A
Csa2G373400	Receptor-like protein kinase; contains IPR001611 (Leucine-rich repeat), IPR003591 (Leucine-rich repeat, typical subtype), IPR011009 (Protein kinase-like domain), IPR025875 (Leucine rich repeat 4)	Chr2:18628467-18632173	#N/A	#N/A	#N/A	#N/A	#N/A	18.1473	5.3198	3.41127	0.00391939	0.0388465
Csa2G375780	Protein kinase; contains IPR011009 (Protein kinase-like domain)	Chr2:18934860-18939122	#N/A	#N/A	#N/A	#N/A	#N/A	56.3703	24.9365	2.26055	1.81061e-05	0.000314278
Csa2G416770	Serine/threonine-protein kinase 24; contains IPR011009 (Protein kinase-like domain)	Chr2:21586674-21588084	97.587	8.63727	11.2984	5.16557e-20	3.52616e-18	#N/A	#N/A	#N/A	#N/A	#N/A
Csa3G001760	Probable receptor-like protein kinase; contains IPR011009 (Protein kinase-like domain), IPR013320 (Concanavalin A-like lectin/glucanase, subgroup)	Chr3:192951-195852	29.0707	8.89928	3.26664	0.00106875	0.0135934	59.5634	19.5222	3.05106	1.19099e-07	2.81265e-06
Csa3G017090	Serine/threonine protein kinase; contains IPR011009 (Protein kinase-like domain)	Chr3:1654671-1658277	#N/A	#N/A	#N/A	#N/A	#N/A	171.837	40.6415	4.22812	8.30214e-26	6.66774e-24
Csa3G036410	Receptor-like protein kinase; contains IPR011009 (Protein kinase-like domain), IPR013210 (Leucine-rich repeat-containing N-terminal, type 2), IPR013320 (Concanavalin A-like lectin/glucanase, subgroup)	Chr3:2538139-2541637	27.472	5.66797	4.84689	0.000195868	0.00296345	31.6295	10.4848	3.0167	0.000172298	0.00244027
Csa3G098040	Receptor-like protein kinase; contains IPR011009 (Protein kinase-like domain), IPR013320 (Concanavalin A-like lectin/glucanase, subgroup)	Chr3:4844651-4848515	82.6802	14.7211	5.61644	1.45076e-12	6.20523e-11	#N/A	#N/A	#N/A	#N/A	#N/A
Csa3G114500	Receptor-like kinase; contains IPR011009 (Protein kinase-like domain), IPR013320 (Concanavalin A-like lectin/glucanase, subgroup)	Chr3:5985274-5990248	48.5838	23.5007	2.06733	0.00465008	0.0481983	106.026	45.3054	2.34025	1.61177e-09	4.85426e-08
Csa3G127150	Receptor protein kinase, putative; contains IPR011009 (Protein kinase-like domain), IPR011990 (Tetratricopeptide-like helical)	Chr3:8014310-8018156	51.6121	22.6374	2.27995	0.00108691	0.0137984	#N/A	#N/A	#N/A	#N/A	#N/A
Csa3G128960	Probable receptor-like protein kinase; contains IPR011009 (Protein kinase-like domain), IPR013320 (Concanavalin A-like lectin/glucanase, subgroup)	Chr3:8233100-8239675	59.1754	15.2865	3.87109	3.91072e-07	9.33874e-06	#N/A	#N/A	#N/A	#N/A	#N/A
Csa3G133260	Probable leucine-rich repeat receptor-like protein kinase; contains IPR001611 (Leucine-rich repeat), IPR003591 (Leucine-rich repeat, typical subtype), IPR011009 (Protein kinase-like domain), IPR013210 (Leucine-rich repeat-containing N-terminal, type 2), IPR025875 (Leucine rich repeat 4)	Chr3:8757336-8761286	#N/A	#N/A	#N/A	#N/A	#N/A	41.3863	18.3446	2.25605	0.000420216	0.00545876
Csa3G135070	Calcium-dependent protein kinase, putative; contains IPR011009 (Protein kinase-like domain)	Chr3:9167607-9169148	9.35993	41.1967	0.227201	5.13651e-06	0.000104977	3.63567	35.022	0.103811	1.61679e-06	3.2986e-05
Csa3G175080	Receptor protein kinase, putative; contains IPR001611 (Leucine-rich repeat), IPR003591 (Leucine-rich repeat, typical subtype), IPR011009 (Protein kinase-like domain), IPR013210 (Leucine-rich repeat-containing N-terminal, type 2), IPR013320 (Concanavalin A-like lectin/glucanase, subgroup)	Chr3:11788055-11791016	50.8284	6.70491	7.58077	2.43912e-09	7.65492e-08	71.2886	27.1135	2.62927	1.6109e-07	3.74747e-06
Csa3G651750	Receptor-like protein kinase; contains IPR001611 (Leucine-rich repeat), IPR003591 (Leucine-rich repeat, typical subtype), IPR011009 (Protein kinase-like domain), IPR013210 (Leucine-rich repeat-containing N-terminal, type 2)	Chr3:25657307-25660840	140.909	37.0315	3.80511	4.33359e-15	2.18013e-13	#N/A	#N/A	#N/A	#N/A	#N/A
Csa3G659030	Receptor-like kinase; contains IPR011009 (Protein kinase-like domain)	Chr3:25926698-25930399	90.4698	36.5168	2.47748	2.05362e-06	4.43871e-05	#N/A	#N/A	#N/A	#N/A	#N/A
Csa3G664590	Protein kinase, putative; contains IPR011009 (Protein kinase-like domain)	Chr3:26010954-26014382	108.531	43.3966	2.50091	1.55815e-07	3.9145e-06	#N/A	#N/A	#N/A	#N/A	#N/A
Csa3G702580	AP2-associated kinase; contains IPR011009 (Protein kinase-like domain)	Chr3:26643202-26647772	#N/A	#N/A	#N/A	#N/A	#N/A	38.1126	16.6067	2.29501	0.000393625	0.00513311
Csa3G730860	Receptor-like kinase; contains IPR003591 (Leucine-rich repeat, typical subtype), IPR011009 (Protein kinase-like domain), IPR013210 (Leucine-rich repeat-containing N-terminal, type 2), IPR025875 (Leucine rich repeat 4)	Chr3:27381794-27384554	30.1992	10.6467	2.83648	0.00289649	0.0323902	#N/A	#N/A	#N/A	#N/A	#N/A
Csa3G733880	Serine/threonine-protein kinase; contains IPR000742 (Epidermal growth factor-like domain), IPR000858 (S-locus glycoprotein), IPR001480 (Bulb-type lectin domain), IPR003609 (Apple-like), IPR011009 (Protein kinase-like domain), IPR013320 (Concanavalin A-like lectin/glucanase, subgroup), IPR024171 (S-receptor-like serine/threonine-protein kinase)	Chr3:27905834-27908289	26.225	6.04869	4.33565	0.000823986	0.0107917	#N/A	#N/A	#N/A	#N/A	#N/A
Csa3G840390	Protein kinase; contains IPR011009 (Protein kinase-like domain), IPR015784 (Serine/threonine-protein kinase, ATN1-like)	Chr3:33754897-33759777	#N/A	#N/A	#N/A	#N/A	#N/A	33.3218	10.6233	3.13667	6.46081e-05	0.00100662
Csa3G850580	Receptor-like protein kinase; contains IPR001611 (Leucine-rich repeat), IPR011009 (Protein kinase-like domain), IPR013320 (Concanavalin A-like lectin/glucanase, subgroup), IPR024788 (Malectin-like carbohydrate-binding domain)	Chr3:34965752-34971527	71.6315	10.6798	6.70719	4.03483e-12	1.67627e-10	#N/A	#N/A	#N/A	#N/A	#N/A
Csa3G850600	Receptor protein kinase, putative; contains IPR011009 (Protein kinase-like domain), IPR013320 (Concanavalin A-like lectin/glucanase, subgroup)	Chr3:34987058-34991024	#N/A	#N/A	#N/A	#N/A	#N/A	18.7284	2.98888	6.26603	0.000124782	0.00181558
Csa3G889970	Calcium-dependent protein kinase, putative; contains IPR011009 (Protein kinase-like domain)	Chr3:37914668-37918327	20.3024	43.4026	0.467769	0.00413714	0.0438454	#N/A	#N/A	#N/A	#N/A	#N/A
Csa3G893950	Putative receptor protein kinase; contains IPR001611 (Leucine-rich repeat), IPR011009 (Protein kinase-like domain), IPR013210 (Leucine-rich repeat-containing N-terminal, type 2)	Chr3:38380495-38383680	88.6354	35.617	2.48857	2.41947e-06	5.19623e-05	#N/A	#N/A	#N/A	#N/A	#N/A
Csa3G912320	Probable receptor-like protein kinase; contains IPR011009 (Protein kinase-like domain)	Chr3:39488454-39490385	#N/A	#N/A	#N/A	#N/A	#N/A	65.8652	26.3616	2.49853	1.04653e-06	2.20631e-05
Csa4G006200	Receptor-like kinase; contains IPR011009 (Protein kinase-like domain), IPR013320 (Concanavalin A-like lectin/glucanase, subgroup)	Chr4:970829-974360	81.873	31.4837	2.60049	3.20211e-06	6.73439e-05	#N/A	#N/A	#N/A	#N/A	#N/A
Csa4G016420	Receptor-like kinase; contains IPR011009 (Protein kinase-like domain)	Chr4:2139661-2145697	147.594	71.6665	2.05946	3.45233e-07	8.28314e-06	#N/A	#N/A	#N/A	#N/A	#N/A
Csa4G026800	Receptor-like protein kinase; contains IPR001611 (Leucine-rich repeat), IPR003591 (Leucine-rich repeat, typical subtype), IPR011009 (Protein kinase-like domain), IPR013210 (Leucine-rich repeat-containing N-terminal, type 2), IPR013320 (Concanavalin A-like lectin/glucanase, subgroup)	Chr4:2825515-2832161	15.5024	48.0664	0.322521	3.12081e-05	0.000561912	#N/A	#N/A	#N/A	#N/A	#N/A
Csa4G048040	Receptor protein kinase, putative; contains IPR011009 (Protein kinase-like domain), IPR011990 (Tetratricopeptide-like helical)	Chr4:3854136-3860055	#N/A	#N/A	#N/A	#N/A	#N/A	75.5173	21.5336	3.50695	1.55725e-10	5.17523e-09
Csa4G064040	Putative receptor-like protein kinase; contains IPR011009 (Protein kinase-like domain)	Chr4:5144930-5147607	#N/A	#N/A	#N/A	#N/A	#N/A	58.3371	389.018	0.14996	3.08065e-49	4.61847e-47
Csa4G064100	Serine/threonine protein kinase, putative; contains IPR011009 (Protein kinase-like domain)	Chr4:5204385-5205935	#N/A	#N/A	#N/A	#N/A	#N/A	21.8605	6.50591	3.3601	0.00123365	0.0141782
Csa4G082320	Mitogen-activated protein kinase homologue; contains IPR011009 (Protein kinase-like domain)	Chr4:5468038-5472564	149.775	69.535	2.15395	7.65966e-08	2.00895e-06	#N/A	#N/A	#N/A	#N/A	#N/A
Csa4G172540	Calcium-dependent protein kinase, putative; contains IPR011009 (Protein kinase-like domain), IPR011992 (EF-hand-like domain)	Chr4:8854623-8858188	#N/A	#N/A	#N/A	#N/A	#N/A	164.632	344.012	0.478565	1.18808e-09	3.64878e-08
Csa4G288620	Receptor like kinase; contains IPR001480 (Bulb-type lectin domain), IPR011009 (Protein kinase-like domain), IPR013320 (Concanavalin A-like lectin/glucanase, subgroup)	Chr4:11220418-11222863	98.0858	23.7188	4.13536	5.40034e-12	2.20295e-10	#N/A	#N/A	#N/A	#N/A	#N/A
Csa4G289120	Receptor-like protein kinase; contains IPR001480 (Bulb-type lectin domain), IPR011009 (Protein kinase-like domain)	Chr4:11224720-11227049	46.0341	16.7392	2.75008	0.000228527	0.00342689	#N/A	#N/A	#N/A	#N/A	#N/A
Csa4G296090	Probable receptor-like protein kinase; contains IPR011009 (Protein kinase-like domain), IPR013320 (Concanavalin A-like lectin/glucanase, subgroup)	Chr4:11946258-11949100	136.389	45.792	2.97845	1.13885e-11	4.47461e-10	#N/A	#N/A	#N/A	#N/A	#N/A
Csa4G296230	Putative receptor-like protein kinase; contains IPR008985 (Concanavalin A-like lectin/glucanases superfamily), IPR011009 (Protein kinase-like domain)	Chr4:12033378-12039859	#N/A	#N/A	#N/A	#N/A	#N/A	14.0267	3.15729	4.44264	0.00457193	0.0444435
Csa4G334120	Receptor-like protein kinase; contains IPR011009 (Protein kinase-like domain)	Chr4:13519562-13523520	104.387	31.7566	3.2871	3.00024e-10	1.038e-08	#N/A	#N/A	#N/A	#N/A	#N/A
Csa4G454150	Serine/threonine protein kinase; contains IPR011009 (Protein kinase-like domain)	Chr4:16886944-16896264	15.236	42.9214	0.354974	0.000375423	0.00537144	#N/A	#N/A	#N/A	#N/A	#N/A
Csa4G624460	Putative receptor-like protein kinase 2; contains IPR011009 (Protein kinase-like domain), IPR021720 (Malectin)	Chr4:20126167-20135511	49.8947	10.9395	4.56097	4.64446e-07	1.09618e-05	#N/A	#N/A	#N/A	#N/A	#N/A
Csa4G648520	Putative receptor protein kinase; contains IPR001611 (Leucine-rich repeat), IPR003591 (Leucine-rich repeat, typical subtype), IPR011009 (Protein kinase-like domain), IPR013210 (Leucine-rich repeat-containing N-terminal, type 2)	Chr4:22215567-22222802	31.2837	10.9175	2.86546	0.00192071	0.0227058	#N/A	#N/A	#N/A	#N/A	#N/A
Csa4G674750	Receptor-like protein kinase; contains IPR001611 (Leucine-rich repeat), IPR011009 (Protein kinase-like domain), IPR013210 (Leucine-rich repeat-containing N-terminal, type 2)	Chr4:23390903-23400615	36.9697	14.5441	2.5419	0.00319772	0.0351958	#N/A	#N/A	#N/A	#N/A	#N/A
Csa5G049530	Receptor-kinase, putative; contains IPR011009 (Protein kinase-like domain), IPR013210 (Leucine-rich repeat-containing N-terminal, type 2), IPR025875 (Leucine rich repeat 4)	Chr5:1595841-1601673	#N/A	#N/A	#N/A	#N/A	#N/A	69.0343	28.104	2.45639	7.67182e-07	1.64307e-05
Csa5G153170	Receptor protein kinase, putative; contains IPR011009 (Protein kinase-like domain), IPR011990 (Tetratricopeptide-like helical)	Chr5:5070845-5078474	#N/A	#N/A	#N/A	#N/A	#N/A	88.6646	42.5316	2.08468	6.75766e-07	1.45964e-05
Csa5G168900	Receptor protein kinase, putative; contains IPR001611 (Leucine-rich repeat), IPR003591 (Leucine-rich repeat, typical subtype), IPR011009 (Protein kinase-like domain), IPR013320 (Concanavalin A-like lectin/glucanase, subgroup)	Chr5:6670727-6674034	5.6406	30.4587	0.185188	2.27354e-05	0.000420179	#N/A	#N/A	#N/A	#N/A	#N/A
Csa5G168920	Receptor protein kinase, putative; contains IPR011009 (Protein kinase-like domain)	Chr5:6681256-6682648	3.58481	18.6292	0.19243	0.00148197	0.0180997	#N/A	#N/A	#N/A	#N/A	#N/A
Csa5G203400	Receptor kinase-like protein; contains IPR009091 (Regulator of chromosome condensation 1/beta-lactamase-inhibitor protein II), IPR011009 (Protein kinase-like domain), IPR013320 (Concanavalin A-like lectin/glucanase, subgroup)	Chr5:9050569-9053136	30.804	65.6269	0.469381	0.000338772	0.0048989	#N/A	#N/A	#N/A	#N/A	#N/A
Csa5G211530	Receptor protein kinase, putative; contains IPR011009 (Protein kinase-like domain), IPR013210 (Leucine-rich repeat-containing N-terminal, type 2), IPR013320 (Concanavalin A-like lectin/glucanase, subgroup)	Chr5:9370780-9374913	#N/A	#N/A	#N/A	#N/A	#N/A	30.0319	70.0231	0.428886	0.00195409	0.0212857
Csa5G247660	Cyclin-dependent protein kinase-like; contains IPR011009 (Protein kinase-like domain)	Chr5:10568602-10574015	#N/A	#N/A	#N/A	#N/A	#N/A	22.9658	6.81694	3.36893	0.000735968	0.00907141
Csa5G385380	Serine/threonine protein kinase; contains IPR011009 (Protein kinase-like domain)	Chr5:14249756-14255766	198.523	91.5128	2.16935	4.85135e-10	1.64201e-08	#N/A	#N/A	#N/A	#N/A	#N/A
Csa5G429990	Putative receptor protein kinase; contains IPR001611 (Leucine-rich repeat), IPR003591 (Leucine-rich repeat, typical subtype), IPR011009 (Protein kinase-like domain), IPR013210 (Leucine-rich repeat-containing N-terminal, type 2), IPR025875 (Leucine rich repeat 4)	Chr5:15623714-15626302	#N/A	#N/A	#N/A	#N/A	#N/A	40.3299	104.096	0.38743	1.87243e-05	0.000323622
Csa5G517150	Probable receptor-like protein kinase; contains IPR011009 (Protein kinase-like domain), IPR013320 (Concanavalin A-like lectin/glucanase, subgroup)	Chr5:18114296-18116084	503.637	171.471	2.93716	3.22647e-38	4.51127e-36	#N/A	#N/A	#N/A	#N/A	#N/A
Csa5G550170	Receptor protein kinase, putative; contains IPR011009 (Protein kinase-like domain), IPR013210 (Leucine-rich repeat-containing N-terminal, type 2), IPR013320 (Concanavalin A-like lectin/glucanase, subgroup)	Chr5:19445728-19449518	83.076	39.6854	2.09336	9.8006e-05	0.00157822	#N/A	#N/A	#N/A	#N/A	#N/A
Csa5G550210	Serine/threonine-protein kinase; contains IPR000742 (Epidermal growth factor-like domain), IPR000858 (S-locus glycoprotein), IPR001480 (Bulb-type lectin domain), IPR003609 (Apple-like), IPR011009 (Protein kinase-like domain), IPR013320 (Concanavalin A-like lectin/glucanase, subgroup)	Chr5:19486883-19489396	#N/A	#N/A	#N/A	#N/A	#N/A	28.1929	7.95616	3.54353	8.50835e-05	0.00129571
Csa5G600370	Putative receptor protein kinase; contains IPR002902 (Gnk2-homologous domain), IPR011009 (Protein kinase-like domain), IPR013320 (Concanavalin A-like lectin/glucanase, subgroup)	Chr5:21921313-21924062	56.6334	115.287	0.491238	0.000751817	0.00922184	137.881	53.4883	2.57778	1.21298e-09	3.97285e-08
Csa5G610360	Putative receptor-like protein kinase; contains IPR011009 (Protein kinase-like domain), IPR013320 (Concanavalin A-like lectin/glucanase, subgroup)	Chr5:23728353-23731275	183.072	81.2087	2.25434	5.43331e-10	1.83286e-08	#N/A	#N/A	#N/A	#N/A	#N/A
Csa5G610420	Receptor protein kinase-like protein; contains IPR001611 (Leucine-rich repeat), IPR003591 (Leucine-rich repeat, typical subtype), IPR011009 (Protein kinase-like domain), IPR013210 (Leucine-rich repeat-containing N-terminal, type 2)	Chr5:23756461-23759264	#N/A	#N/A	#N/A	#N/A	#N/A	43.6778	14.9502	2.92155	9.49308e-06	0.000171392
Csa5G640540	Receptor-like kinase; contains IPR011009 (Protein kinase-like domain), IPR013320 (Concanavalin A-like lectin/glucanase, subgroup), IPR024788 (Malectin-like carbohydrate-binding domain)	Chr5:26672260-26675081	#N/A	#N/A	#N/A	#N/A	#N/A	15.8441	2.99509	5.29002	0.000804808	0.00980055
Csa5G642150	Receptor-like protein kinase; contains IPR011009 (Protein kinase-like domain), IPR013320 (Concanavalin A-like lectin/glucanase, subgroup)	Chr5:26781006-26785232	123.399	52.9571	2.33017	1.013e-07	2.61292e-06	#N/A	#N/A	#N/A	#N/A	#N/A
Csa6G006730	Mitogen-activated protein kinase 1; contains IPR011009 (Protein kinase-like domain)	Chr6:531854-536499	#N/A	#N/A	#N/A	#N/A	#N/A	87.3134	38.1941	2.28604	9.18934e-08	2.20882e-06
Csa6G014590	Receptor-like protein kinase; contains IPR001611 (Leucine-rich repeat), IPR003591 (Leucine-rich repeat, typical subtype), IPR011009 (Protein kinase-like domain), IPR013210 (Leucine-rich repeat-containing N-terminal, type 2), IPR025875 (Leucine rich repeat 4)	Chr6:1607232-1611175	#N/A	#N/A	#N/A	#N/A	#N/A	16.0814	49.7941	0.322958	0.000817452	0.00991277
Csa6G016950	Receptor kinase-like protein; contains IPR009091 (Regulator of chromosome condensation 1/beta-lactamase-inhibitor protein II), IPR011009 (Protein kinase-like domain), IPR013320 (Concanavalin A-like lectin/glucanase, subgroup)	Chr6:1922430-1924734	12.1841	42.1403	0.289132	4.42328e-05	0.00077375	2.66252	26.709	0.0996862	5.5588e-05	0.000876203
Csa6G052080	Receptor-like protein kinase; contains IPR001611 (Leucine-rich repeat), IPR003591 (Leucine-rich repeat, typical subtype), IPR011009 (Protein kinase-like domain), IPR013210 (Leucine-rich repeat-containing N-terminal, type 2)	Chr6:3954145-3958768	#N/A	#N/A	#N/A	#N/A	#N/A	59.1837	26.7759	2.21033	1.3053e-05	0.000231129
Csa6G055410	Receptor-like kinase; contains IPR011009 (Protein kinase-like domain), IPR013320 (Concanavalin A-like lectin/glucanase, subgroup)	Chr6:4257363-4258849	88.6877	225.502	0.39329	2.80555e-15	1.43999e-13	42.5145	159.348	0.266803	5.97208e-13	2.46169e-11
Csa6G076750	Receptor-like protein kinase; contains IPR011009 (Protein kinase-like domain), IPR013320 (Concanavalin A-like lectin/glucanase, subgroup)	Chr6:5090261-5093035	23.4187	5.22494	4.4821	0.00143455	0.017648	#N/A	#N/A	#N/A	#N/A	#N/A
Csa6G127470	Cyclin-dependent protein kinase-like; contains IPR011009 (Protein kinase-like domain)	Chr6:8911825-8915222	58.3722	28.8678	2.02205	0.00183752	0.0218498	#N/A	#N/A	#N/A	#N/A	#N/A
Csa6G127480	Cyclin-dependent protein kinase-like; contains IPR011009 (Protein kinase-like domain)	Chr6:8919450-8922089	#N/A	#N/A	#N/A	#N/A	#N/A	44.4921	11.7528	3.78566	3.61212e-07	8.10485e-06
Csa6G154510	Protein kinase, putative; contains IPR011009 (Protein kinase-like domain), IPR026840 (Armadillo repeat-containing protein 3 and Serine/threonine-protein kinase CTR1)	Chr6:10910851-10919554	#N/A	#N/A	#N/A	#N/A	#N/A	74.5476	32.4846	2.29486	8.7166e-07	1.857e-05
Csa6G190370	Probable receptor-like protein kinase; contains IPR011009 (Protein kinase-like domain), IPR013320 (Concanavalin A-like lectin/glucanase, subgroup)	Chr6:12409734-12412981	#N/A	#N/A	#N/A	#N/A	#N/A	54.3798	20.7477	2.621	2.77709e-06	5.441e-05
Csa6G190390	Probable receptor-like protein kinase; contains IPR011009 (Protein kinase-like domain)	Chr6:12418372-12421323	124.84	303.426	0.411435	1.09654e-18	6.94727e-17	#N/A	#N/A	#N/A	#N/A	#N/A
Csa6G212890	CBL-interacting protein kinase 16; contains IPR020636 (Calcium/calmodulin-dependent/calcium-dependent protein kinase)	Chr6:12919492-12921094	#N/A	#N/A	#N/A	#N/A	#N/A	81.4383	199.31	0.408601	1.43401e-08	3.8543e-07
Csa6G302130	Putative receptor-like protein kinase family protein; contains IPR011009 (Protein kinase-like domain), IPR013320 (Concanavalin A-like lectin/glucanase, subgroup), IPR024788 (Malectin-like carbohydrate-binding domain)	Chr6:14413985-14417503	#N/A	#N/A	#N/A	#N/A	#N/A	12.938	42.3513	0.305492	0.000680102	0.00844453
Csa6G350360	Probable receptor-like protein kinase; contains IPR011009 (Protein kinase-like domain), IPR013320 (Concanavalin A-like lectin/glucanase, subgroup)	Chr6:15746412-15747510	46.4581	7.71798	6.01946	8.16507e-08	2.13874e-06	12.0973	70.2736	0.172146	7.58404e-09	2.0969e-07
Csa6G404180	Probable receptor-like protein kinase; contains IPR011009 (Protein kinase-like domain)	Chr6:18177861-18182288	#N/A	#N/A	#N/A	#N/A	#N/A	35.9513	10.3824	3.46272	2.37832e-05	0.000403139
Csa6G421780	Putative receptor-like protein kinase 2; contains IPR011009 (Protein kinase-like domain), IPR021720 (Malectin), IPR025875 (Leucine rich repeat 4)	Chr6:19525642-19534337	182.219	5.32966	34.1896	1.93965e-46	3.64115e-44	197.326	82.5409	2.39065	5.54362e-17	2.91422e-15
Csa6G445070	Probable receptor-like protein kinase; contains IPR011009 (Protein kinase-like domain), IPR013320 (Concanavalin A-like lectin/glucanase, subgroup)	Chr6:20691214-20693412	#N/A	#N/A	#N/A	#N/A	#N/A	17.0832	75.7267	0.22559	1.12266e-07	2.66685e-06
Csa6G483320	Serine/threonine protein kinase; contains IPR011009 (Protein kinase-like domain)	Chr6:22170902-22179793	#N/A	#N/A	#N/A	#N/A	#N/A	192.861	546.947	0.352614	5.84107e-28	5.00921e-26
Csa6G486870	Putative receptor-like protein kinase; contains IPR001611 (Leucine-rich repeat), IPR003591 (Leucine-rich repeat, typical subtype), IPR011009 (Protein kinase-like domain), IPR013210 (Leucine-rich repeat-containing N-terminal, type 2), IPR013320 (Concanavalin A-like lectin/glucanase, subgroup)	Chr6:22677895-22681842	7.62319	24.1629	0.315492	0.00282983	0.031785	#N/A	#N/A	#N/A	#N/A	#N/A
Csa6G487750	Receptor-like protein kinase; contains IPR011009 (Protein kinase-like domain), IPR013320 (Concanavalin A-like lectin/glucanase, subgroup), IPR018392 (Peptidoglycan-binding lysin domain)	Chr6:22958325-22960670	#N/A	#N/A	#N/A	#N/A	#N/A	25.9601	72.5568	0.35779	0.000104531	0.00155903
Csa6G490950	Serine/threonine protein kinase; contains IPR011009 (Protein kinase-like domain)	Chr6:23482317-23483782	312.627	77.6462	4.0263	3.85219e-34	5.00637e-32	#N/A	#N/A	#N/A	#N/A	#N/A
Csa6G505910	Calcium-dependent protein kinase, putative; contains IPR011009 (Protein kinase-like domain), IPR011992 (EF-hand-like domain)	Chr6:25785844-25791040	#N/A	#N/A	#N/A	#N/A	#N/A	127.385	435.787	0.29231	1.41846e-29	1.29316e-27
Csa6G513560	Serine/threonine-protein kinase 25; contains IPR011009 (Protein kinase-like domain)	Chr6:26600234-26601519	31.0139	6.70366	4.62641	7.06014e-05	0.001181	#N/A	#N/A	#N/A	#N/A	#N/A
Csa6G513780	Calcium dependent protein kinase 21; contains IPR011009 (Protein kinase-like domain), IPR011992 (EF-hand-like domain)	Chr6:26674410-26678458	202.225	80.7467	2.50444	4.74445e-13	2.1002e-11	#N/A	#N/A	#N/A	#N/A	#N/A
Csa6G515500	Receptor-like protein kinase; contains IPR011009 (Protein kinase-like domain)	Chr6:26801277-26802024	106.426	37.7077	2.82239	8.92725e-09	2.61548e-07	25.6684	66.3542	0.386839	0.00054407	0.00687784
Csa6G516770	Serine/threonine-protein kinase; contains IPR000858 (S-locus glycoprotein), IPR001480 (Bulb-type lectin domain), IPR011009 (Protein kinase-like domain), IPR013227 (PAN-2 domain), IPR013320 (Concanavalin A-like lectin/glucanase, subgroup)	Chr6:26894260-26897704	144.877	32.9326	4.3992	6.61214e-18	4.00163e-16	#N/A	#N/A	#N/A	#N/A	#N/A
Csa6G518160	Receptor protein kinase, putative; contains IPR011009 (Protein kinase-like domain), IPR013320 (Concanavalin A-like lectin/glucanase, subgroup)	Chr6:27385950-27387043	19.5574	2.2711	8.61142	0.000489371	0.00678162	#N/A	#N/A	#N/A	#N/A	#N/A
Csa6G519640	CBL-interacting protein kinase 01; contains IPR004041 (NAF domain), IPR011009 (Protein kinase-like domain)	Chr6:27642608-27644706	23.6714	4.16642	5.68147	0.000547654	0.00744178	#N/A	#N/A	#N/A	#N/A	#N/A
Csa6G522700	Receptor kinase; contains IPR001611 (Leucine-rich repeat), IPR003591 (Leucine-rich repeat, typical subtype), IPR011009 (Protein kinase-like domain), IPR013210 (Leucine-rich repeat-containing N-terminal, type 2), IPR013320 (Concanavalin A-like lectin/glucanase, subgroup)	Chr6:27966252-27969992	73.3676	7.65383	9.58574	1.70445e-14	8.30672e-13	95.3812	23.0752	4.13349	1.93773e-14	8.95382e-13
Csa7G018750	Receptor-like protein kinase; contains IPR011009 (Protein kinase-like domain)	Chr7:1086934-1088584	55.0746	12.1933	4.51679	1.70864e-07	4.27139e-06	#N/A	#N/A	#N/A	#N/A	#N/A
Csa7G026240	Calcium-dependent protein kinase, putative; contains IPR011009 (Protein kinase-like domain), IPR011992 (EF-hand-like domain)	Chr7:1433284-1439484	285.22	121.019	2.35682	4.37409e-16	2.36481e-14	#N/A	#N/A	#N/A	#N/A	#N/A
Csa7G029930	Putative receptor-like protein kinase; contains IPR008985 (Concanavalin A-like lectin/glucanases superfamily), IPR011009 (Protein kinase-like domain)	Chr7:1577320-1580540	#N/A	#N/A	#N/A	#N/A	#N/A	14.4109	82.2358	0.175239	3.00698e-10	9.72178e-09
Csa7G029980	Protein kinase; contains IPR000014 (PAS domain), IPR000700 (PAS-associated, C-terminal), IPR011009 (Protein kinase-like domain), IPR011993 (Pleckstrin homology-like domain)	Chr7:1596076-1606325	#N/A	#N/A	#N/A	#N/A	#N/A	19.4727	6.42374	3.03136	0.00338427	0.0341277
Csa7G043040	Serine/threonine protein kinase; contains IPR011009 (Protein kinase-like domain)	Chr7:2351690-2352809	#N/A	#N/A	#N/A	#N/A	#N/A	22.5528	1.8394	12.261	1.64998e-06	3.3528e-05
Csa7G066840	Receptor-like protein kinase; contains IPR008985 (Concanavalin A-like lectin/glucanases superfamily), IPR011009 (Protein kinase-like domain)	Chr7:4090126-4092458	#N/A	#N/A	#N/A	#N/A	#N/A	1.87598	16.4915	0.113754	0.00191982	0.0209915
Csa7G067400	Receptor-like protein kinase; contains IPR008985 (Concanavalin A-like lectin/glucanases superfamily), IPR011009 (Protein kinase-like domain)	Chr7:4115965-4118216	46.8863	11.4569	4.09241	5.17572e-06	0.000105672	#N/A	#N/A	#N/A	#N/A	#N/A
Csa7G069690	Putative receptor protein kinase; contains IPR001611 (Leucine-rich repeat), IPR011009 (Protein kinase-like domain)	Chr7:4295111-4298576	120.443	22.8989	5.25977	3.151e-17	1.81487e-15	269.742	65.8735	4.09485	1.02196e-38	1.1887e-36
Csa7G237890	Putative receptor-like protein kinase; contains IPR011009 (Protein kinase-like domain), IPR013320 (Concanavalin A-like lectin/glucanase, subgroup), IPR021720 (Malectin), IPR025875 (Leucine rich repeat 4)	Chr7:8581215-8591112	66.1951	18.8191	3.51744	1.97687e-07	4.90565e-06	#N/A	#N/A	#N/A	#N/A	#N/A
Csa7G284420	Receptor-like protein kinase; contains IPR001611 (Leucine-rich repeat), IPR003591 (Leucine-rich repeat, typical subtype), IPR011009 (Protein kinase-like domain)	Chr7:10011326-10014952	#N/A	#N/A	#N/A	#N/A	#N/A	39.6049	84.8106	0.466981	0.0021754	0.0233694
Csa7G373530	Receptor-like kinase; contains IPR011009 (Protein kinase-like domain), IPR013210 (Leucine-rich repeat-containing N-terminal, type 2), IPR013320 (Concanavalin A-like lectin/glucanase, subgroup)	Chr7:13493018-13495714	247.636	106.325	2.32905	7.74318e-14	3.62552e-12	108.164	226.673	0.477181	9.53808e-07	2.02137e-05
Csa7G447950	Probable receptor-like protein kinase; contains IPR001611 (Leucine-rich repeat), IPR011009 (Protein kinase-like domain), IPR013210 (Leucine-rich repeat-containing N-terminal, type 2), IPR013320 (Concanavalin A-like lectin/glucanase, subgroup), IPR025875 (Leucine rich repeat 4)	Chr7:18140173-18145769	104.489	37.0382	2.82111	1.95446e-08	5.45045e-07	#N/A	#N/A	#N/A	#N/A	#N/A
Csa7G452200	Receptor-like protein kinase; contains IPR001611 (Leucine-rich repeat), IPR011009 (Protein kinase-like domain), IPR013320 (Concanavalin A-like lectin/glucanase, subgroup), IPR024788 (Malectin-like carbohydrate-binding domain), IPR025875 (Leucine rich repeat 4)	Chr7:18951903-18956509	307.869	140.924	2.18465	3.45371e-15	1.7549e-13	#N/A	#N/A	#N/A	#N/A	#N/A
Csa7G452260	Receptor-like protein kinase; contains IPR011009 (Protein kinase-like domain), IPR013320 (Concanavalin A-like lectin/glucanase, subgroup), IPR024788 (Malectin-like carbohydrate-binding domain)	Chr7:18982382-18988007	89.9201	44.1624	2.03612	0.000136019	0.00213111	#N/A	#N/A	#N/A	#N/A	#N/A
