# Supplementary material for: Elucidation of the molecular responses of a cucumber segment substitution line carrying Pm5.1 and its recurrent parent triggered by powdery mildew by comparative transcriptome profiling
Source: BMC Genomics. 2017 Jan 5;18:21. doi: 10.1186/s12864-016-3438-z (PMC5217421; doi:10.1186/s12864-016-3438-z)
Supplement: Additional file 10: Table S10. — Detailed primer sequences for qRT-PCR confirmation. (XLS 12 kb) [file 12864_2016_3438_MOESM10_ESM.xls]

## Sheet: Table S1
Supplementary Table S9 Detailed primer sequences for qRT-PCR confirmation.
Primer name	Primer sequences (5' to 3')	Primer length (bp)
Csa5G485190.F	GACCTTTTCCTGTTGCGGTT	182
Csa5G485190.R	TAGGCCCTTTAGTGCACCAA
Csa5G505750.F	TTTTGCCCCTGGTGAACATG	192
Csa5G505750.R	TCGGTACCTGATGTGCAACT
Csa5G515000.F	GATACCGCAACCAGAAGCAG	188
Csa5G515000.R	TCTTACTAGACCGCCGACAC
Csa5G523000.F	TTCCACCTCGATCGGGAAAA	167
Csa5G523000.R	TTCTCCAGCCAACCATCCAT
Csa5G529950.F	TTGTCTTCCCACGGCAAAAG	226
Csa5G529950.R	CAATCTCGGGAAGTCGCATG
Csa5G579040.F	AGAAGACGGTCAAGCATCCA	181
Csa5G579040.R	CACCGTATATCCCGACACCA
Csa5G579050.F	TGAGGACGACGAATGGCATA	189
Csa5G579050.R	TTCCAGCGAGTCAGTTCCTC
Csa5G583310.F	TCGCCTGGCTCTTTGAAGTA	178
Csa5G583310.R	CCACCAGAAGCAACTATGGC
Csa5G589350.F	CGGTTCTTAAAGACGCTCCG	219
Csa5G589350.R	TTGGCGCGTCGATCATTATC
Csa5G600370.F	TGCGATCTTTGTTTTGCCCA	224
Csa5G600370.R	CTCGCCAATTTCATCGCTGA
Csa5G601540.F	ATTTTGCTGGACGACGCTTT	181
Csa5G601540.R	GCACAACCCCAAACGAGAAT
Csa5G603320.F	GTTTCTCGCGCTTCCAATCT	154
Csa5G603320.R	AAACGGCGTGAACAAAGGAA
Csa5G604220.F	TCGTCGTTGACCTTCCTTCA	236
Csa5G604220.R	TCGCCATTGGACTTGAGGAT
Csa5G604920.F	GGGGACGGAAATGGTTGAAG	233
Csa5G604920.R	TCCATCGAGCCCTTCTGTTT
Csa5G608140.F	ACCACCAGTAAGCTCCACTC	153
Csa5G608140.R	TTTGCTTGTGATGGTGGTGG
Actin F	TCGTGCTGGATTCTGGTG	136
Actin R	GGCAGTGGTGGTGAACAT
